# Supplementary material for: Networking and Specificity-Changing DNA Methyltransferases in Helicobacter pylori
Source: Front Microbiol. 2020 Jul 17;11:1628. doi: 10.3389/fmicb.2020.01628 (PMC7379913; doi:10.3389/fmicb.2020.01628)
Supplement: TABLE S3 — Bacterial strains and plasmids used. [file Table_3.XLSX]

## Sheet: Sheet1
Table S3. Bacterial strains and plasmids used.
Strains or plasmids	Genotype, relevant characteristics1	Reference, source
H. pylori strains
26695	Type strain	1, Takeshi Azuma (Kobe University)
P12	Type strain	2, Rainer Haas (Max von Pettenkofer-Institut)
PIK14	26695 ∆(HP0261391-399 -HP0260)::aphA-3; Kmr	This study
PIK16	26695 ∆HP0593::aphA-3; Kmr	This study
PIK17	26695 ∆HP0790::aphA-3; Kmr	This study
PIK38	P12 ∆HPP12_1365::aphA-3; Kmr	This study
PIK39	P12 ∆HPP12_1377::aphA-3; Kmr	This study
PIK40	P12 ∆HPP12_1497::aphA-3; Kmr	This study
PIK63	P12 ∆HPP12_1173::aphA-3; Kmr	This study
PIK64	P12 ∆HPP12_488::aphA-3; Kmr	This study
PIK66	P12 ∆HPP12_1053::cat; Cmr	This study
PIK67	P12 ∆(HPP12_1052-HPP12_1053)::aphA-3; Kmr	This study
PIK68	P12 ∆HPP12_1053::aphA-3; Kmr	This study
PIK121	PIK14 ∆aphA-3::(HP0261391-399-cat), Cmr	This study
PIK123	PIK14 ∆aphA-3::(HP0261391-399-HP0260-cat), Cmr	This study
PIK299	PIK64 ∆aphA-3::(HPP12_0488-cat); Cmr	This study
PIK300	PIK64 ∆aphA-3::cat; Cmr	This study
E. coli strain
HST08	F-, endA1, supE44, thi-1, recA1, relA1, gyrA96, phoA, Φ80d lacZΔM15, Δ(lacZYA-argF) U169, Δ(mrr-hsdRMS-mcrBC), ΔmcrA, λ-	Takara Bio Inc. (Shiga, Japan)
Plasmids
pUC119	pUC19 replicon, cloning vector for E.coli; Apr	3
pUC19	pUC19 replicon, cloning vector for E.coli; Apr	4
pHEL2	ColE1 replicon, pHel1 replicon, E.coli -H.pylori shuttle vector; Cmr	5
pHEL3	ColE1 replicon, pHel1 replicon, E.coli -H.pylori shuttle vector; Kmr	5
pER33	pUC119 carrying 800 bp of HP0260 (=hpyAXM) upstream, aphA-3, and 800 bp of HP0260 downstream; Apr, Kmr	This study
pER35	pUC119 carrying 800 bp of HP0593 (=hpyAXIM) upstream, aphA-3, and 800 bp of HP0593 downstream; Apr, Kmr	This study
pER36	pUC119 carrying 800 bp of HP0790 (=hpyAXIIIS) upstream, aphA-3, and 800 bp of HP0790 downstream; Apr, Kmr	This study
pER40	pUC119 carrying 800 bp of HPP12_1365 upstream, aphA-3, and 800 bp of HPP12_1365 downstream; Apr, Kmr	This study
pER41	pUC119 carrying 800 bp of HPP12_1377 (=hpyPXM) upstream, aphA-3, and 800 bp of HPP12_1377 downstream; Apr, Kmr	This study
pER42	pUC119 carrying 800 bp of HPP12_1497 upstream, aphA-3, and 800 bp of HPP12_1497 downstream; Apr, Kmr	This study
pHY1276	pUC19 carrying 800 bp of HPP12_1052 (=hpyPVIIIM) upstream, aphA-3, 800 bp of HPP12_1053 downstream; Apr, Km	This study
pHY1277	pUC19 carrying 800 bp of HPP12_1053 upstream, aphA-3, 800 bp of HPP12_1053 downstream; Apr, Km	This study
pHY1283	pUC19 carrying 800 bp of HP0260 upstream including HP0261391-399, HP0260, cat, and 800 bp of HP0260 downstream, Cmr, Apr	This study
pHY1284	pUC19 carrying 800 bp of HP0260 upstream including HP0261391-399, cat, and 800 bp of HP0260 downstream, Cmr, Apr	This study
pMZA1	pUC19 carrying 800 bp of HPP12_1173 (hpyPIM) upstream, aphA-3, 800 bp of HPP12_1173 downstream; Apr, Kmr	This study
pMZA2	pUC19 carrying 800 bp of HPP12_0488 (hpyPVIIM) upstream, aphA-3, 800 bp of HPP12_0488 downstream; Apr, Kmr	This study
pMZA4	pUC19 derivative carrying 800 bp of HPP12_1053 (hpyPVIIIR) upstream, cat, 800 bp of HPP12_1053 downstream, used to construct PIK66; Apr, Cmr	This study
pMZA7	pUC19 carrying 800 bp of HPP12_0488 upstream, cat, 800 bp of HPP12_0488 downstream, used to construct PIK299; Apr, Cmr	This study
pMZA8	pUC19 carrying 800 bp of HPP12_0488 upstream, HPP12_0488, cat, 800 bp of HPP12_ 0488 downstream, used to construct PIK300; Apr, Cmr	This study
1. Antibiotic resistance: Apr, ampicillin; Km, kanamycin; Cm, Chloramphenicol.
References
1	Tomb, J. F. et al. The complete genome sequence of the gastric pathogen Helicobacter pylori. Nature 388, 539-547 (1997).
2	Fischer, W. et al. Strain-specific genes of Helicobacter pylori: genome evolution driven by a novel type IV secretion system and genomic island transfer. Nucleic Acids Res 38, 6089-6101 (2010).
3	Vieira, J. & Messing, J. Production of single-stranded plasmid DNA. Methods Enzymol 153, 3-11 (1987).
4	Yanisch-Perron, C., Vieira, J. & Messing, J. Improved M13 phage cloning vectors and host strains: nucleotide sequences of the M13mp18 and pUC19 vectors. Gene 33, 103-119 (1985).
5	Heuermann, D. & Haas, R. A stable shuttle vector system for efficient genetic complementation of Helicobacter pylori strains by transformation and conjugation. Mol Gen Genet 257, 519-528 (1998).
