# Supplementary material for: Networking and Specificity-Changing DNA Methyltransferases in Helicobacter pylori
Source: Front Microbiol. 2020 Jul 17;11:1628. doi: 10.3389/fmicb.2020.01628 (PMC7379913; doi:10.3389/fmicb.2020.01628)
Supplement: TABLE S4 — Oligonucleotides used. [file Table_4.XLSX]

## Sheet: Sheet1
Table S4. Oligonucleotides used.
Name	Sequence (5' -> 3')	Use
HP0260_Lf	GCCCGTTTGACTCTATCCAA	Construction of pER33, knockout of HP0260 (hpyAXM)
HP0260_Lf	GGTATAATCTTACCTATCACCTCAAATGGTTCGCTGGGTTTCTTTTGAATCAATGGGTTTCAT	Construction of pER33, knockout of HP0260 (hpyAXM)
HP0260_Rf	GGATGAATTGTTTTAGTACCTAGATTTAGATGTCTAAAAATCAAACCCCTACACCCTATCC	Construction of pER33, knockout of HP0260 (hpyAXM)
HP0260_Rr	CCAAACCGCATTTTCCTAAA	Construction of pER33, knockout of HP0260 (hpyAXM)
AphF	AACCCAGCGAACCATTTGAGGTGATAGGTAAGATTATACC	Construction of pER33, pER35, pER36, pER40, pER41, pER42
AphR	TTTTTAGACATCTAAATCTAGGTACTAAAACAATTCATCC	Construction of pER33, pER35, pER36, pER40, pER41, pER42
HP0593_Lf	GCCATGTGAGTGCTGAGGTA	Construction of pER35, knockout of HP0593 (hpyPXIM)
HP0593__Lr	GGTATAATCTTACCTATCACCTCAAATGGTTCGCTGGGTTTTATTTTCTTGCTGGCTTGGA	Construction of pER35, knockout of HP0593 (hpyPXIM)
HP0593_Rf	GGATGAATTGTTTTAGTACCTAGATTTAGATGTCTAAAAACTTGAGTGGTCTCGCTCCTAA	Construction of pER35, knockout of HP0593 (hpyPXIM)
HP0593_Rr	TTCTAAAGGCGAACGCTCAT	Construction of pER35, knockout of HP0593 (hpyPXIM)
HP0790_Lf	GGCGTGCATGTTTTAGAGGT	Construction of pER36, knockout of HP0790 (hpyPXIIIS)
HP0790_Lr	GGTATAATCTTACCTATCACCTCAAATGGTTCGCTGGGTTCAAGGCTTTAAGCTCTCATCG	Construction of pER36, knockout of HP0790 (hpyPXIIIS)
HP0790_Rf	GGATGAATTGTTTTAGTACCTAGATTTAGATGTCTAAAAAGGGATCTTAAGGGGGTTAAGG	Construction of pER36, knockout of HP0790 (hpyPXIIIS)
HP0790_Rr	GCTTAGGGTTTCGCTCTCAA	Construction of pER36, knockout of HP0790 (hpyPXIIIS)
HPP12_1365_Lf	AGCGTTTAAAGCGTTGTGGT	Construction of pER40, knockout of HPP12_1365
HPP12_1365_Lr	GGTATAATCTTACCTATCACCTCAAATGGTTCGCTGGGTTAACAAAGCCCGCTCATTAAG	Construction of pER40, knockout of HPP12_1365
HPP12_1365_Rf	GGATGAATTGTTTTAGTACCTAGATTTAGATGTCTAAAAATCAAAAACTCGCTGAAGACG	Construction of pER40, knockout of HPP12_1365
HPP12_1365_Rr	TAGCCAAGCTTCACCCACTC	Construction of pER40, knockout of HPP12_1365
HPP12_1377_Lr	GGTATAATCTTACCTATCACCTCAAATGGTTCGCTGGGTTCGCTATTATGGAGCGTGAAAA	Construction of pER41, knockout of HPP12_1377
HPP12_1377_Rf	GGATGAATTGTTTTAGTACCTAGATTTAGATGTCTAAAAACGCCTATTTAGTGGGCAAAA	Construction of pER41, knockout of HPP12_1377
HPP12_1377_Rr	CGCTAGGGATAGCGATGTTT	Construction of pER41, knockout of HPP12_1377
HPP12_1377_Lf	TCCCTTTAACACCCACCAAG	Construction of pER41, knockout of HPP12_1377
HPP12_1497_Lf	TGTTTGATAAGCGCGATTTG	Construction of pER42, knockout of HPP12_1497 (hpyPXM)
HPP12_1497_Lr	GGTATAATCTTACCTATCACCTCAAATGGTTCGCTGGGTTCCCAATTCCGCCTTAATTTT	Construction of pER42, knockout of HPP12_1497 (hpyPXM)
HPP12_1497_Rf	GGATGAATTGTTTTAGTACCTAGATTTAGATGTCTAAAAAAGGGGTGTTTAAGGGGATTG	Construction of pER42, knockout of HPP12_1497 (hpyPXM)
HPP12_1497_Rr	TCATGCTCTTTGACTTTGACG	Construction of pER42, knockout of HPP12_1497 (hpyPXM)
CompHP260HP261_Rf	TTTCAACACAATATGGCGGATCCTTATCTTAAAATTTCGTATTCACTTCTTTTAATG	Construction of pHY1283
CompHP260HP261_Rr	CCAAGCTTGCATGCCTGCAGTATGATTTTTTCTAACGCTCTTCCAACC	Construction of pHY1283
CompHP0260_Lf	AGCTCGGTACCCGGGGATCATCAACACCTTAATGCAAGGGGAG	Construction of pHY1283, pHY1284; Gene restoration of HP0260, HP0261
CompHP0260_Lr	TTTTTTTAAGGCAGTTATTGGTGCCCAACAAATAGCGTTTTAAATATTATTTTTCAAACCCC	Construction of pHY1283, pHY1284; Gene restoration of HP0260, HP0261
CompHP0260CATRC_f	GGGCACCAATAACTGCCTTAAAAA	Construction of pHY1283, pHY1284; Gene restoration of HP0260, HP0261
CompHP0260CATRC_r	CAGGTCGACTCTAGAGGATCCGCCATATTGTGTTGAAACACC	Construction of pHY1283, pHY1284; Gene restoration of HP0260, HP0261
CompHP261_Rf	TTTCAACACAATATGGCGGATCCTTTATGCAAGATAATTTTCCCAAGAAAAA	Construction of pHY1284
CompHP261_Rr	CCAAGCTTGCATGCCTGCAGTCTAACGCTCTTCCAACCGCG	Construction of pHY1284
AphA3f	TTTTTAGACATCTAAATCTAGGTACTAAAAC	Construction of pMZA1, pMZA2, pHY1276, pHY1277, pHY1283, pHY1284
AphA3r	AACCCAGCGAACCATTTGAG	Construction of pMZA1, pMZA2, pHY1276, pHY1277, pHY1283, pHY1284
HPP12_1173_Lf	CTCTAGAGGATCCCCTTGACCCACTAAATTTTTCAAAA	Construction of pMZA1; knockout of hpyPIM
HPP12_1173_Lr	TTTAGATGTCTAAAAAGAGTCAAAACAACCCAACCT	Construction of pMZA1; knockout of hpyPIM
HPP12_1173_Rf	ATGGTTCGCTGGGTTTGCAACTGCTATAAAGTAGTCTTTTG	Construction of pMZA1; knockout of hpyPIM
HPP12_1173_Rr	TCGAGCTCGGTACCCGGATCGTTAATTCTAGACAAGCG	Construction of pMZA1; knockout of hpyPIM
HPP12_0488_Lf	CTCTAGAGGATCCCAATCCACCCTTCAAAACATTG	Construction of pMZA2; knockout of hpyPVIIM
HPP12_0488_Lr	AATGGTTCGCTGGGTTTTACCCCTAAAAACTATAAACATAACTCAC	Construction of pMZA2; knockout of hpyPVIIM
HPP12_0488_Rf	TTAGATGTCTAAAAATTTGCGCAATTTATTAACGATCATTTTG_	Construction of pMZA2; knockout of hpyPVIIM
HPP12_0488_Rr_	TCGAGCTCGGTACCCAATAGTAAGCCAAATGGATCAAAAACGAATCC	Construction of pMZA2; knockout of hpyPVIIM
HPP12_1053_Lr	ACACAATATGGCGGATCAATTATCCCTTAAACTATCCA	Construction of pMZA4, knockout of HP1053
HPP12_1053_Rf	CAGTTATTGGTGCCCTATTTTTAGATAGAATTGGGTGGA	Construction of pMZA4, knockout of HP1053
HPP12_1053_Rr	TCGAGCTCGGTACCCCAAATAAAAGAGAGCGTTTGC	Construction of pMZA4, pHHY1276, pHY1277; knockout of HP1053
HPP12_1053_Lf	CTCTAGAGGATCCCCATGACTTTATTTTTTTAGAGCCA	Construction of pMZA4, pHY1277; knockout of HP1053
CATf	TCCGCCATATTGTGTTGAAAC	Construction of pMZA4, pMZA7, pMZA8
CATr	GGGCACCAATAACTGCCTTA	Construction of pMZA4, pMZA7, pMZA8
HPP12_488_Lf	AGGTCGACTCTAGAGAATCCACCCTTCAAAACATTG	Construction of pMZA7, pMZA8; Gene restoration for HPP12_0488 (hpyPVIIM)
HPP12_488_Rf	CAGTTATTGGTGCCCTTTGCGCAATTTATTAACGATCATTTTG	Construction of pMZA7, pMZA8; Gene restoration for HPP12_0488 (hpyPVIIM)
HPP12_488_Rr	CGGTACCCGGGGATCAGCCAAATGGATCAAAAACGAATCC	Construction of pMZA7, pMZA8; Gene restoration for HPP12_0488 (hpyPVIIM)
HPP12_488_Lr2_(for_M-)	ACACAATATGGCGGACCCCTAAAAACTATAAACATAACTCAC	Construction of pMZA7; Gene restoration for HPP12_0488 (hpyPVIIM)
HPP12_488_Lr1_(for_M+)	ACACAATATGGCGGATTTTAAAAGGCTAAGCGTGATGAGA	Construction of pMZA8
HPP12_1052_Lf	CTCTAGAGGATCCCCTATTTAGCCGCCGAAACGGA	construction of pHY1276; knockout of HPP12_1052
HPP12_1052_Lr_(Aph)	CTCAAATGGTTCGCTGGGTTACTTAAAAATTTTCTTCTAAATACTTCGTGTG	Construction of pHY1276; knockout of HPP12_1052
HPP12_1053_Rf3_(Aph)	GGATGAATTGTTTTAGTACCTAGATTTAGATGTCTAAAAATATTTTTAGATAGAATTGGGTGGATCAAAATG	construction of pHY1276, pHY1277
HPP12_1053_Lr2_(Aph)	CTCAAATGGTTCGCTGGGTTTCAATTATCCCTTAAACTATCCA	Construciton of pHY1277
HP0875q_F	AGAGTGGAATGGGCATCTTG	qPCR primer for a catalase gene (HP0875)
P12_CysK_Fq	CGGTAGGCTCAATGATGGTT	qPCR primer for cysK
HPP12_0111_qLf	CCGCTTGCGCTAATAATTTTGTCT	qPCR primer for dnaK
HPP12_0111_qRr	CGAATTTGAACGAAAACGACGC	qPCR primer for dnaK
HPP12_0609_qLf	GGGGTTACAACCTTAAGAGGCG	qPCR primer for flaA
HPP12_0609_qRr	GCTGATGTTATTCACGGTGCT	qPCR primer for flaA
P12fliA_qPCR_F	ATGCGATTGAGCAAGATGAA	qPCR primer for fliA
P12filA_qPCR_R	ATTTGCTCTCGTTCGCTCAT	qPCR primer for fliA
HPP12_0876_qLf	GGAGTCCTAAAACCAAAAGCCACT	qPCR primer for frpB
HPP12_0876_qRr	CCTGGCATGTCCGGGCTCATG	qPCR primer for frpB
HP0011q_F	GCCCACAATGCCTAGAATGT	qPCR primer for groES (HP0011)
HP0011q_R	ATGCGTTAAAGAAGGCGATG	qPCR primer for groES (HP0011)
HP0854q_F	AGCGGTCCGTGAATTAGAGA	qPCR primer for guaC (HP0854)
HP0854q_R	GCTTTAGCGCACCACCTAAG	qPCR primer for guaC (HP0854)
HPP12_0113_qLf	GGGCGTGTTACTAGCATGCAAT	qPCR primer for heat-inducible transcriptional repressor, HPP12_0113
HPP12_0113_qRr	CACACGCTTTAATCTAATGGGGTT	qPCR primer for heat-inducible transcriptional repressor, HPP12_0113
HPP12_0684_qLf	CCTATAGCCTTGATCCGGCGA	qPCR primer for horF
HPP12_0684_qRr	AGTGAAGCTCAAATTCCCATGG	qPCR primer for horF
HP1208q_R	TGCGATGCGTCTAAAAATTG	qPCR primer for hpyAIM (HP1208)
HPP12_1086_qLf	CTACACTTCCACCATCAAAATAATGT	qPCR primer for hpyAVIII ortholog
HPP12_1086_qRr	AGGTAGGGGTGAGTTTAGCGCT	qPCR primer for hpyAVIII ortholog
HPP12_0047_qLf	GCCAACCTAGATCGTTGCTCTTG	qPCR primer for hpyPVR
HPP12_0047_qRr	GTTGTGTTAAACACAGGTCTCAAA	qPCR primer for hpyPVR
HPP12_0047_qLf	GCCAACCTAGATCGTTGCTCTTG	qPCR primer for hpyPVR
HPP12_0047_qRr	GTTGTGTTAAACACAGGTCTCAAA	qPCR primer for hpyPVR
HP0464q_F	TTCAAGCTCGCAAACATCTG	qPCR primer for hsdR (HP0464)
HP0464q_R	CGTTTTGCTCTCCAAAAAGG	qPCR primer for hsdR (HP0464)
P12lepB_qPCR_F	AGCGCGAGTCGCTAGAATTA	qPCR primer for lepB
P12lepB_qPCR_R	ACTCAAGGCGCAGAAGCTAA	qPCR primer for lepB
HPP12_0642_qLf	ATAAAAGTGGGCAGCGCTGAAA	qPCR primer for mdaB
HPP12_0642_qRr	GAACGCTCCCATTGAAGCCTT	qPCR primer for mdaB
HP0499q_R	CCACACCAAACGAAACACAG	qPCR primer for pldA (HP0499)
HPP12_1077_qLf	GGTTTGAGCCGAGAAGAAAGC	qPCR primer for purB
HPP12_1077_qRr	CGTTCATCATTGAGTAGGGCGT	qPCR primer for purB
P12_23S_up_ser_Fq	AAAACAGCCAACAACCCATC	qPCR primer for PZ2 region, HPP12_0991
P12_23S_up_ser_Rq	TGGAAATTCGCAATGCACTA	qPCR primer for PZ2 region, HPP12_0991
P12rpoN_qPCR_F	GTTGAGCAATTGGCGGTATT	qPCR primer for rpoN
P12rpoN_qPCR_R	CCTTTGAGCGACGCTAAGATT	qPCR primer for rpoN
HPP12_0215_qLf	GGAGGGGTTGCGATGGGCATGG	qPCR primer for sodium-dependent transporter, HPP12_0215
HPP12_0215_qRr	GCCATAAGCTATCGCATTGGGT	qPCR primer for sodium-dependent transporter, HPP12_0215
HPP12_1030__qLf	CATCAAGAACAAACACCGATCGAG	qPCR primer for thiol peroxidase gene, HPP12_1030
HPP12_1030__qRr	CAAGGGCAAATTTGCGGTGC	qPCR primer for thiol peroxidase gene, HPP12_1030
HPP12_1436_qLf	CACCCACTTCTTTGGCGTTTTT	qPCR primer for thioredoxin gene, HPP12_1436
HPP12_1436_qRr	CCAAAACTTACAAAGGCAAGGTGG	qPCR primer for thioredoxin gene, HPP12_1436
HP0070q_F	GCTACTTCTGCCACGCTCTT	qPCR primer for ureE (HP0070)
HP0070q_R	CAAGTTGGGGCTCTCTCAAG	qPCR primer for ureE (HP0070)
HP0068q_F	ATCCTCTCTCGTGGCATCAC	qPCR primer for ureG (HP0068)
HP0887q_F	GCCTTTTTCACAACCGTGAT	qPCR primer for vacA (HP0887)
HP0887q_R	TATTGGCTTCTTCGGCTTGT	qPCR primer for vacA (HP0887)
P12_cagW_Rq	AACCGCTCAAGCTTCTACGA	qPCR primer for cagW
P12lepB_STD_F	TAAACAAACCAAGGCGAACC	Preparation of qPCR quantity standard for lepB (copy number reference gene)
P12lepB_STD_R	TCCGGGTATCCATTACCAAA	Preparation of qPCR quantity standard for lepB (copy number reference gene)
HP0464STD_F	GGCTTGCTCCAATAAATCCA	Preparation of qPCR quantity standard for hsdR (HP0464)
HP0464STD_R	ACCCCAAAAAGCCCTAAAGA	Preparation of qPCR quantity standard for hsdR (HP0464)
HP0875STD_F	TTTCATCAGCTGGCAATGAG	Preparation of qPCR quantity standard for catalase gene (HP0875)
P12_CAGW_STDR	TGCTCTAACGCCATCAAGTG	Preparation of qPCR quantity standard for cagW
P12_CAGW_STDqF	CAAAAGCAAGCATGGCTGTA	Preparation of qPCR quantity standard for cagW, qPCR primer for cagW
P12_CysK_STD_F	CCAAAGCCCTCATGATTTGT	Preparation of qPCR quantity standard for cysK
P12_CysK_STDq_R	GAGCGTTAAAGATCGCTTGG	Preparation of qPCR quantity standard for cysK, qPCR primer for cysK
HPP12_0111_Lf	GCTGCTCGGCGTTGTTTTTAT	Preparation of qPCR quantity standard for dnaK
HPP12_0111_Rr	GCGCAAGATAAAAATACCGGCAAA	Preparation of qPCR quantity standard for dnaK
HPP12_0609_Lf	CAAATCAGCCAGTGGTGCGA	Preparation of qPCR quantity standard for flaA
HPP12_0609_Rr	GTTGAACGGTATTGGCTTGACTCA	Preparation of qPCR quantity standard for flaA
P12fliA_STD_F	CAATGCGATTGAGCAAGATG	Preparation of qPCR quantity standard for fliA
P12fliA_STD_R	TCAGCCATGATCCACTCCTA	Preparation of qPCR quantity standard for fliA
HPP12_0876_Lf	CACCATCCCCAAAACAGGGATC	Preparation of qPCR quantity standard for frpB
HPP12_0876_Rr	GCGCGTTAAACCCGGGCTCTG	Preparation of qPCR quantity standard for frpB
HP0011STD_F	GACAGCAAGCTTCATGCTCTT	Preparation of qPCR quantity standard for groES (HP0011)
HP0011STD_R	GCCATTAGGAGAAAGGGTCTT	Preparation of qPCR quantity standard for groES (HP0011)
HP0854STD_F	TGGCCATTCAAATTCTGTCA	Preparation of qPCR quantity standard for guaC (HP0854)
HP0854STD_R	GCACCAAAGCGTATGGATTT	Preparation of qPCR quantity standard for guaC (HP0854)
HPP12_0113_Lf	CCCCACGCAAAGCAGTTGCA	Preparation of qPCR quantity standard for heat-inducible transcriptional repressor, HPP12_0113
HPP12_0113_Rr	GAGTGCGAAAAACGCTTTTTGATT	Preparation of qPCR quantity standard for heat-inducible transcriptional repressor, HPP12_0113
HPP12_0684_Lf	CCAGCCATGTGCGACCAAAG	Preparation of qPCR quantity standard for horF (HPP12_0684, copy number reference gene)
HPP12_0684_Rr	CATAAAGGCTGTATTGACGGCGG	Preparation of qPCR quantity standard for horF (HPP12_0684, copy number reference gene)
HP1208STD_R	CAACCTTTCTGGCACGATTT	Preparation of qPCR quantity standard for hpyAIM (HP1208)
HPP12_1086_Lf	GTCCAAAAGTTCTGTAGGGTCAAT	Preparation of qPCR quantity standard for hpyAVIII ortholog, HPP12_1086
HPP12_1086_Rr	GGAGAGTTAAAGCCGACAAGAC	Preparation of qPCR quantity standard for hpyAVIII ortholog, HPP12_1086
HPP12_0047_Lf	CGGGTTGAAAGCTCTTAAATCGTT	Preparation of qPCR quantity standard for hpyPVR
HPP12_0047_Rr	CACCATATTTTTCCCATCCAAGACT	Preparation of qPCR quantity standard for hpyPVR
HPP12_0047_Lf	CGGGTTGAAAGCTCTTAAATCGTT	Preparation of qPCR quantity standard for hpyPVR
HPP12_0047_Rr	CACCATATTTTTCCCATCCAAGACT	Preparation of qPCR quantity standard for hpyPVR
HPP12_0642_Lf	CTTGCCAAAAGCCTGGTGCA	Preparation of qPCR quantity standard for mdaB
HPP12_0642_Rr	GGGCGAGCCTTGGATTGTGAA	Preparation of qPCR quantity standard for mdaB
HP0499STD_R	AAACCACTGCGCATAAATCC	Preparation of qPCR quantity standard for pldA (HP0499)
HPP12_1077_Lf	CTGTGGAGCGTTTTGCCTTGCC	Preparation of qPCR quantity standard for purB (copy number reference gene)
HPP12_1077_Rr	CGCCCCCACATTTTTAGTGTAA	Preparation of qPCR quantity standard for purB (copy number reference gene)
P12_23S_serF	TAATCCATCCGTGCATAAGA	Preparation of qPCR quantity standard for PZ2 reion, HPP12_0991
P12_23S_serR	GAGTGTCTGCTCTATCCTTTGG	Preparation of qPCR quantity standard for PZ2 reion, HPP12_0991
P12rpoN_STD_F	GCTTTTTCCTTTCGCTTGAA	Preparation of qPCR quantity standard for rpoN
P12rpoN_STD_R	GCACCGCCTTAGACAATAGC	Preparation of qPCR quantity standard for rpoN
HPP12_0215_Lf	GAGCGCGCAATTTTCTAAAACCG	Preparation of qPCR quantity standard for sodium-dependent transporter, HPP12_0215
HPP12_0215_Rr	CGCGCTAATCAAAACAACTCCT	Preparation of qPCR quantity standard for sodium-dependent transporter, HPP12_0215
HPP12_1030__Lf	GCGCTTCATAATTAGGCTCTTCT	Preparation of qPCR quantity standard for thiol peroxidase gene, HP12 1030
HPP12_1030__Rr	TTTATTGAAGCCAGGCGTGCG	Preparation of qPCR quantity standard for thiol peroxidase gene, HPP12_1030
HPP12_1436_Lf	CAATAACGCTTTTAGAGCGTCTTCA	Preparation of qPCR quantity standard for thioredoxin gene, HPP12_1436
HPP12_1436_Rr	GTGATTAACGAGAAGAATTACGCAG	Preparation of qPCR quantity standard for thioredoxin gene, HPP12_1436
HP0070STD_F	TCGCTCGCTAGTGAGACCTT	Preparation of qPCR quantity standard for ureE (HP0070)
HP0070STD_R	CAAGTTGGGGCTCTCTCAAG	Preparation of qPCR quantity standard for ureE (HP0070)
HP0068STD_F	CCTTTTCGGGGGATTTTATC	Preparation of qPCR quantity standard for ureG (HP0068)
HP0887STD_F	CGTTAGTCAGCATCACACCG	Preparation of qPCR quantity standard for vacA (HP0887)
HP0887STD_R	TCAAGCTTGTTCCATTGCCC	Preparation of qPCR quantity standard for vacA (HP0887)
HP0875STDq_R	GTCGTTCCTGGAATTGGCTA	Preparation of qPCR quantity standard, qPCR primer for catalase gene (HP0875)
HP1208STDq_F	GCGCTTTCTAATAGCGATGC	Preparation of qPCR quantity standard, qPCR primer for hpyAIM (HP1208)
HP0873STDq_F	TTTGCCCCAAGAAAAGATTG	Preparation of qPCR quantity standard, qPCR primer for membrane protein gene (HP0873)
HP0873STDq_R	TTGGCTTAGGTGGATGTTGA	Preparation of qPCR quantity standard, qPCR primer for membrane protein gene (HP0873)
HP0499STDq_F	GAAGGCAATCCTGAAAACCA	Preparation of qPCR quantity standard, qPCR primer for pldA (HP0499)
HP0068STDq_R	GGTAAAACCGCCTTGATTGA	Preparation of qPCR quantity standard, qPCR primer for ureG (HP0068)
