# Supplementary material for: Networking and Specificity-Changing DNA Methyltransferases in Helicobacter pylori
Source: Front Microbiol. 2020 Jul 17;11:1628. doi: 10.3389/fmicb.2020.01628 (PMC7379913; doi:10.3389/fmicb.2020.01628)
Supplement: TABLE S5 — qPCR for RNA-seq validation. [file Table_5.XLSX]

## Sheet: Sheet1
Table S5. qPCR for RNA-seq validation.
Mutation1	locus tag	Gene	Product	Fold change (S.D.) in RNA-seq	q.value in RNA-seq	Fold change (S.D.) in qPCR2
ΔhpyPXM	HPP12_0412	fliA	flagellar biosynthesis sigma factor, sigma-24	0.37 (0.11)	8.99e-06	0.33 (0.11)
(GACC)	HPP12_0991	-	serine/threonine phosphatase 2C-like protein	0.20 (0.05)	1.05e-12	0.12 (0.02)
	HPP12_0723	rpoN	RNA polymerase factor sigma-54	0.29 (0.03)	5.52e-09	0.22 (0.01)
	HPP12_0536	cagW	cag pathogenicity island protein CagW	0.40 (0.03)	4.93e-06	0.32 (0.08)
	HPP12_0109	cysK	cysteine synthetase	2.69 (0.66)	2.16e-06	1.26 (0.45)
	HPP12_0047	hpyPVR	Type II RM system R protein, R.HpyPV (CCTTC)	0.63 (0.09)	8.45e-09	0.62 (0.55)
ΔhpyPVIIM	HPP12_0609	flaA	flagellin A	2.53 (0.52)	1.11e-05	2.10 (0.03)
(ATTAAT)	HPP12_0642	mdaB	modulator of drug activity	2.61 (0.70)	7.85e-06	2.03 (0.80)
	HPP12_1030	tpx	thiol peroxidase	2.84 (0.90)	3.19e-06	2.24 (0.76)
	HPP12_1436	-	thioredoxin	3.72 (1.35)	5.41e-09	1.99 (0.19)
	HPP12_0047	hpyPVR	Type II RM system R protein, R.HpyPV (CCTTC)	0.31 (0.14)	1.5e-05	N.D.3
	HPP12_1086	-	Type II RM system R protein, R.HpyAVIII ortholog (GCGC)	0.32 (0.13)	3.3e-06	0.26 (0.90)
ΔhpyPIM	HPP12_0113	-	heat-inducible transcriptional repressor	3.85 (0.32)	1.13e-99	3.79 (0.61)
(CATG)	HPP12_0111	dnaK	molecular chaperon DnaK	3.52 (0.49)	2.37e-73	3.25 (0.24)
	HPP12_0876	frpB	iron-regulated outer membrane protein	1.74 (0.12)	1.08e-247	0.17 (0.06) 4
	HPP12_0215	-	sodium-dependent transporter	0.31 (0.08)	7.01e-143	0.30 (0.08)
	HPP12_0047	hpyPVR	Type II RM system R protein, R.HpyPV (CCTTC)	0.72 (0.07)	1.29e-77	0.26 (1.86)
ΔhpyAXM	HP0070	ureE	urease accessory protein UreE	0.56 (0.23)	8.95e-06	0.77 (0.17)
(TCGA)	HP0068	ureG	urease accessory protein UreG	0.57 (0.05)	2.63e-05	0.52 (0.10)
	HP1208	hpyAIM	adenine-specific DNA MTase M.HpyAI	1.70 (0.41)	0.00268	1.75 (0.30)
	HP0875	-	catalase	0.63 (0.10)	0.000707	0.64 (0.16)
	HP0854	guaC	guanosine 5'-monophosphate oxidoreductase (GMP reductase)	0.59 (0.02)	0.000126	0.61 (0.01)
	HP0011	groES	co-chaperonin GroES	0.51 (0.05)	3.02e-07	0.62 (0.14)
	HP0464	-	restriction subunit of a Type I restriction-modification system (R.Hpy99XX homolog)	0.37 (0.03)	3.09e-14	0.14 (0.02)
	HP0887	vacA	vacuolating cytotoxin VacA	0.45 (0.09)	8.52e-09	0.58 (0.32)
ΔhpyAXIM (GCAG)	HP0499	pldA	phospholipase A1	2.50 (0.95)	0.00507	5.25 (0.47)
ΔhpyAXIIIS (ACAN8TAC)	HP0873	-	membrane protein	2.03 (0.49)	0.00269	3.40 (1.91)
1. Source of total RNA was as follows: ΔhpyPXM, PIK40; ΔhpyPVIIM, PIK64; ΔhpyPXM, PIK63; ΔhpyAXM, PIK14; ΔhpyAXIIM, PIK16; ΔhpyAXIIIS, PIK17.
2. Total RNA before rRNA depletion was used as template. Copy number of the listed gene relative to a reference gene was determined for each sample (n=2 per group). Copy number reference genes used were as follows: lepB for P12 vs ΔhpyPXM; purB (HPP12_1077) for P12 vs ΔhpyPIM; horF for P12 vs ΔhpyPVIIM; HP1035 for 26695 vs 26695-related samples (ΔhpyAXIIIS, ΔhpyAXIM, ΔhpyAXM).
3. N.D.: Gene expression level was too low to detect in qPCR.
4. Inconsistent between qPCR and RNA-seq for unknown reason.
