# Supplementary material for: Networking and Specificity-Changing DNA Methyltransferases in Helicobacter pylori
Source: Front Microbiol. 2020 Jul 17;11:1628. doi: 10.3389/fmicb.2020.01628 (PMC7379913; doi:10.3389/fmicb.2020.01628)
Supplement: DATASET S1 — Differential gene expression analysis. [file Data_Sheet_1.XLSX]

## Sheet: PIK64_HPP12_488_ATTAAT
rownames(tcc$count)	P12_rep1_PIK64_rawcount	P12_rep2_PIK64_rawcount	PIK64_rep1_rawcount	PIK64_rep2_rawcount	P12_rep1_PIK64_normalized	P12_rep2_PIK64_normalized	PIK64_rep1_normalized	PIK64_rep2_normalized	a.value	m.value	p.value	q.value	DEGs(q<0.01;m>0.75)	KO_polareffect	dataset	gene name	product name	refseq locus_tag	old locus_tag	start_pos	end_pos	strand	Refseq_ID	152bp_CDS_upstream_ATTAAT_count_Tstrand	152bp_CDS_upstream_ATTAAT_frequency_Tstrand	CDS_ATTAAT_count_Tstrand	CDS_ATTAAT_frequency_Tstrand	CDS_ending_ATTAAT
gene_1	3028	2059	2540	704	2103.38	1768.15	2304.1	2398.35	11.0589	0.280512	0.238798	0.48195	0	0	ATTAAT	nusB	transcription antitermination protein NusB	HPP12_RS00005	HPP12_0001	11	427	-	NC_011498	0	0	0	0	0
gene_10	1799	1737	1962	258	1249.66	1491.63	1779.78	878.942	10.3986	-0.0441223	0.902706	0.958677	0	0	ATTAAT	dnaG	DNA primase	HPP12_RS00075	HPP12_0010	9793	11472	+	NC_011498	0	0	0	0	0
gene_100	6051	4148	5169	1227	4203.29	3562.05	4688.94	4180.08	12.0187	0.191726	0.398658	0.648652	0	0	ATTAAT	no_name	hypothetical protein	HPP12_RS00540	HPP12_0102	105299	106405	+	NC_011498	0	0	0	0	0
gene_1000	131	264	35	20	90.9983	226.707	31.7495	68.135	6.47687	-1.66936	0.00162414	0.0197339	1	0	ATTAAT	no_name	serine/threonine kinase	NA	HPP12_0989	1050691	1050861	-	NC_011498	0	0	0	0	0
gene_1001	2491	3567	772	388	1730.36	3063.12	700.303	1321.82	10.6043	-1.2452	0.000308247	0.00579217	1	0	ATTAAT	no_name	protein kinase C-like protein	NA	HPP12_0990	1050957	1051526	-	NC_011498	0	0	0	0	0
gene_1002	2652	3581	1076	471	1842.19	3075.15	976.069	1604.58	10.7986	-0.930145	0.00319876	0.0333496	1	0	ATTAAT	no_name	serine/threonine kinase C-like protein	NA	NA	1051584	1052033	-	NC_011498	0	0	0	0	0
gene_1003	5253	6247	3069	996	3648.96	5364.55	2783.97	3393.12	11.8653	-0.54516	0.035403	0.157607	0	0	ATTAAT	no_name	serine/threonine phosphatase 2C-like protein	NA	HPP12_0991	1052193	1052708	-	NC_011498	0	0	0	0	0
gene_1004	479	473	391	101	332.734	406.184	354.687	344.082	8.48897	-0.0805995	0.813014	0.91748	0	0	ATTAAT	no_name	hypothetical protein	HPP12_RS05020	NA	1052705	1052875	-	NC_011498	0	0	0	0	0
gene_1005	1576	1832	1119	375	1094.76	1573.21	1015.08	1277.53	10.2722	-0.218753	0.42609	0.67455	0	0	ATTAAT	no_name	hypothetical protein	HPP12_RS05025	NA	1052886	1053032	-	NC_011498	0	0	0	0	0
gene_1006	8104	8922	7927	2548	5629.39	7661.68	7190.8	8680.4	12.8261	0.255954	0.296854	0.545081	0	0	ATTAAT	terY	phage/colicin/tellurite resistance clusterprotein TerY	HPP12_RS05030	HPP12_0993	1053120	1053764	-	NC_011498	0	0	0	0	0
gene_1007	3812	2017	5003	1670	2647.98	1732.08	4538.36	5689.27	11.7085	1.22345	5.47e-06	0.000276226	1	0	ATTAAT	no_name	hypothetical protein	HPP12_RS05050	HPP12_0996	1058460	1060193	+	NC_011498	0	0	0	0	0
gene_1008	1645	1045	1626	442	1142.69	897.383	1474.99	1505.78	10.2679	0.547067	0.0334362	0.151778	0	0	ATTAAT	no_name	hypothetical protein	HPP12_RS05055	HPP12_0997	1060235	1061488	+	NC_011498	0	0	0	0	0
gene_1009	178	126	164	36	123.647	108.201	148.769	122.643	6.97069	0.227307	0.524782	0.757248	0	0	ATTAAT	no_name	hypothetical protein	NA	NA	1061532	1061663	+	NC_011498	0	0	0	0	0
gene_101	950	786	421	115	659.911	674.969	381.901	391.776	8.98904	-0.786908	0.00985117	0.0713878	1	0	ATTAAT	no_name	outer membrane protein	HPP12_RS00545	HPP12_0103	106524	107285	+	NC_011498	0	0	0	0	0
gene_1010	694	646	512	169	482.083	554.746	464.449	575.741	9.0203	0.00467011	1	1	0	0	ATTAAT	no_name	hypothetical protein	HPP12_RS05060	HPP12_0999	1061787	1063391	+	NC_011498	0	0	1	0.682836	0
gene_1011	1	1	1	0	0.694643	0.85874	0.907128	0	-0.752604	-0.776036	1	1	0	0	ATTAAT	no_name	hypothetical protein	NA	NA	1063496	1064125	+	NC_011498	0	0	0	0	0
gene_1012	3	4	8	1	2.08393	3.43496	7.25702	3.40675	1.93951	0.950268	0.231273	0.475256	0	0	ATTAAT	no_name	hypothetical protein	NA	NA	1064110	1064406	+	NC_011498	0	0	0	0	0
gene_1013	11322	9983	8096	2341	7864.75	8572.8	7344.11	7975.2	12.9539	-0.101644	0.648799	0.82491	0	0	ATTAAT	speA	arginine decarboxylase	HPP12_RS05070	HPP12_1002	1064496	1066343	-	NC_011498	0	0	1	0.808179	0
gene_1014	6849	6386	4891	1126	4757.61	5483.91	4436.76	3836	12.1681	-0.30799	0.17314	0.41123	0	0	ATTAAT	capJ	type 1 capsular polysaccharide biosynthesisprotein J	HPP12_RS05075	HPP12_1003	1066357	1067526	-	NC_011498	0	0	0	0	0
gene_1015	1765	1800	1145	348	1226.05	1545.73	1038.66	1185.55	10.2778	-0.317518	0.21696	0.463899	0	0	ATTAAT	no_name	thioesterase	HPP12_RS05080	HPP12_1004	1067531	1067959	-	NC_011498	0	0	0	0	0
gene_1016	2876	2865	1975	635	1997.79	2460.29	1791.58	2163.29	11.0358	-0.172796	0.482212	0.724888	0	0	ATTAAT	no_name	S-adenosylmethionine-dependentmethyltransferase	HPP12_RS05085	HPP12_1005	1067980	1068765	-	NC_011498	0	0	0	0	0
gene_1017	5260	5198	3213	1057	3653.82	4463.73	2914.6	3600.94	11.8282	-0.317161	0.188244	0.432792	0	0	ATTAAT	no_name	hypothetical protein	HPP12_RS05090	HPP12_1006	1068769	1069788	-	NC_011498	0	0	0	0	0
gene_1018	17569	13487	10269	2899	12204.2	11581.8	9315.29	9876.17	13.383	-0.309649	0.162671	0.396495	0	0	ATTAAT	metG	methionyl-tRNA synthetase	HPP12_RS05095	HPP12_1007	1069789	1071741	-	NC_011498	0	0	0	0	0
gene_1019	1053	605	1965	285	731.46	519.538	1782.51	970.924	9.85794	1.13815	0.000697312	0.0108352	1	0	ATTAAT	cfa	cyclopropane fatty acid synthase	HPP12_RS05100	HPP12_1008	1071910	1073079	+	NC_011498	0	0	0	0	0
gene_102	9144	7220	8341	1641	6351.82	6200.1	7566.35	5590.48	12.6496	0.0679036	0.769464	0.892644	0	0	ATTAAT	no_name	glycosyl transferase	HPP12_RS00550	HPP12_0104	107268	108050	-	NC_011498	0	0	0	0	0
gene_1020	6997	6453	5907	1764	4860.42	5541.45	5358.4	6009.51	12.4086	0.128124	0.563305	0.774724	0	0	ATTAAT	no_name	mechanosensitive ion channel family protein	HPP12_RS05105	HPP12_1009	1073082	1074917	-	NC_011498	0	0	0	0	0
gene_1021	3068	3477	2976	1137	2131.17	2985.84	2699.61	3873.48	11.5017	0.361272	0.184236	0.425931	0	0	ATTAAT	no_name	Uncharacterized protein	HPP12_RS05110	NA	1075252	1075401	-	NC_011498	0	0	1	4.7452	0
gene_1022	40012	26873	32422	8469	27794.1	23076.9	29410.9	28851.8	14.7324	0.195728	0.409392	0.656327	0	0	ATTAAT	no_name	flagellar sheath adhesin	HPP12_RS05135	HPP12_1010	1076188	1076940	-	NC_011498	0	0	0	0	0
gene_1023	26018	17450	19923	6012	18073.2	14985	18072.7	20481.4	14.1237	0.221874	0.34641	0.594552	0	0	ATTAAT	guaA	GMP synthase	HPP12_RS05140	HPP12_1011	1077025	1078551	-	NC_011498	0	0	0	0	0
gene_1024	3513	2076	2417	786	2440.28	1782.74	2192.53	2677.71	11.1469	0.205714	0.424825	0.674106	0	0	ATTAAT	no_name	hypothetical protein	HPP12_RS05145	HPP12_1012	1078562	1079050	-	NC_011498	0	0	0	0	0
gene_1025	11299	8030	7417	2424	7848.78	6895.68	6728.17	8257.96	12.8596	0.0234551	0.920845	0.964533	0	0	ATTAAT	no_name	biotin sulfoxide reductase BisC fragment	HPP12_RS05150	HPP12_1013	1079217	1081607	-	NC_011498	0	0	1	0.671409	0
gene_1026	2676	2313	1635	374	1858.87	1986.27	1483.15	1274.12	10.6689	-0.479788	0.0472416	0.186201	0	0	ATTAAT	no_name	hypothetical protein	HPP12_RS05155	HPP12_1014	1081711	1082301	-	NC_011498	0	0	0	0	0
gene_1027	7108	5919	3679	1185	4937.53	5082.88	3337.32	4037	12.0695	-0.442359	0.0503487	0.196057	0	0	ATTAAT	no_name	nifs-like protein	HPP12_RS05160	HPP12_1015	1082327	1083649	-	NC_011498	0	0	1	1.19485	0
gene_1028	5006	2844	2293	780	3477.39	2442.26	2080.04	2657.27	11.3706	-0.321442	0.218574	0.463899	0	0	ATTAAT	no_name	ADP hydrolase of the hit protein family	HPP12_RS05165	HPP12_1016	1083668	1083982	-	NC_011498	0	0	0	0	0
gene_1029	4029	3235	5398	781	2798.72	2778.02	4896.67	2660.67	11.6644	0.438457	0.128237	0.344237	0	0	ATTAAT	pheS	phenylalanyl-tRNA synthetase subunit alpha	HPP12_RS05170	HPP12_1017	1084063	1085049	+	NC_011498	0	0	0	0	0
gene_103	47595	33021	59213	11569	33061.6	28356.4	53713.7	39412.7	15.2066	0.600529	0.0186183	0.108618	0	0	ATTAAT	tlpB	methyl accepting chemotaxis protein	HPP12_RS00555	HPP12_0105	108082	109767	-	NC_011498	0	0	0	0	0
gene_1030	9818	8422	10073	1994	6820.01	7232.31	9137.5	6793.06	12.869	0.180989	0.440776	0.688207	0	0	ATTAAT	pheT	phenylalanyl-tRNA synthetase subunit beta	HPP12_RS05175	HPP12_1018	1085049	1087343	+	NC_011498	0	0	0	0	0
gene_1031	6256	5552	3830	989	4345.69	4767.72	3474.3	3369.28	11.9472	-0.413241	0.0678215	0.232202	0	0	ATTAAT	aroA	3-phosphoshikimate 1-carboxyvinyltransferase	HPP12_RS05180	HPP12_1019	1087359	1088648	+	NC_011498	0	0	0	0	0
gene_1032	5222	4045	5214	1602	3627.43	3473.6	4729.76	5457.61	12.0542	0.520682	0.020585	0.114675	0	0	ATTAAT	ispH	4-hydroxy-3-methylbut-2-enyl diphosphatereductase	HPP12_RS05185	HPP12_1020	1088638	1089462	+	NC_011498	0	0	0	0	0
gene_1033	64101	44146	50224	11765	44527.3	37909.9	45559.6	40080.4	15.3585	0.0549881	0.818905	0.919632	0	0	ATTAAT	rpsA	30S ribosomal protein S1	HPP12_RS05190	HPP12_1021	1089583	1091253	+	NC_011498	0	0	1	0.939079	0
gene_1034	8853	7044	6806	1565	6149.68	6048.96	6173.91	5331.56	12.5322	-0.0843999	0.702905	0.853636	0	0	ATTAAT	no_name	hypothetical protein	HPP12_RS05195	HPP12_1022	1091282	1091812	+	NC_011498	0	0	1	1.73955	0
gene_1035	10866	8189	10269	2216	7548	7032.22	9315.29	7549.36	12.9367	0.209991	0.356436	0.603393	0	0	ATTAAT	serA	D-3-phosphoglycerate dehydrogenase	HPP12_RS05200	HPP12_1023	1091828	1093402	+	NC_011498	0	0	1	0.980375	0
gene_1036	14798	10780	9776	2494	10279.3	9257.22	8868.08	8496.44	13.1689	-0.170033	0.443543	0.691858	0	0	ATTAAT	no_name	3-octaprenyl-4-hydroxybenzoate carboxylyase	HPP12_RS05205	HPP12_1024	1093412	1095262	+	NC_011498	0	0	0	0	0
gene_1037	4609	3547	3712	744	3201.61	3045.95	3367.26	2534.62	11.568	-0.0821186	0.74071	0.872012	0	0	ATTAAT	no_name	hypothetical protein	HPP12_RS05210	HPP12_1025	1095285	1095953	+	NC_011498	0	0	0	0	0
gene_1038	1522	1401	1004	243	1057.25	1203.09	910.756	827.84	9.95302	-0.378618	0.159148	0.390924	0	0	ATTAAT	no_name	UDP-2,3-diacylglucosamine hydrolase	HPP12_RS05215	HPP12_1026	1095955	1096713	+	NC_011498	0	0	0	0	0
gene_1039	11976	8704	11272	2725	8319.05	7474.47	10225.1	9283.4	13.0994	0.304773	0.173297	0.41123	0	0	ATTAAT	cheV-3	chemotaxis protein CheV	HPP12_RS05220	HPP12_1027	1096717	1097652	+	NC_011498	0	0	1	1.27109	0
gene_104	11013	7267	8740	1811	7650.11	6240.46	7928.3	6169.63	12.7725	0.0213765	0.927264	0.96686	0	0	ATTAAT	cpdB	2',3'-cyclic-nucleotide 2'-phosphodiesterase	HPP12_RS00560	HPP12_0106	109982	111727	-	NC_011498	1	6.28397	0	0	0
gene_1040	29469	19912	21919	6181	20470.4	17099.2	19883.3	21057.1	14.2593	0.123959	0.598315	0.791976	0	0	ATTAAT	cheA	chemotaxis protein CheA	HPP12_RS05225	HPP12_1028	1097709	1100126	+	NC_011498	0	0	1	0.827289	0
gene_1041	3005	2019	2192	1016	2087.4	1733.8	1988.42	3461.26	11.1559	0.512147	0.0770679	0.251762	0	0	ATTAAT	cheW	purine-binding chemotaxis protein Chew	HPP12_RS05230	HPP12_1029	1100123	1100620	+	NC_011498	0	0	0	0	0
gene_1042	11838	6965	24354	4889	8223.19	5981.12	22092.2	16655.6	13.5179	1.44779	2.66e-08	3.19e-06	1	0	ATTAAT	no_name	thiol peroxidase	HPP12_RS05235	HPP12_1030	1100874	1101374	-	NC_011498	0	0	0	0	0
gene_1043	21125	9859	41998	6720	14674.3	8466.32	38097.5	22893.4	14.1972	1.39816	1.54e-05	0.000565613	1	0	ATTAAT	no_name	iron-dependent superoxide dismutase	HPP12_RS05240	HPP12_1031	1101598	1102239	+	NC_011498	0	0	0	0	0
gene_1044	5287	3388	8165	1493	3672.58	2909.41	7406.7	5086.28	12.1466	0.924521	0.000240802	0.00468839	1	0	ATTAAT	no_name	methyltransferase	HPP12_RS05245	HPP12_1032	1102294	1103025	+	NC_011498	0	0	0	0	0
gene_1045	1028	1044	668	134	714.094	896.524	605.961	456.505	9.3533	-0.600198	0.0522153	0.199009	0	0	ATTAAT	priA	primosome assembly protein PriA	HPP12_RS05250	HPP12_1033	1103087	1104946	-	NC_011498	0	0	0	0	0
gene_1046	153	127	122	30	106.28	109.06	110.67	102.203	6.74216	-0.0166322	0.982713	0.999411	0	0	ATTAAT	no_name	hypothetical protein	HPP12_RS05255	HPP12_1034	1104931	1105167	-	NC_011498	0	0	0	0	0
gene_1047	978	616	635	166	679.361	528.984	576.026	565.521	9.1978	-0.0820426	0.793116	0.907702	0	0	ATTAAT	no_name	hypothetical protein	HPP12_RS05260	HPP12_1035	1105180	1105407	-	NC_011498	0	0	0	0	0
gene_1048	166	152	121	23	115.311	130.528	109.762	78.3553	6.74853	-0.38608	0.350423	0.597975	0	0	ATTAAT	no_name	hypothetical protein	HPP12_RS05265	HPP12_1036	1105610	1106356	+	NC_011498	0	0	1	1.44344	0
gene_1049	318	362	524	70	220.897	310.864	475.335	238.473	8.26701	0.424758	0.273848	0.520021	0	0	ATTAAT	no_name	hypothetical protein	HPP12_RS05270	HPP12_1037	1106364	1106894	-	NC_011498	0	0	0	0	0
gene_105	5003	2912	6317	1332	3475.3	2500.65	5730.33	4537.79	11.9354	0.780931	0.00205058	0.0233362	1	0	ATTAAT	no_name	S-ribosylhomocysteinase	HPP12_RS00565	HPP12_0107	111868	112335	-	NC_011498	0	0	0	0	0
gene_1050	11	13	21	6	7.64108	11.1636	19.0497	20.4405	3.76822	1.0704	0.0760966	0.250032	0	0	ATTAAT	no_name	hypothetical protein	NA	NA	1106860	1106994	+	NC_011498	0	0	0	0	0
gene_1051	3415	2302	4246	649	2372.21	1976.82	3851.66	2210.98	11.3261	0.479255	0.0917652	0.280887	0	0	ATTAAT	no_name	zinc-metalloprotease	NA	HPP12_1039	1107073	1108203	+	NC_011498	0	0	0	0	0
gene_1052	1982	1647	2303	431	1376.78	1414.34	2089.11	1468.31	10.6216	0.349985	0.166308	0.402327	0	0	ATTAAT	hemK	S-adenosylmethionine-dependentmethyltransferase	HPP12_RS05280	HPP12_1040	1108266	1109030	+	NC_011498	0	0	0	0	0
gene_1053	7240	4209	5353	1891	5029.22	3614.44	4855.85	6442.17	12.2706	0.386357	0.122671	0.335995	0	0	ATTAAT	gdhA	glutamate dehydrogenase	HPP12_RS05285	HPP12_1041	1109097	1110443	+	NC_011498	0	0	0	0	0
gene_1054	2484	1843	1581	456	1725.49	1582.66	1434.17	1553.48	10.6183	-0.147016	0.532585	0.758957	0	0	ATTAAT	no_name	fucosyltransferase	HPP12_RS05290	HPP12_1042	1110457	1111761	-	NC_011498	0	0	0	0	0
gene_1055	23742	17821	19758	3979	16492.2	15303.6	17923	13555.5	13.9493	-0.0144712	0.952846	0.982641	0	0	ATTAAT	no_name	cytochrome C-type biogenesis protein	HPP12_RS05295	HPP12_1043	1111771	1114581	-	NC_011498	0	0	0	0	0
gene_1056	9803	8739	14629	2415	6809.59	7504.53	13270.4	8227.3	13.0985	0.586742	0.0252105	0.129201	0	0	ATTAAT	thiol	Thioredoxin-related protein	HPP12_RS05300	HPP12_1044	1114590	1115261	-	NC_011498	0	0	0	0	0
gene_1057	1442	1484	949	167	1001.68	1274.37	860.864	568.927	9.81695	-0.670725	0.0272171	0.134602	0	0	ATTAAT	hemH	ferrochelatase	HPP12_RS05305	HPP12_1045	1115338	1116342	-	NC_011498	1	5.21776	0	0	0
gene_1058	4382	3514	2116	629	3043.93	3017.61	1919.48	2142.85	11.2768	-0.577377	0.0118795	0.0819538	0	0	ATTAAT	no_name	hypothetical protein	HPP12_RS05310	HPP12_1046	1116407	1116829	+	NC_011498	1	3.50496	0	0	0
gene_1059	5288	4710	3147	1039	3673.27	4044.66	2854.73	3539.61	11.7783	-0.271419	0.250288	0.496277	0	0	ATTAAT	no_name	16S ribosomal RNA methyltransferase RsmE	HPP12_RS05315	HPP12_1047	1116830	1117510	+	NC_011498	0	0	0	0	0
gene_106	3682	2242	5396	875	2557.68	1925.29	4894.86	2980.91	11.5367	0.812965	0.00413455	0.038621	1	0	ATTAAT	metB	cystathionine gamma-synthase/cystathioninebeta-lyase	HPP12_RS00570	HPP12_0108	112373	113515	-	NC_011498	0	0	1	2.65322	0
gene_1060	13936	10053	10301	2488	9680.55	8632.91	9344.32	8476	13.1409	-0.0393816	0.861594	0.941325	0	0	ATTAAT	homC	putative outer membrane protein	HPP12_RS05320	HPP12_1048	1117534	1119642	-	NC_011498	0	0	1	0.611422	0
gene_1061	3165	2384	2613	590	2198.55	2047.24	2370.32	2009.98	11.0743	0.0450017	0.846428	0.933896	0	0	ATTAAT	dcd	deoxycytidine triphosphate deaminase	HPP12_RS05325	HPP12_1049	1119803	1120369	-	NC_011498	0	0	0	0	0
gene_1062	12048	9838	5959	1570	8369.06	8448.28	5405.57	5348.6	12.7151	-0.645054	0.00339469	0.0340734	0	0	ATTAAT	no_name	biotin carboxyl carrier protein	HPP12_RS05330	HPP12_1050	1120500	1120970	+	NC_011498	0	0	0	0	0
gene_1063	28480	23864	20979	5568	19783.4	20493	19030.6	18968.8	14.2557	-0.0839579	0.712924	0.860407	0	0	ATTAAT	no_name	biotin carboxylase	NA	HPP12_1051	1120976	1122352	+	NC_011498	0	0	0	0	0
gene_1064	2787	3708	1184	426	1935.97	3184.21	1074.04	1451.28	10.8121	-1.01973	0.000484377	0.00832716	1	0	ATTAAT	hpyPVIIIM	tyep II RM system M.HpyPVIII (TCNNGA)	HPP12_RS05340	HPP12_1052	1122445	1123407	+	NC_011498	0	0	0	0	0
gene_1065	926	1194	337	109	643.24	1025.34	305.702	371.336	9.05375	-1.30131	0.000145633	0.00318031	1	0	ATTAAT	hpyPVIIIR	tyep II RM system R.HpyPVIII (TCNNGA)	HPP12_RS05345	HPP12_1053	1123407	1123955	+	NC_011498	0	0	0	0	1
gene_1066	4785	4061	3285	1123	3323.87	3487.34	2979.91	3825.78	11.7331	-0.00116884	0.993088	1	0	0	ATTAAT	no_name	hypothetical protein	HPP12_RS05350	HPP12_1054	1124048	1124647	+	NC_011498	1	2.97818	0	0	0
gene_1067	5308	5274	3744	907	3687.17	4528.99	3396.29	3089.92	11.8337	-0.341089	0.147571	0.373784	0	0	ATTAAT	no_name	aminotransferase	HPP12_RS05355	HPP12_1055	1124644	1125771	+	NC_011498	0	0	0	0	0
gene_1068	3243	2644	4124	809	2252.73	2270.51	3740.99	2756.06	11.4044	0.522431	0.0336685	0.151979	0	0	ATTAAT	nrdB	ribonucleotide-diphosphate reductase subunitbeta	HPP12_RS05365	HPP12_1056	1126093	1127118	+	NC_011498	0	0	1	1.29905	0
gene_1069	1312	1116	1378	329	911.372	958.354	1250.02	1120.82	10.0399	0.342573	0.185185	0.427514	0	0	ATTAAT	pcm	protein-L-isoaspartate O-methyltransferase	HPP12_RS05370	HPP12_1057	1127128	1127757	+	NC_011498	0	0	0	0	0
gene_107	1942	1139	3661	467	1349	978.105	3320.99	1590.95	10.7232	1.07776	0.00115181	0.0151327	1	0	ATTAAT	cysK	cysteine synthetase	HPP12_RS00575	HPP12_0109	113540	114457	-	NC_011498	0	0	0	0	0
gene_1070	1650	1574	1556	320	1146.16	1351.66	1411.49	1090.16	10.2876	0.00221196	0.986308	1	0	0	ATTAAT	no_name	integral membrane protein	HPP12_RS05375	HPP12_1058	1127768	1128805	+	NC_011498	0	0	1	1.01576	0
gene_1071	546	697	668	121	379.275	598.542	605.961	412.217	8.9626	0.0583536	0.860099	0.941043	0	0	ATTAAT	truA	tRNA pseudouridine synthase A	HPP12_RS05380	HPP12_1059	1128807	1129535	+	NC_011498	0	0	0	0	0
gene_1072	7369	4630	5789	1601	5118.83	3975.97	5251.36	5454.21	12.2684	0.235249	0.302116	0.548153	0	0	ATTAAT	galE	UDP-glucose 4-epimerase	HPP12_RS05385	HPP12_1060	1129529	1130563	-	NC_011498	0	0	1	1.32026	0
gene_1073	7742	5293	5080	1806	5377.93	4545.31	4608.21	6152.59	12.335	0.116902	0.622722	0.809215	0	0	ATTAAT	no_name	outer membrane protein	HPP12_RS05400	HPP12_1061	1131261	1132796	+	NC_011498	0	0	1	0.69916	0
gene_1074	2317	1705	1589	494	1609.49	1464.15	1441.43	1682.93	10.5975	0.0236127	0.928137	0.967033	0	0	ATTAAT	no_name	short chain alcohol dehydrogenase	HPP12_RS05405	HPP12_1062	1132814	1133566	+	NC_011498	0	0	0	0	0
gene_1075	2512	1938	2059	605	1744.94	1664.24	1867.78	2061.08	10.8376	0.204685	0.385511	0.639615	0	0	ATTAAT	no_name	tetratricopeptide repeat family protein	HPP12_RS05410	HPP12_1063	1133783	1134655	-	NC_011498	0	0	0	0	0
gene_1076	5400	4415	3267	1744	3751.07	3791.34	2963.59	5941.37	12.0006	0.239583	0.428538	0.677609	0	0	ATTAAT	eda	2-keto-3-deoxy-6-phosphogluconate aldolase	HPP12_RS05415	HPP12_1064	1134730	1135350	-	NC_011498	0	0	0	0	0
gene_1077	29592	15460	13305	7128	20555.9	13276.1	12069.3	24283.3	14.0979	0.103672	0.753959	0.880346	0	0	ATTAAT	edd	phosphogluconate dehydratase	HPP12_RS05420	HPP12_1065	1135369	1137195	-	NC_011498	0	0	0	0	0
gene_1078	5933	3615	3990	1050	4121.32	3104.34	3619.44	3577.09	11.816	-0.00582927	0.981397	0.999364	0	0	ATTAAT	no_name	glucose-6-phosphate 1-dehydrogenase	HPP12_RS05425	HPP12_1066	1137261	1138538	+	NC_011498	0	0	0	0	0
gene_1079	1399	804	907	258	971.806	690.427	822.765	878.942	9.71584	0.0338595	0.912543	0.963594	0	0	ATTAAT	no_name	glucose-6-phosphate 1-dehydrogenase	HPP12_RS05430	HPP12_1067	1138549	1139232	+	NC_011498	0	0	0	0	0
gene_108	2162	1293	1114	462	1501.82	1110.35	1010.54	1573.92	10.3433	-0.0153863	0.949016	0.979443	0	0	ATTAAT	no_name	hypothetical protein	NA	HPP12_0110	114572	115057	+	NC_011498	0	0	0	0	0
gene_1080	7616	3927	5896	1746	5290.4	3372.27	5348.42	5948.19	12.2721	0.383005	0.132005	0.349704	0	0	ATTAAT	glk	glucokinase	HPP12_RS05435	HPP12_1068	1139219	1140229	+	NC_011498	0	0	0	0	0
gene_1081	8933	5003	9635	2520	6205.25	4296.28	8740.17	8585.01	12.7194	0.722272	0.00329977	0.0336412	0	0	ATTAAT	no_name	mannitol dehydrogenase	HPP12_RS05440	HPP12_1069	1140399	1141445	+	NC_011498	0	0	0	0	0
gene_1082	3521	3813	2730	670	2445.84	3274.37	2476.46	2282.52	11.3491	-0.265416	0.282517	0.529612	0	0	ATTAAT	no_name	lipopolysaccharide biosynthesis protein	HPP12_RS05445	HPP12_1070	1141455	1142651	-	NC_011498	1	2.13895	0	0	0
gene_1083	801	710	849	105	556.409	609.705	770.151	357.709	9.16343	-0.0481215	0.918528	0.964533	0	0	ATTAAT	no_name	hypothetical protein	HPP12_RS05450	HPP12_1071	1142825	1144132	+	NC_011498	1	2.89371	0	0	0
gene_1084	11303	8805	9625	2887	7851.56	7561.2	8731.1	9835.29	13.0461	0.268568	0.22962	0.473299	0	0	ATTAAT	horH	outer membrane protein HorH	HPP12_RS05455	HPP12_1072	1144139	1144801	-	NC_011498	0	0	0	0	0
gene_1085	4148	4214	6459	951	2881.38	3618.73	5859.14	3239.82	11.9089	0.485237	0.0953635	0.286331	0	0	ATTAAT	porG	pyruvate flavodoxin oxidoreductase subunitgamma	HPP12_RS05460	HPP12_1073	1145092	1145652	+	NC_011498	1	2.36794	0	0	0
gene_1086	8993	7177	11344	1844	6246.93	6163.18	10290.5	6282.05	12.8079	0.417276	0.111885	0.316094	0	0	ATTAAT	porD	pyruvate flavodoxin oxidoreductase subunitdelta	HPP12_RS05465	HPP12_1074	1145668	1146060	+	NC_011498	0	0	0	0	0
gene_1087	42116	30008	47162	10163	29255.6	25769.1	42782	34622.8	14.994	0.492344	0.0443245	0.179596	0	0	ATTAAT	porA	pyruvate flavodoxin oxidoreductase subunitalpha	HPP12_RS05470	HPP12_1075	1146070	1147293	+	NC_011498	0	0	0	0	0
gene_1088	51542	33717	51579	11223	35803.3	28954.1	46788.7	38234	15.1792	0.392802	0.11309	0.317833	0	0	ATTAAT	porB	pyruvate ferredoxin oxidoreductase beta subunit	HPP12_RS05475	HPP12_1076	1147306	1148250	+	NC_011498	0	0	0	0	0
gene_1089	8460	8607	7053	1570	5876.68	7391.17	6397.97	5348.6	12.6078	-0.175696	0.450397	0.698337	0	0	ATTAAT	purB	adenylosuccinate lyase	HPP12_RS05480	HPP12_1077	1148358	1149680	+	NC_011498	0	0	0	0	0
gene_109	21726	16321	35222	6392	15091.8	14015.5	31950.8	21776	14.2712	0.88426	0.000604837	0.00958251	1	0	ATTAAT	dnaK	molecular chaperone DnaK	HPP12_RS00585	HPP12_0111	115387	117249	-	NC_011498	0	0	1	1.16386	0
gene_1090	1689	1828	1790	408	1173.25	1569.78	1623.76	1389.95	10.4894	0.135772	0.595406	0.790082	0	0	ATTAAT	horI	outer membrane protein HorI	HPP12_RS05485	HPP12_1078	1149751	1150584	+	NC_011498	0	0	0	0	0
gene_1091	1702	1297	1998	331	1182.28	1113.79	1812.44	1127.63	10.3433	0.356687	0.196593	0.44063	0	0	ATTAAT	uvrB	excinuclease ABC subunit B	HPP12_RS05490	HPP12_1079	1150581	1152557	-	NC_011498	0	0	0	0	0
gene_1092	111	181	80	34	77.1054	155.432	72.5702	115.83	6.70949	-0.303665	0.493075	0.733711	0	0	ATTAAT	no_name	hypothetical protein	HPP12_RS05495	HPP12_1080	1152598	1153278	-	NC_011498	0	0	0	0	0
gene_1093	0	0	0	0	0	0	0	0	-1.7526	-0.776036	1	1	0	0	ATTAAT	no_name	hypothetical protein	HPP12_RS05500	HPP12_1081	1153291	1156053	-	NC_011498	0	0	1	0.496215	0
gene_1094	4	4	15	2	2.77857	3.43496	13.6069	6.8135	2.49368	1.71653	0.0303265	0.14288	0	0	ATTAAT	no_name	hypothetical protein	HPP12_RS05505	NA	1156022	1156222	+	NC_011498	0	0	0	0	0
gene_1095	11520	9002	8108	2049	8002.29	7730.38	7354.99	6980.43	12.8744	-0.134179	0.539544	0.762189	0	0	ATTAAT	hcpX	cysteine-rich protein X	HPP12_RS05510	HPP12_1082	1156461	1157231	-	NC_011498	0	0	0	0	0
gene_1096	40478	24632	30204	9991	28117.8	21152.5	27398.9	34036.8	14.7476	0.318361	0.208996	0.456093	0	0	ATTAAT	ggt	gamma-glutamyltranspeptidase	HPP12_RS05515	HPP12_1083	1157469	1159172	-	NC_011498	0	0	1	1.14539	0
gene_1097	8176	6830	6263	1375	5679.41	5865.19	5681.34	4684.28	12.4172	-0.155411	0.486128	0.728177	0	0	ATTAAT	flgK	flagellar hook-associated protein FlgK	HPP12_RS05520	HPP12_1084	1159349	1161169	-	NC_011498	0	0	0	0	0
gene_1098	1897	1965	1354	355	1317.74	1687.42	1228.25	1209.4	10.4023	-0.301954	0.232354	0.475256	0	0	ATTAAT	no_name	hypothetical protein	HPP12_RS05525	HPP12_1085	1161171	1161605	-	NC_011498	0	0	0	0	0
gene_1099	1437	1677	387	114	998.203	1440.11	351.058	388.37	9.39097	-1.7214	3.07e-08	3.3e-06	1	0	ATTAAT	no_name	type II R-M system restriction endonuclease	HPP12_RS05530	HPP12_1086	1161684	1162436	-	NC_011498	0	0	3	2.19568	0
gene_11	6493	6111	6550	952	4510.32	5247.76	5941.69	3243.23	12.2087	-0.0873312	0.76056	0.885494	0	0	ATTAAT	no_name	argininosuccinate synthase	HPP12_RS00080	HPP12_0011	11469	12521	+	NC_011498	0	0	0	0	0
gene_110	4220	3062	4907	1033	2931.4	2629.46	4451.28	3519.17	11.7008	0.519354	0.0306224	0.143437	0	0	ATTAAT	grpE	heat shock protein GrpE	HPP12_RS00590	HPP12_0112	117280	117855	-	NC_011498	0	0	0	0	0
gene_1100	4589	5276	1975	586	3187.72	4530.71	1791.58	1996.36	11.4006	-1.0269	6.03e-05	0.00165145	1	0	ATTAAT	no_name	type II R-M system methyltransferase	HPP12_RS05535	HPP12_1087	1162429	1163394	-	NC_011498	0	0	2	1.46807	0
gene_1101	5370	4416	3052	815	3730.24	3792.19	2768.55	2776.5	11.657	-0.439997	0.0544655	0.20308	0	0	ATTAAT	flgM	FlgM protein	HPP12_RS05540	HPP12_1088	1163539	1163742	-	NC_011498	0	0	0	0	0
gene_1102	5431	3531	5331	1137	3772.61	3032.21	4835.9	3873.48	11.9103	0.356012	0.140631	0.364198	0	0	ATTAAT	no_name	hypothetical protein	HPP12_RS05545	HPP12_1089	1163806	1164012	-	NC_011498	0	0	0	0	0
gene_1103	9985	6533	9550	2106	6936.02	5610.15	8663.07	7174.62	12.783	0.336115	0.154559	0.383939	0	0	ATTAAT	slyD	fkbp-type peptidyl-prolyl cis-trans isomerase	HPP12_RS05550	HPP12_1090	1164044	1164601	-	NC_011498	0	0	0	0	0
gene_1104	20610	13896	17641	4150	14316.6	11933	16002.6	14138	13.7797	0.199413	0.392929	0.64593	0	0	ATTAAT	no_name	hypothetical protein	HPP12_RS05555	HPP12_1091	1164588	1165583	-	NC_011498	0	0	0	0	0
gene_1105	23301	14346	21012	5776	16185.9	12319.5	19060.6	19677.4	14.0202	0.442514	0.0641962	0.225524	0	0	ATTAAT	no_name	peptidoglycan-associated lipoprotein precursor	HPP12_RS05560	HPP12_1092	1165591	1166130	-	NC_011498	0	0	0	0	0
gene_1106	12100	8688	7270	1975	8405.19	7460.73	6594.82	6728.33	12.8276	-0.251996	0.261408	0.507125	0	0	ATTAAT	tolB	translocation protein TolB	HPP12_RS05565	HPP12_1093	1166197	1167450	-	NC_011498	0	0	0	0	0
gene_1107	5981	5463	2540	668	4154.66	4691.3	2304.1	2275.71	11.6359	-0.94973	4.36e-05	0.00128188	1	0	ATTAAT	no_name	hypothetical protein	HPP12_RS05570	HPP12_1094	1167447	1168283	-	NC_011498	0	0	0	0	0
gene_1108	7358	5902	3283	784	5111.19	5068.28	2978.1	2670.89	11.8886	-0.849597	0.000187219	0.00386287	1	0	ATTAAT	exbD-1	biopolymer transport accessory protein ExbD	HPP12_RS05575	HPP12_1095	1168302	1168703	-	NC_011498	0	0	0	0	0
gene_1109	10541	9044	6567	1669	7322.24	7766.44	5957.11	5685.87	12.6942	-0.374007	0.0879796	0.275093	0	0	ATTAAT	exbB-1	biopolymer transport accessory protein ExbB	HPP12_RS05580	HPP12_1096	1168756	1169325	-	NC_011498	0	0	0	0	0
gene_111	6485	5196	10167	1991	4504.76	4462.01	9222.77	6782.84	12.5483	0.835916	0.00040928	0.00726809	1	0	ATTAAT	no_name	heat-inducible transcription repressor	HPP12_RS00595	HPP12_0113	117855	118685	-	NC_011498	0	0	0	0	0
gene_1110	8695	7447	7024	1874	6039.93	6395.04	6371.66	6384.25	12.6205	0.0367645	0.86542	0.942607	0	0	ATTAAT	no_name	F0F1 ATP synthase subunit epsilon	HPP12_RS05585	HPP12_1097	1169336	1169707	-	NC_011498	0	0	0	0	0
gene_1111	50378	35164	49447	11595	34994.7	30196.7	44854.7	39501.3	15.1783	0.371808	0.119493	0.330862	0	0	ATTAAT	no_name	F0F1 ATP synthase subunit beta	HPP12_RS05590	HPP12_1098	1169718	1171127	-	NC_011498	0	0	1	1.68706	0
gene_1112	25643	17836	23140	4950	17812.7	15316.5	20990.9	16863.4	14.112	0.192355	0.420335	0.669224	0	0	ATTAAT	no_name	F0F1 ATP synthase subunit gamma	HPP12_RS05595	HPP12_1099	1171151	1172056	-	NC_011498	0	0	0	0	0
gene_1113	65213	45283	66493	12972	45299.8	38886.3	60317.6	44192.4	15.5173	0.311987	0.218987	0.463899	0	0	ATTAAT	no_name	F0F1 ATP synthase subunit alpha	HPP12_RS05600	HPP12_1100	1172071	1173582	-	NC_011498	0	0	0	0	0
gene_1114	4681	4241	2998	638	3251.63	3641.92	2719.57	2173.51	11.5038	-0.494504	0.0401131	0.168452	0	0	ATTAAT	no_name	F0F1 ATP synthase subunit delta	HPP12_RS05605	HPP12_1101	1173605	1174147	-	NC_011498	0	0	0	0	0
gene_1115	4655	4433	2718	651	3233.57	3806.79	2465.57	2217.79	11.4874	-0.588103	0.0131889	0.0880712	0	0	ATTAAT	no_name	F0F1 ATP synthase subunit B	HPP12_RS05610	HPP12_1102	1174148	1174663	-	NC_011498	0	0	1	1.4658	0
gene_1116	8695	8031	4231	1167	6039.93	6896.54	3838.06	3975.68	12.2955	-0.727359	0.00093239	0.0135743	0	0	ATTAAT	no_name	F0F1 ATP synthase subunit B'	HPP12_RS05615	HPP12_1103	1174667	1175101	-	NC_011498	0	0	0	0	0
gene_1117	5323	5235	4759	1134	3697.59	4495.5	4317.02	3863.26	11.9991	-0.00225822	0.994853	1	0	0	ATTAAT	parB	chromosome partitioning protein ParB	HPP12_RS05620	HPP12_1104	1175211	1176083	-	NC_011498	0	0	0	0	0
gene_1118	9813	8204	6762	1877	6816.54	7045.1	6134	6394.47	12.6859	-0.145888	0.502922	0.74357	0	0	ATTAAT	parA	chromosome partitioning protein ParA	HPP12_RS05625	HPP12_1105	1176087	1176881	-	NC_011498	0	0	0	0	0
gene_1119	456	466	356	104	316.757	400.173	322.937	354.302	8.44461	-0.0821665	0.803771	0.914024	0	0	ATTAAT	no_name	biotin--protein ligase	HPP12_RS05630	HPP12_1106	1176884	1177522	-	NC_011498	0	0	0	0	0
gene_112	3090	3092	1802	449	2146.45	2655.22	1634.64	1529.63	10.9285	-0.601662	0.0134144	0.0888427	0	0	ATTAAT	no_name	hypothetical protein	HPP12_RS00600	HPP12_0114	118896	119534	+	NC_011498	0	0	0	0	0
gene_1120	1799	1618	1386	323	1249.66	1389.44	1257.28	1100.38	10.2845	-0.162693	0.52374	0.757248	0	0	ATTAAT	fmt	methionyl-tRNA formyltransferase	HPP12_RS05635	HPP12_1107	1177519	1178436	-	NC_011498	0	0	0	0	0
gene_1121	4298	3213	2254	689	2985.58	2759.13	2044.67	2347.25	11.2943	-0.387383	0.0937476	0.284547	0	0	ATTAAT	no_name	ATPase	HPP12_RS05640	HPP12_1108	1178438	1181059	-	NC_011498	0	0	1	0.254253	0
gene_1122	936	642	1022	253	650.186	551.311	927.084	861.908	9.51777	0.574314	0.0436977	0.178322	0	0	ATTAAT	no_name	Caldesmon	HPP12_RS05645	HPP12_1109	1181104	1182405	-	NC_011498	0	0	0	0	0
gene_1123	17	28	30	6	11.8089	24.0447	27.2138	20.4405	4.36929	0.410487	0.434716	0.686707	0	0	ATTAAT	no_name	hypothetical protein	HPP12_RS05650	HPP12_1110	1182613	1183044	+	NC_011498	0	0	0	0	0
gene_1124	3360	3357	1889	679	2334	2882.79	1713.56	2313.18	11.1622	-0.373548	0.14027	0.364198	0	0	ATTAAT	no_name	hypothetical protein	HPP12_RS05670	HPP12_1111	1185627	1186415	-	NC_011498	0	0	0	0	0
gene_1125	9956	7080	6239	1750	6915.87	6079.88	5659.57	5961.81	12.5851	-0.161258	0.464546	0.70688	0	0	ATTAAT	rplS	50S ribosomal protein L19	HPP12_RS05675	HPP12_1113	1186804	1187160	-	NC_011498	0	0	0	0	0
gene_1126	2412	2970	1940	430	1675.48	2550.46	1759.83	1464.9	10.85	-0.390093	0.149411	0.376462	0	0	ATTAAT	trmD	tRNA (guanine-N(1)-)-methyltransferase	HPP12_RS05680	HPP12_1114	1187182	1187871	-	NC_011498	0	0	0	0	0
gene_1127	4878	5101	4221	926	3388.47	4380.43	3828.99	3154.65	11.8466	-0.153732	0.533716	0.75923	0	0	ATTAAT	rimM	16S rRNA-processing protein RimM	HPP12_RS05685	HPP12_1115	1187872	1188426	-	NC_011498	0	0	0	0	0
gene_1128	8979	6655	9059	1593	6237.2	5714.91	8217.67	5426.95	12.6405	0.191066	0.440265	0.688207	0	0	ATTAAT	no_name	hypothetical protein	HPP12_RS05690	HPP12_1116	1188427	1188774	-	NC_011498	0	0	0	0	0
gene_1129	9087	5995	8115	1530	6312.23	5148.15	7361.34	5212.33	12.5512	0.133752	0.583878	0.785412	0	0	ATTAAT	rpsP	30S ribosomal protein S16	HPP12_RS05695	HPP12_1117	1188791	1189021	-	NC_011498	0	0	0	0	0
gene_113	3870	2930	2904	876	2688.27	2516.11	2634.3	2984.31	11.4008	0.110488	0.641062	0.822551	0	0	ATTAAT	no_name	hypothetical protein	HPP12_RS00605	HPP12_0115	119555	119851	+	NC_011498	0	0	0	0	0
gene_1130	6738	5003	5193	1439	4680.51	4296.28	4710.71	4902.31	12.1814	0.0987924	0.652252	0.826989	0	0	ATTAAT	ffh	signal recognition particle protein	HPP12_RS05700	HPP12_1118	1189095	1190441	-	NC_011498	0	0	0	0	0
gene_1131	12507	8125	9317	2787	8687.91	6977.26	8451.71	9494.61	13.0333	0.196128	0.399211	0.648652	0	0	ATTAAT	valS	valyl-tRNA synthetase	HPP12_RS05705	HPP12_1119	1190456	1193074	-	NC_011498	0	0	1	0.523426	0
gene_1132	5596	4280	5886	1703	3887.22	3675.41	5339.35	5801.7	12.1641	0.558925	0.0104255	0.0748785	0	0	ATTAAT	fliW-1	flagellar assembly protein FliW	HPP12_RS05710	HPP12_1120	1193211	1193618	+	NC_011498	0	0	1	2.601	0
gene_1133	12146	10262	9948	2498	8437.14	8812.39	9024.11	8510.06	13.0861	0.0236122	0.914847	0.963594	0	0	ATTAAT	murG	undecaprenyldiphospho-muramoylpentapeptidebeta-N- acetylglucosaminyltransferase	HPP12_RS05715	HPP12_1121	1193630	1194691	+	NC_011498	0	0	0	0	0
gene_1134	17994	12404	13381	4053	12499.4	10651.8	12138.3	13807.6	13.581	0.164415	0.47531	0.718523	0	0	ATTAAT	hopI	outer membrane protein HopI	HPP12_RS05720	HPP12_1122	1194799	1196889	+	NC_011498	0	0	0	0	0
gene_1135	26301	16516	15786	4810	18269.8	14182.9	14319.9	16386.5	13.9462	-0.0798026	0.737686	0.871087	0	0	ATTAAT	hopL	outer membrane protein HopL	HPP12_RS05725	HPP12_1123	1196912	1200613	+	NC_011498	0	0	2	1.11281	0
gene_1136	3758	3106	2590	927	2610.47	2667.25	2349.46	3158.06	11.3964	0.0614887	0.809133	0.916016	0	0	ATTAAT	proC	pyrroline-5-carboxylate reductase	HPP12_RS05730	HPP12_1124	1200627	1201400	+	NC_011498	0	0	0	0	0
gene_1137	1339	1362	840	329	930.128	1169.6	761.987	1120.82	9.95733	-0.157319	0.585485	0.785412	0	0	ATTAAT	fic	cell filamentation protein Fic	HPP12_RS05735	HPP12_1125	1201428	1201961	+	NC_011498	0	0	0	0	0
gene_1138	4552	3071	5619	1064	3162.02	2637.19	5097.15	3624.78	11.796	0.588792	0.0192536	0.111006	0	0	ATTAAT	no_name	metal-binding heat shock protein	HPP12_RS05740	HPP12_1126	1202052	1202474	-	NC_011498	0	0	1	3.7723	0
gene_1139	40530	22580	59698	13317	28153.9	19390.3	54153.7	45367.7	15.0699	1.06574	5.52e-05	0.00154282	1	0	ATTAAT	fldA	flavodoxin FldA	HPP12_RS05745	HPP12_1127	1202528	1203022	-	NC_011498	0	0	0	0	0
gene_114	7693	6096	5827	1261	5343.89	5234.88	5285.83	4295.91	12.2975	-0.142812	0.525762	0.757248	0	0	ATTAAT	no_name	hypothetical protein	HPP12_RS00610	HPP12_0116	119863	121749	-	NC_011498	0	0	0	0	0
gene_1140	1231	968	1000	273	855.106	831.26	907.128	930.043	9.78149	0.123568	0.646807	0.824322	0	0	ATTAAT	no_name	integral membrane protein	HPP12_RS05750	HPP12_1128	1203114	1203695	-	NC_011498	0	0	0	0	0
gene_1141	1937	1332	1544	423	1345.52	1143.84	1400.61	1441.06	10.377	0.190956	0.440455	0.688207	0	0	ATTAAT	no_name	cation transport subunit for cbb3-type oxidase	HPP12_RS05755	HPP12_1129	1203819	1204010	+	NC_011498	0	0	0	0	0
gene_1142	17904	11645	13915	4103	12436.9	10000	12622.7	13977.9	13.5764	0.245583	0.291627	0.541688	0	0	ATTAAT	trxB-2	thioredoxin reductase family protein	HPP12_RS05760	HPP12_1130	1204036	1205004	+	NC_011498	0	0	0	0	0
gene_1143	151	173	137	23	104.891	148.562	124.276	78.3553	6.82415	-0.322859	0.455133	0.698471	0	0	ATTAAT	no_name	major facilitator superfamily permease	HPP12_RS05765	HPP12_1131	1205202	1206362	-	NC_011498	0	0	0	0	0
gene_1144	944	584	927	237	655.743	501.504	840.907	807.4	9.43163	0.510288	0.0838997	0.265847	0	0	ATTAAT	pgi	glucose-6-phosphate isomerase	HPP12_RS05770	HPP12_1132	1206425	1208062	+	NC_011498	0	0	1	0.911142	0
gene_1145	17069	8209	5694	3667	11856.9	7049.4	5165.18	12492.6	13.1573	-0.0985637	0.787455	0.904425	0	0	ATTAAT	hofH	outer membrane protein HofH	HPP12_RS05775	HPP12_1133	1208370	1209785	+	NC_011498	0	0	0	0	0
gene_1146	10493	6373	8518	2399	7288.89	5472.75	7726.91	8172.8	12.7981	0.317186	0.181004	0.421474	0	0	ATTAAT	no_name	carbon starvation protein A	HPP12_RS05780	HPP12_1134	1210165	1212228	-	NC_011498	0	0	0	0	0
gene_1147	79	106	250	32	54.8768	91.0264	226.782	109.016	6.79016	1.20258	0.00641516	0.0518345	1	0	ATTAAT	no_name	glutamine ABC transporter permease protein	HPP12_RS05790	HPP12_1135	1212437	1213090	+	NC_011498	0	0	0	0	0
gene_1148	150	169	246	38	104.197	145.127	223.153	129.457	7.2119	0.500054	0.191021	0.43662	0	0	ATTAAT	glnP	glutamine ABC transporter permease protein	HPP12_RS05795	HPP12_1136	1213093	1213764	+	NC_011498	0	0	0	0	0
gene_1149	1726	1440	2568	477	1198.95	1236.59	2329.5	1625.02	10.5997	0.699262	0.00619673	0.0505754	0	0	ATTAAT	glnQ	glutamine ABC transporter ATP-binding protein	HPP12_RS05800	HPP12_1137	1213766	1214512	+	NC_011498	0	0	0	0	0
gene_115	27127	20734	28389	7913	18843.6	17805.1	25752.4	26957.6	14.4236	0.524316	0.0231696	0.12321	0	0	ATTAAT	flaB	flagellin B	HPP12_RS00615	HPP12_0117	121809	123353	-	NC_011498	1	4.93959	2	3.87612	0
gene_1150	1811	1418	3338	455	1258	1217.69	3027.99	1550.07	10.7171	0.886905	0.0036621	0.0352259	1	0	ATTAAT	no_name	glutamine ABC transporter periplasmicglutamine-binding protein	HPP12_RS05805	HPP12_1138	1214561	1215394	+	NC_011498	0	0	0	0	0
gene_1151	4821	2577	8311	1056	3348.88	2212.97	7539.14	3597.53	11.9422	1.00168	0.00259714	0.0279799	1	0	ATTAAT	no_name	hypothetical protein	HPP12_RS05810	HPP12_1139	1215516	1216067	+	NC_011498	0	0	1	2.37897	0
gene_1152	6987	3448	5474	1905	4853.47	2960.93	4965.62	6489.86	12.2078	0.551829	0.0418211	0.173008	0	0	ATTAAT	no_name	glucose/galactose transporter	HPP12_RS05815	HPP12_1140	1216372	1217595	-	NC_011498	0	0	0	0	0
gene_1153	20762	11929	22671	5909	14422.2	10243.9	20565.5	20130.5	13.9514	0.722357	0.0034446	0.034361	0	0	ATTAAT	no_name	integral membrane protein	HPP12_RS05820	HPP12_1141	1217724	1219031	-	NC_011498	1	3.57222	0	0	0
gene_1154	294848	180153	329305	93405	204814	154705	298722	318208	17.8452	0.779038	0.00186981	0.0220556	1	0	ATTAAT	hopQ	outer membrane protein HopQ	HPP12_RS05825	HPP12_1142	1219511	1221436	-	NC_011498	0	0	1	0.790898	0
gene_1155	4236	2301	4165	1044	2942.51	1975.96	3778.19	3556.65	11.5523	0.576555	0.024646	0.128893	0	0	ATTAAT	deoD	purine-nucleoside phosphorylase	HPP12_RS05830	HPP12_1143	1221898	1222599	-	NC_011498	0	0	0	0	0
gene_1156	4839	3354	4215	1192	3361.38	2880.21	3823.54	4060.85	11.7762	0.337085	0.146708	0.372768	0	0	ATTAAT	deoB	phosphopentomutase	HPP12_RS05835	HPP12_1144	1222596	1223837	-	NC_011498	0	0	0	0	0
gene_1157	10292	8621	10805	3173	7149.27	7403.2	9801.51	10809.6	13.0801	0.50216	0.0243593	0.127807	0	0	ATTAAT	nupC	pyrimidine nucleoside transport protein	HPP12_RS05840	HPP12_1145	1223849	1225105	-	NC_011498	0	0	0	0	0
gene_1158	2408	2417	3492	517	1672.7	2075.57	3167.69	1761.29	11.0695	0.395062	0.177308	0.415261	0	0	ATTAAT	no_name	multidrug-efflux transporter	HPP12_RS05850	HPP12_1146	1225484	1226749	+	NC_011498	0	0	0	0	0
gene_1159	6965	4505	6738	1617	4838.19	3868.62	6112.23	5508.72	12.2962	0.41651	0.0672592	0.232202	0	0	ATTAAT	no_name	PP-loop family protein	HPP12_RS05855	HPP12_1147	1226768	1227529	+	NC_011498	0	0	0	0	0
gene_116	4650	2933	3275	1205	3230.09	2518.68	2970.84	4105.13	11.6389	0.299675	0.244675	0.489179	0	0	ATTAAT	topA-1	DNA topoisomerase I	HPP12_RS00620	HPP12_0118	123519	125729	+	NC_011498	1	4.63771	1	0.669365	0
gene_1160	2035	2593	1290	406	1413.6	2226.71	1170.19	1383.14	10.574	-0.511679	0.0607214	0.218057	0	0	ATTAAT	no_name	na+/h+ antiporter	HPP12_RS05860	HPP12_1148	1227526	1228677	-	NC_011498	0	0	0	0	0
gene_1161	1777	1994	1383	292	1234.38	1712.33	1254.56	994.771	10.3301	-0.38961	0.155736	0.384605	0	0	ATTAAT	no_name	integral membrane protein	HPP12_RS05865	HPP12_1149	1228703	1230082	-	NC_011498	0	0	1	1.05242	0
gene_1162	618	527	901	150	429.29	452.556	817.322	511.013	9.07989	0.591021	0.0735612	0.244599	0	0	ATTAAT	no_name	sugar efflux transporter	HPP12_RS05870	HPP12_1151	1230249	1231274	-	NC_011498	0	0	1	2.6095	0
gene_1163	56638	31330	64754	11209	39343.2	26904.3	58740.1	38186.3	15.2901	0.549023	0.057002	0.20983	0	0	ATTAAT	no_name	alpha-carbonic anhydrase	HPP12_RS05875	HPP12_1152	1231696	1232439	+	NC_011498	1	2.27011	0	0	0
gene_1164	1103	1164	576	133	766.192	999.573	522.506	453.098	9.35811	-0.855927	0.00452537	0.0408548	1	0	ATTAAT	no_name	hypothetical protein	HPP12_RS05880	HPP12_1153	1232680	1233915	-	NC_011498	0	0	0	0	0
gene_1165	1590	1359	717	214	1104.48	1167.03	650.411	729.045	9.78966	-0.719553	0.00798603	0.0614544	0	0	ATTAAT	no_name	hypothetical protein	HPP12_RS05885	HPP12_1154	1234195	1235265	-	NC_011498	0	0	1	1.18991	0
gene_1166	8365	5925	6413	1847	5810.69	5088.03	5817.41	6292.27	12.4879	0.152001	0.491573	0.733501	0	0	ATTAAT	asd	aspartate-semialdehyde dehydrogenase	HPP12_RS05890	HPP12_1155	1235678	1236718	-	NC_011498	0	0	0	0	0
gene_1167	6012	4157	4531	1424	4176.2	3569.78	4110.2	4851.21	12.0244	0.210278	0.361329	0.608237	0	0	ATTAAT	hisS	histidyl-tRNA synthetase	HPP12_RS05895	HPP12_1156	1236705	1238033	-	NC_011498	0	0	0	0	0
gene_1168	1592	1378	877	220	1105.87	1183.34	795.551	749.485	9.87703	-0.567213	0.034096	0.152978	0	0	ATTAAT	no_name	ADP-heptose-lps-heptosyltransferase II	HPP12_RS05900	HPP12_1157	1238095	1239144	+	NC_011498	0	0	0	0	0
gene_1169	8718	6276	17581	3653	6055.9	5389.45	15948.2	12444.9	13.1379	1.31078	3.48e-08	3.51e-06	1	0	ATTAAT	no_name	flagellar motility protein	HPP12_RS05905	HPP12_1158	1239335	1239664	-	NC_011498	0	0	0	0	0
gene_117	2717	1930	1878	600	1887.35	1657.37	1703.59	2044.05	10.8316	0.0803116	0.745539	0.874939	0	0	ATTAAT	no_name	radical SAM domain-containing protein	HPP12_RS00625	HPP12_0119	125722	126648	+	NC_011498	1	5.81097	0	0	0
gene_1170	22	25	29	8	15.2822	21.4685	26.3067	27.254	4.4714	0.543405	0.313759	0.560259	0	0	ATTAAT	no_name	Uncharacterized protein	HPP12_RS05910	NA	1239653	1239901	+	NC_011498	0	0	0	0	0
gene_1171	15203	12539	9255	3023	10560.7	10767.7	8395.47	10298.6	13.2854	-0.190195	0.404445	0.651628	0	0	ATTAAT	no_name	aldo-keto reductase	HPP12_RS05915	HPP12_1159	1239942	1240871	+	NC_011498	0	0	1	1.59554	0
gene_1172	121696	91532	136647	23895	84535.3	78602.2	123956	81404.3	16.4818	0.332071	0.211674	0.457307	0	0	ATTAAT	fusA	elongation factor G	HPP12_RS05920	HPP12_1160	1241388	1243466	-	NC_011498	0	0	1	1.09743	0
gene_1173	17119	12477	15643	2744	11891.6	10714.5	14190.2	9348.12	13.4936	0.0582994	0.816923	0.919323	0	0	ATTAAT	rpsG	30S ribosomal protein S7	HPP12_RS05925	HPP12_1161	1243478	1243912	-	NC_011498	0	0	0	0	0
gene_1174	18115	13514	13896	2816	12583.5	11605	12605.4	9593.41	13.5001	-0.123835	0.601329	0.793263	0	0	ATTAAT	rpsL	30S ribosomal protein S12	HPP12_RS05930	HPP12_1162	1243961	1244368	-	NC_011498	0	0	0	0	0
gene_1175	190864	158181	165003	42366	132582	135836	149679	144330	17.0998	0.131376	0.572582	0.779522	0	0	ATTAAT	rpoB	DNA-directed RNA polymerase subunit beta/beta'	HPP12_RS05940	HPP12_1163	1244457	1253129	-	NC_011498	1	4.49597	3	0.718856	0
gene_1176	16659	17953	18301	4831	11572.1	15417	16601.3	16458	13.8664	0.292686	0.219606	0.463899	0	0	ATTAAT	rplL	50S ribosomal protein L7/L12	HPP12_RS05945	HPP12_1164	1253351	1253728	-	NC_011498	0	0	0	0	0
gene_1177	41807	36491	42136	9622	29041	31336.3	38222.7	32779.8	14.9986	0.233865	0.325807	0.572288	0	0	ATTAAT	rplJ	50S ribosomal protein L10	HPP12_RS05950	HPP12_1165	1253773	1254267	-	NC_011498	0	0	0	0	0
gene_1178	45028	37801	35819	10420	31278.4	32461.2	32492.4	35498.3	15.0065	0.0931478	0.691611	0.850005	0	0	ATTAAT	rplA	50S ribosomal protein L1	HPP12_RS05955	HPP12_1166	1254376	1255080	-	NC_011498	0	0	0	0	0
gene_1179	16794	14105	12374	3879	11665.8	12112.5	11224.8	13214.8	13.5571	0.03957	0.862687	0.941325	0	0	ATTAAT	rplK	50S ribosomal protein L11	HPP12_RS05960	HPP12_1167	1255125	1255550	-	NC_011498	0	0	0	0	0
gene_118	5203	3829	2191	618	3614.23	3288.11	1987.52	2105.37	11.3759	-0.753967	0.001359	0.0171574	1	0	ATTAAT	no_name	hypothetical protein	HPP12_RS00630	HPP12_0120	126787	128004	-	NC_011498	0	0	1	1.08107	0
gene_1180	22370	21366	13666	4350	15539.2	18347.8	12396.8	14819.4	13.8903	-0.316268	0.176689	0.415013	0	0	ATTAAT	nusG	transcription antitermination protein NusG	NA	NA	1255568	1256098	-	NC_011498	0	0	0	0	0
gene_1181	12516	10888	7783	2355	8694.16	9349.96	7060.17	8022.9	13.0099	-0.258598	0.247965	0.493731	0	0	ATTAAT	secE	preprotein translocase subunit SecE	HPP12_RS05965	HPP12_1168	1256125	1256304	-	NC_011498	0	0	0	0	0
gene_1182	30541	19786	37053	8988	21215.1	16991	33611.8	30619.9	14.5963	0.749481	0.00202863	0.0232502	0	0	ATTAAT	rpmG	50S ribosomal protein L33	HPP12_RS05970	HPP12_1169	1256561	1256719	-	NC_011498	0	0	0	0	0
gene_1183	207943	146704	230217	61125	144446	125981	208836	208238	17.3574	0.625065	0.00850086	0.064799	0	0	ATTAAT	no_name	elongation factor Tu	HPP12_RS05985	HPP12_1170	1256753	1257952	-	NC_011498	0	0	0	0	0
gene_1184	1566	1406	1743	276	1087.81	1207.39	1581.12	940.263	10.2322	0.135598	0.631333	0.816187	0	0	ATTAAT	no_name	ABC transporter ATP-binding protein	HPP12_RS06010	HPP12_1171	1258650	1260386	+	NC_011498	0	0	1	0.610329	0
gene_1185	2369	1519	1354	362	1645.61	1304.43	1228.25	1233.24	10.3959	-0.261198	0.297164	0.545081	0	0	ATTAAT	no_name	haloacid dehalogenase	HPP12_RS06015	HPP12_1172	1260397	1261065	-	NC_011498	0	0	0	0	0
gene_1186	2528	2880	1056	435	1756.06	2473.17	957.927	1481.94	10.6494	-0.793594	0.00559923	0.0485195	1	0	ATTAAT	hpyPIM	type II RM system M.HpyPI (CATG, active)	HPP12_RS06020	HPP12_1173	1261266	1262255	-	NC_011498	0	0	0	0	0
gene_1187	2186	1957	1164	344	1518.49	1680.55	1055.9	1171.92	10.3824	-0.522009	0.0324705	0.149069	0	0	ATTAAT	no_name	type II RM system R protein, inactivated derivative	NA	NA	1262264	1262650	-	NC_011498	0	0	0	0	0
gene_1188	884	1071	336	188	614.065	919.71	304.795	640.469	9.23372	-0.698298	0.0704142	0.238552	0	0	ATTAAT	no_name	type II RM system R protein, inactivated derivative	NA	NA	1262608	1262958	-	NC_011498	0	0	0	0	0
gene_1189	3334	3941	1378	735	2315.94	3384.29	1250.02	2503.96	11.1755	-0.602599	0.0638639	0.224845	0	0	ATTAAT	cysE	serine acetyltransferase	HPP12_RS06030	HPP12_1176	1263046	1263561	-	NC_011498	1	3.67637	0	0	0
gene_119	29458	18346	23021	7027	20462.8	15754.4	20883	23939.2	14.2982	0.307537	0.209137	0.456093	0	0	ATTAAT	ppsA	phosphoenolpyruvate synthase	HPP12_RS00635	HPP12_0121	128114	130540	-	NC_011498	0	0	0	0	0
gene_1190	24354	18310	44698	14060	16917.3	15723.5	40546.8	47898.9	14.7134	1.43811	2.9e-09	4.69e-07	1	0	ATTAAT	no_name	F0F1 ATP synthase subunit C	HPP12_RS06045	HPP12_1177	1264160	1264477	-	NC_011498	0	0	0	0	0
gene_1191	6223	5700	4064	1324	4322.77	4894.82	3686.57	4510.54	12.0855	-0.169274	0.458865	0.701539	0	0	ATTAAT	no_name	hypothetical protein	HPP12_RS06050	HPP12_1178	1264773	1265879	+	NC_011498	0	0	1	0.523663	0
gene_1192	312	337	232	82	216.729	289.395	210.454	279.354	7.95971	-0.0472772	0.883391	0.951073	0	0	ATTAAT	no_name	polynucleotide phosphorylase/polyadenylase	NA	NA	1265932	1266102	-	NC_011498	0	0	0	0	0
gene_1193	21419	17273	16512	4791	14878.6	14833	14978.5	16321.7	13.8963	0.0751481	0.737944	0.871087	0	0	ATTAAT	pnp	polynucleotide phosphorylase/polyadenylase	HPP12_RS06055	HPP12_1179	1266103	1267998	-	NC_011498	0	0	0	0	0
gene_1194	8956	6559	3787	973	6221.23	5632.47	3435.29	3314.77	12.1269	-0.812365	0.000231359	0.00455947	1	0	ATTAAT	no_name	hypothetical protein	HPP12_RS06060	HPP12_1180	1268001	1268705	-	NC_011498	0	0	1	1.54986	0
gene_1195	7574	8830	4436	1062	5261.23	7582.67	4024.02	3617.97	12.2743	-0.749064	0.00211618	0.0239143	0	0	ATTAAT	no_name	organic solvent tolerance protein	HPP12_RS06065	HPP12_1181	1268720	1270981	-	NC_011498	0	0	1	0.477291	0
gene_1196	2038	2017	1298	504	1415.68	1732.08	1177.45	1717	10.5596	-0.121035	0.644072	0.823743	0	0	ATTAAT	no_name	hypothetical protein	HPP12_RS06070	HPP12_1182	1270984	1271463	-	NC_011498	0	0	0	0	0
gene_1197	41086	25376	42126	11857	28540.1	21791.4	38213.7	40393.8	14.9408	0.643205	0.00906536	0.0675098	0	0	ATTAAT	purD	glycinamide ribonucleotide synthetase	HPP12_RS06075	HPP12_1183	1271512	1272786	-	NC_011498	0	0	0	0	0
gene_1198	469	488	321	92	325.788	419.065	291.188	313.421	8.39034	-0.300953	0.357476	0.604269	0	0	ATTAAT	no_name	hypothetical protein	HPP12_RS06080	HPP12_1184	1273170	1273514	-	NC_011498	0	0	0	0	0
gene_1199	692	621	499	90	480.693	533.277	452.657	306.608	8.77713	-0.417342	0.21263	0.458759	0	0	ATTAAT	no_name	hypothetical protein	HPP12_RS06085	HPP12_1185	1273516	1273965	-	NC_011498	0	0	0	0	0
gene_12	8895	6862	6092	1794	6178.85	5892.67	5526.22	6111.71	12.5329	-0.0527733	0.80725	0.91545	0	0	ATTAAT	no_name	hypothetical protein	HPP12_RS00085	HPP12_0012	12613	13440	+	NC_011498	0	0	0	0	0
gene_120	16445	14930	13342	2704	11423.4	12821	12102.9	9211.85	13.4725	-0.185799	0.435285	0.686934	0	0	ATTAAT	thrS	threonyl-tRNA synthetase	HPP12_RS00645	HPP12_0123	130898	132736	+	NC_011498	0	0	1	0.908239	0
gene_1200	1479	1493	1176	313	1027.38	1282.1	1066.78	1066.31	10.116	-0.114617	0.661607	0.832028	0	0	ATTAAT	no_name	ABC transporter ATP-binding protein	HPP12_RS06090	HPP12_1186	1274408	1275094	-	NC_011498	0	0	0	0	0
gene_1201	4460	3439	2750	779	3098.11	2953.21	2494.6	2653.86	11.4465	-0.233108	0.313738	0.560259	0	0	ATTAAT	no_name	undecaprenyl pyrophosphate synthase	HPP12_RS06100	HPP12_1187	1275088	1275792	-	NC_011498	0	0	0	0	0
gene_1202	16917	10729	14299	4060	11751.3	9213.42	12971	13831.4	13.5329	0.354401	0.129165	0.34501	0	0	ATTAAT	dld	D-lactate dehydrogenase	HPP12_RS06105	HPP12_1188	1275833	1278673	-	NC_011498	0	0	0	0	0
gene_1203	1557	728	1400	419	1081.56	625.163	1269.98	1427.43	10.0672	0.660345	0.0300804	0.142399	0	0	ATTAAT	no_name	hypothetical protein	HPP12_RS06110	HPP12_1189	1278745	1279092	+	NC_011498	0	0	0	0	0
gene_1204	1181	715	989	196	820.374	613.999	897.149	667.723	9.54902	0.125625	0.673663	0.839795	0	0	ATTAAT	hemD	uroporphyrinogen-III synthase	HPP12_RS06115	HPP12_1190	1279113	1279775	+	NC_011498	0	0	0	0	0
gene_1205	1170	750	1068	224	812.733	644.055	968.812	763.112	9.63337	0.249585	0.39104	0.645349	0	0	ATTAAT	crcB	camphor resistance protein CrcB	HPP12_RS06120	HPP12_1191	1279822	1280214	+	NC_011498	0	0	0	0	0
gene_1206	446	492	471	132	309.811	422.5	427.257	449.691	8.64633	0.260035	0.42507	0.674106	0	0	ATTAAT	hemN-2	coproporphyrinogen III oxidase	HPP12_RS06125	HPP12_1192	1280266	1281303	-	NC_011498	0	0	0	0	0
gene_1207	6173	5183	9597	1518	4288.03	4450.85	8705.7	5171.45	12.4268	0.667191	0.0112775	0.0785533	0	0	ATTAAT	no_name	cytochrome C553	HPP12_RS06130	HPP12_1193	1281399	1281689	+	NC_011498	0	0	0	0	0
gene_1208	6825	5300	4643	1152	4740.94	4551.32	4211.79	3924.58	12.086	-0.191645	0.384826	0.639136	0	0	ATTAAT	mutT	dinucleoside polyphosphate hydrolase	HPP12_RS06135	HPP12_1194	1281850	1282317	+	NC_011498	0	0	0	0	0
gene_1209	12509	9290	9301	2775	8689.3	7977.69	8437.19	9453.73	13.0758	0.102235	0.649593	0.82527	0	0	ATTAAT	lysC	aspartate kinase	HPP12_RS06140	HPP12_1195	1282319	1283536	+	NC_011498	0	0	1	1.78837	0
gene_121	7565	7003	7200	1417	5254.98	6013.75	6531.32	4827.37	12.4658	0.0114705	0.95851	0.985339	0	0	ATTAAT	infC	translation initiation factor IF-3	HPP12_RS00650	HPP12_0124	132733	133344	+	NC_011498	0	0	1	2.22137	0
gene_1210	2942	2259	2222	660	2043.64	1939.89	2015.64	2248.46	11.0089	0.0981899	0.67856	0.843502	0	0	ATTAAT	hobA	DnaA initiator-associating factor forreplication initiation HobA	HPP12_RS06145	HPP12_1196	1283533	1284075	+	NC_011498	0	0	0	0	0
gene_1211	2862	2543	1805	445	1988.07	2183.78	1637.37	1516	10.8246	-0.403791	0.0872827	0.273881	0	0	ATTAAT	holB	DNA polymerase III subunit delta'	HPP12_RS06150	HPP12_1197	1284072	1284728	+	NC_011498	0	0	0	0	0
gene_1212	4388	4255	2795	687	3048.1	3653.94	2535.42	2340.44	11.4809	-0.458942	0.0537637	0.201583	0	0	ATTAAT	folP	dihydropteroate synthase	HPP12_RS06155	HPP12_1198	1284725	1285867	+	NC_011498	0	0	0	0	0
gene_1213	3434	2900	2889	693	2385.41	2490.35	2620.69	2360.88	11.2669	0.030976	0.89027	0.951403	0	0	ATTAAT	no_name	hypothetical protein	HPP12_RS06160	HPP12_1199	1285955	1286416	-	NC_011498	0	0	0	0	0
gene_1214	951	778	1145	253	660.606	668.1	1038.66	861.908	9.63401	0.51641	0.0653604	0.228126	0	0	ATTAAT	no_name	membrane transport protein	HPP12_RS06165	HPP12_1200	1286786	1287682	+	NC_011498	0	0	1	1.88737	0
gene_1215	689	611	793	176	478.609	524.69	719.352	599.588	9.16785	0.394627	0.191829	0.437228	0	0	ATTAAT	no_name	integral membrane protein	HPP12_RS06170	HPP12_1201	1287686	1288933	+	NC_011498	0	0	0	0	0
gene_1216	1824	1114	983	322	1267.03	956.636	891.706	1096.97	10.0382	-0.161129	0.558543	0.771458	0	0	ATTAAT	no_name	competence/damage-inducible domain protein	HPP12_RS06175	HPP12_1202	1289012	1289563	+	NC_011498	0	0	0	0	0
gene_1217	7466	4406	5164	1570	5186.21	3783.61	4684.41	5348.6	12.2117	0.161604	0.49675	0.736041	0	0	ATTAAT	carA	carbamoyl phosphate synthase small subunit	HPP12_RS06180	HPP12_1203	1289563	1290690	+	NC_011498	0	0	0	0	0
gene_1218	2590	1874	2682	708	1799.13	1609.28	2432.92	2411.98	10.9886	0.507369	0.0301365	0.142399	0	0	ATTAAT	amiF	formamidase	HPP12_RS06185	HPP12_1204	1290857	1291861	+	NC_011498	0	0	0	0	0
gene_1219	1447	1324	583	208	1005.15	1136.97	528.855	708.604	9.66899	-0.791658	0.00567462	0.0485195	1	0	ATTAAT	no_name	hypothetical protein	HPP12_RS06190	NA	1292347	1292823	-	NC_011498	0	0	1	2.74926	0
gene_122	3650	3401	3493	1065	2535.45	2920.57	3168.6	3628.19	11.5721	0.317003	0.178434	0.416689	0	0	ATTAAT	rpmI	50S ribosomal protein L35	HPP12_RS00655	HPP12_0125	133325	133519	+	NC_011498	0	0	0	0	0
gene_1220	5470	3809	3167	1017	3799.7	3270.94	2872.87	3464.67	11.7087	-0.157918	0.504592	0.744676	0	0	ATTAAT	no_name	Maf-like protein	HPP12_RS06195	HPP12_1205	1292936	1293508	-	NC_011498	0	0	0	0	0
gene_1221	23735	13704	12032	5219	16487.4	11768.2	10914.6	17779.8	13.7974	0.0222354	0.938971	0.974652	0	0	ATTAAT	alaS	alanyl-tRNA synthetase	HPP12_RS06200	HPP12_1206	1293510	1296053	-	NC_011498	0	0	0	0	0
gene_1222	10171	5839	8747	3289	7065.22	5014.18	7934.65	11204.8	12.8923	0.664	0.0114276	0.0792574	0	0	ATTAAT	no_name	hypothetical protein	HPP12_RS06205	HPP12_1207	1296173	1296403	+	NC_011498	0	0	0	0	0
gene_1223	1313	1240	683	197	912.067	1064.84	619.568	671.13	9.64148	-0.615091	0.027237	0.134602	0	0	ATTAAT	no_name	membrane protein	HPP12_RS06210	HPP12_1208	1297006	1298757	-	NC_011498	0	0	0	0	0
gene_1224	77	66	0	0	53.4875	56.6768	0	0	-1.7526	-6.92414	7.82e-13	3.16e-10	1	0	ATTAAT	babB	outer membrane protein BabB	HPP12_RS06215	HPP12_1209	1298741	1298923	-	NC_011498	0	0	0	0	0
gene_1225	2910	1957	2263	446	2021.41	1680.55	2052.83	1519.41	10.8283	-0.0514625	0.847856	0.933896	0	0	ATTAAT	no_name	membrane protein	HPP12_RS06220	NA	1298952	1299089	-	NC_011498	0	0	0	0	0
gene_1226	8417	9307	9039	2062	5846.81	7992.29	8199.53	7024.72	12.8253	0.13762	0.570366	0.777816	0	0	ATTAAT	rpsR	30S ribosomal protein S18	HPP12_RS06225	HPP12_1210	1299673	1299930	-	NC_011498	0	0	0	0	0
gene_1227	31988	31695	45550	9067	22220.3	27217.8	41319.7	30889	14.8666	0.546551	0.0316838	0.14713	0	0	ATTAAT	ssb	single-stranded DNA-binding protein	HPP12_RS06230	HPP12_1211	1299953	1300498	-	NC_011498	0	0	0	0	0
gene_1228	18561	18700	30641	6337	12893.3	16058.4	27795.3	21588.6	14.2066	0.770391	0.00202505	0.0232502	1	0	ATTAAT	rpsF	30S ribosomal protein S6	HPP12_RS06235	HPP12_1212	1300508	1300936	-	NC_011498	0	0	0	0	0
gene_1229	3257	2698	1941	387	2262.45	2316.88	1760.73	1318.41	10.8746	-0.572607	0.0215934	0.117406	0	0	ATTAAT	no_name	DNA polymerase III subunit delta	HPP12_RS06240	HPP12_1213	1301089	1302111	-	NC_011498	0	0	1	0.950884	0
gene_123	16093	13911	16413	4804	11178.9	11945.9	14888.7	16366	13.7145	0.434631	0.0556961	0.206433	0	0	ATTAAT	rplT	50S ribosomal protein L20	HPP12_RS00660	HPP12_0126	133613	133963	+	NC_011498	0	0	1	4.61276	0
gene_1230	3114	3334	2295	496	2163.12	2863.04	2081.86	1689.75	11.0881	-0.414277	0.102158	0.300705	0	0	ATTAAT	vacB	3'-5' exoribonuclease R	HPP12_RS06245	HPP12_1214	1302101	1304035	-	NC_011498	0	0	0	0	0
gene_1231	2756	2205	2877	668	1914.44	1893.52	2609.81	2275.71	11.0745	0.359493	0.123655	0.337545	0	0	ATTAAT	aroE	shikimate 5-dehydrogenase	HPP12_RS06250	HPP12_1215	1304035	1304826	-	NC_011498	0	0	0	0	0
gene_1232	3171	2578	2267	539	2202.71	2213.83	2056.46	1836.24	11.0176	-0.182148	0.439481	0.688207	0	0	ATTAAT	no_name	hypothetical protein	HPP12_RS06255	HPP12_1216	1304834	1305424	-	NC_011498	0	0	0	0	0
gene_1233	4840	3557	3231	924	3362.07	3054.54	2930.93	3147.84	11.6086	-0.078033	0.732648	0.87107	0	0	ATTAAT	no_name	oligopeptide ABC transporter permease protein	HPP12_RS06260	HPP12_1217	1305433	1306479	-	NC_011498	0	0	1	1.72379	0
gene_1234	4641	4031	3828	1060	3223.84	3461.58	3472.48	3611.16	11.7485	0.0834726	0.715958	0.86278	0	0	ATTAAT	no_name	oligopeptide ABC transporter periplasmicoligopeptide-binding protein	NA	HPP12_1218	1306476	1308260	-	NC_011498	0	0	0	0	0
gene_1235	2363	1993	2845	580	1641.44	1711.47	2580.78	1975.92	10.9325	0.442573	0.0708899	0.23929	0	0	ATTAAT	trpS	tryptophanyl-tRNA synthetase	HPP12_RS06265	HPP12_1219	1308261	1309241	-	NC_011498	0	0	0	0	0
gene_1236	477	429	398	64	331.345	368.399	361.037	218.032	8.31414	-0.273093	0.461575	0.703684	0	0	ATTAAT	bioC	biotin synthesis protein BioC	HPP12_RS06270	HPP12_1220	1309312	1310049	-	NC_011498	0	0	0	0	0
gene_1237	10402	7534	7062	1537	7225.68	6469.75	6406.14	5236.18	12.6242	-0.234317	0.300124	0.547963	0	0	ATTAAT	secG	preprotein translocase subunit SecG	HPP12_RS06275	HPP12_1221	1310173	1310778	+	NC_011498	0	0	0	0	0
gene_1238	11897	7535	8113	2277	8264.17	6470.6	7359.53	7757.17	12.8654	0.0369177	0.873732	0.946259	0	0	ATTAAT	frr	ribosome recycling factor	HPP12_RS06280	HPP12_1222	1310778	1311335	+	NC_011498	0	0	0	0	0
gene_1239	8474	6174	5071	1709	5886.41	5301.86	4600.04	5822.14	12.3985	-0.10233	0.650544	0.825828	0	0	ATTAAT	pyrE	orotate phosphoribosyltransferase	HPP12_RS06285	HPP12_1223	1311339	1311944	+	NC_011498	0	0	0	0	0
gene_124	44782	33826	39411	10682	31107.5	29047.7	35750.8	36390.9	15.0075	0.262143	0.263429	0.509213	0	0	ATTAAT	horB	outer membrane protein HorB	HPP12_RS00665	HPP12_0127	134163	135023	+	NC_011498	0	0	0	0	0
gene_1240	3645	3762	2201	655	2531.98	3230.58	1996.59	2231.42	11.2691	-0.44673	0.0620527	0.221362	0	0	ATTAAT	no_name	RDD family protein	HPP12_RS06290	HPP12_1224	1311934	1312398	+	NC_011498	0	0	0	0	0
gene_1241	5752	5835	4090	1296	3995.59	5010.75	3710.15	4415.15	12.0625	-0.148519	0.525759	0.757248	0	0	ATTAAT	no_name	NAD-dependent deacetylase	HPP12_RS06295	HPP12_1225	1312395	1313084	+	NC_011498	0	0	1	2.78999	0
gene_1242	2492	2242	2363	524	1731.05	1925.29	2143.54	1785.14	10.888	0.103642	0.663531	0.832141	0	0	ATTAAT	nuoA	NADH dehydrogenase subunit A	HPP12_RS06300	HPP12_1226	1313192	1313593	+	NC_011498	0	0	0	0	0
gene_1243	4260	3256	4497	757	2959.18	2796.06	4079.35	2578.91	11.5958	0.21027	0.419567	0.668659	0	0	ATTAAT	nuoB	NADH dehydrogenase subunit B	HPP12_RS06305	HPP12_1227	1313593	1314072	+	NC_011498	0	0	0	0	0
gene_1244	4718	3672	4945	926	3277.33	3153.29	4485.75	3154.65	11.7751	0.24869	0.315406	0.56123	0	0	ATTAAT	nuoC	NADH dehydrogenase subunit C	HPP12_RS06310	HPP12_1228	1314072	1314869	+	NC_011498	0	0	0	0	0
gene_1245	14895	9991	14072	2827	10346.7	8579.67	12765.1	9630.88	13.3295	0.242841	0.313678	0.560259	0	0	ATTAAT	nuoD	NADH dehydrogenase subunit D	HPP12_RS06315	HPP12_1229	1314871	1316100	+	NC_011498	0	0	0	0	0
gene_1246	860	657	681	157	597.393	564.192	617.754	534.86	9.17629	-0.0111861	0.98143	0.999364	0	0	ATTAAT	nuoE	NADH-ubiquinone oxidoreductase chain E	HPP12_RS06320	HPP12_1230	1316097	1316327	+	NC_011498	0	0	0	0	0
gene_1247	4415	3683	3397	771	3066.85	3162.74	3081.51	2626.6	11.5419	-0.126122	0.592185	0.788279	0	0	ATTAAT	nuoF	NADH-ubiquinone oxidoreductase chain F	HPP12_RS06325	HPP12_1231	1316330	1317310	+	NC_011498	0	0	0	0	0
gene_1248	36121	24016	34455	8526	25091.2	20623.5	31255.1	29046	14.6801	0.399524	0.0951822	0.286331	0	0	ATTAAT	nuoG	NADH dehydrogenase subunit G	HPP12_RS06330	HPP12_1232	1317307	1319841	+	NC_011498	0	0	1	0.62831	0
gene_1249	22676	16578	19436	5619	15751.7	14236.2	17630.9	19142.5	14.0192	0.294283	0.197591	0.441316	0	0	ATTAAT	nuoH	NADH dehydrogenase subunit H	HPP12_RS06335	HPP12_1233	1319838	1320827	+	NC_011498	0	0	0	0	0
gene_125	2499	1929	1741	374	1735.91	1656.51	1579.31	1274.12	10.6033	-0.249617	0.303521	0.549261	0	0	ATTAAT	no_name	hypothetical protein	HPP12_RS00670	NA	135043	135213	+	NC_011498	0	0	0	0	0
gene_1250	13474	9376	11589	3342	9359.63	8051.54	10512.7	11385.4	13.2531	0.33079	0.143752	0.369684	0	0	ATTAAT	nuoI	NADH dehydrogenase subunit I	HPP12_RS06340	HPP12_1234	1320838	1321500	+	NC_011498	0	0	0	0	0
gene_1251	10860	7670	7930	2508	7543.83	6586.53	7193.52	8544.13	12.8642	0.155422	0.496918	0.736041	0	0	ATTAAT	nuoJ	NADH dehydrogenase subunit J	HPP12_RS06345	HPP12_1235	1321493	1322041	+	NC_011498	0	0	0	0	0
gene_1252	9409	6084	6784	1929	6535.9	5224.57	6153.95	6571.62	12.5786	0.113785	0.617493	0.804733	0	0	ATTAAT	nuoK	NADH dehydrogenase subunit K	HPP12_RS06350	HPP12_1236	1322038	1322340	+	NC_011498	0	0	0	0	0
gene_1253	32956	27416	21679	7147	22892.7	23543.2	19665.6	24348	14.4643	-0.0772884	0.744492	0.874345	0	0	ATTAAT	nuoL	NADH dehydrogenase subunit L	HPP12_RS06355	HPP12_1237	1322343	1324181	+	NC_011498	0	0	0	0	0
gene_1254	19851	16924	14228	4015	13789.4	14533.3	12906.6	13678.1	13.744	-0.0913607	0.684738	0.845976	0	0	ATTAAT	nuoM	NADH dehydrogenase subunit M	HPP12_RS06360	HPP12_1238	1324185	1325723	+	NC_011498	0	0	2	2.39811	0
gene_1255	19647	17097	12965	3949	13647.7	14681.9	11760.9	13453.3	13.706	-0.168072	0.461013	0.703492	0	0	ATTAAT	nuoN	NADH dehydrogenase subunit N	HPP12_RS06365	HPP12_1239	1325710	1327188	+	NC_011498	0	0	0	0	0
gene_1256	9361	9153	4528	1343	6502.56	7860.05	4107.47	4575.27	12.447	-0.726095	0.00132628	0.0168761	0	0	ATTAAT	pflA	paralysed flagella protein	HPP12_RS06370	HPP12_1240	1327208	1329583	+	NC_011498	0	0	1	0.527259	0
gene_1257	17202	9857	16115	3825	11949.3	8464.6	14618.4	13030.8	13.5361	0.437688	0.0748256	0.246772	0	0	ATTAAT	no_name	phosphomannomutase	HPP12_RS06375	HPP12_1241	1329586	1330962	+	NC_011498	0	0	1	1.20415	0
gene_1258	496	391	113	59	344.543	335.767	102.505	200.998	7.82781	-1.16448	0.00242813	0.0268757	1	0	ATTAAT	no_name	hypothetical protein	NA	HPP12_1242	1331260	1331547	+	NC_011498	1	5.32584	0	0	0
gene_1259	4419	3505	3578	1054	3069.63	3009.88	3245.7	3590.72	11.6544	0.169285	0.464105	0.706874	0	0	ATTAAT	trpA	tryptophan synthase subunit alpha	HPP12_RS06385	HPP12_1243	1331778	1332566	-	NC_011498	0	0	0	0	0
gene_126	5117	3832	5856	1285	3554.49	3290.69	5312.14	4377.67	11.9916	0.50138	0.0278811	0.13571	0	0	ATTAAT	no_name	hypothetical protein	HPP12_RS00675	HPP12_0128	135384	135821	+	NC_011498	0	0	0	0	0
gene_1260	4545	3712	3866	902	3157.15	3187.64	3506.96	3072.89	11.6576	0.0524795	0.818427	0.919632	0	0	ATTAAT	trpB	tryptophan synthase subunit beta	HPP12_RS06390	HPP12_1244	1332563	1333744	-	NC_011498	0	0	0	0	0
gene_1261	2952	2515	1800	519	2050.59	2159.73	1632.83	1768.1	10.8857	-0.307999	0.190802	0.43662	0	0	ATTAAT	trpC	bifunctional indole-3-glycerol phosphatesynthase/phosphoribosylanthranilate isomerase	HPP12_RS06395	HPP12_1245	1333745	1335103	-	NC_011498	0	0	0	0	0
gene_1262	2085	1669	1827	373	1448.33	1433.24	1657.32	1270.72	10.5042	0.0230811	0.919765	0.964533	0	0	ATTAAT	trpD	anthranilate phosphoribosyltransferase	HPP12_RS06400	HPP12_1246	1335096	1336103	-	NC_011498	0	0	0	0	0
gene_1263	1255	940	872	206	871.778	807.215	791.015	701.791	9.6286	-0.16957	0.552309	0.768099	0	0	ATTAAT	trpG	anthranilate synthase component II	HPP12_RS06405	HPP12_1247	1336100	1336684	-	NC_011498	0	0	0	0	0
gene_1264	3410	2999	3735	814	2368.73	2575.36	3388.12	2773.1	11.4302	0.317509	0.181701	0.421881	0	0	ATTAAT	trpE	anthranilate synthase component I	HPP12_RS06410	HPP12_1248	1336681	1338183	-	NC_011498	0	0	1	0.975406	0
gene_1265	4350	3886	4347	532	3021.7	3337.06	3943.28	1812.39	11.5626	-0.143761	0.658989	0.830029	0	0	ATTAAT	no_name	hypothetical protein	HPP12_RS06415	HPP12_1249	1338406	1339863	-	NC_011498	0	0	1	0.575832	0
gene_1266	3750	2295	1846	682	2604.91	1970.81	1674.56	2323.4	11.0624	-0.194734	0.455992	0.698471	0	0	ATTAAT	no_name	hypothetical protein	HPP12_RS06420	HPP12_1250	1339959	1340999	-	NC_011498	0	0	0	0	0
gene_1267	19385	9382	10919	4174	13465.7	8056.7	9904.93	14219.8	13.4759	0.164675	0.568317	0.777641	0	0	ATTAAT	no_name	acid phosphatase lipoprotein	HPP12_RS06425	HPP12_1251	1341069	1341761	-	NC_011498	0	0	0	0	0
gene_1268	5757	3506	14761	1665	3999.06	3010.74	13390.1	5672.24	12.4968	1.44328	3.04e-05	0.0010231	1	0	ATTAAT	no_name	Protein yceI precursor	HPP12_RS06430	HPP12_1252	1341930	1342478	+	NC_011498	0	0	0	0	0
gene_1269	10085	7535	5744	2071	7005.48	6470.6	5210.54	7055.38	12.6502	-0.135746	0.562115	0.774239	0	0	ATTAAT	no_name	TenA transcriptional regulator	NA	HPP12_1253	1342542	1343195	-	NC_011498	0	0	1	1.89804	0
gene_127	26071	18307	14895	4173	18110.1	15720.9	13511.7	14216.4	13.9026	-0.287	0.207555	0.454488	0	0	ATTAAT	no_name	hypothetical protein	HPP12_RS00680	HPP12_0129	136226	137089	+	NC_011498	1	4.45	0	0	0
gene_1270	864	484	811	250	600.172	415.63	735.681	851.688	9.31041	0.644018	0.0424153	0.174855	0	0	ATTAAT	no_name	hypothetical protein	HPP12_RS06440	HPP12_1254	1343916	1344242	+	NC_011498	0	0	0	0	0
gene_1271	4995	2979	2115	955	3469.74	2558.19	1918.57	3253.45	11.447	-0.220934	0.444856	0.693237	0	0	ATTAAT	no_name	membrane protein	HPP12_RS06445	HPP12_1255	1344266	1344751	+	NC_011498	0	0	0	0	0
gene_1272	15148	10700	11609	4773	10522.5	9188.52	10530.8	16260.4	13.4881	0.442764	0.0865904	0.272768	0	0	ATTAAT	pnuC	nicotinamide mononucleotide transporter	HPP12_RS06450	HPP12_1256	1344936	1345598	+	NC_011498	0	0	0	0	0
gene_1273	5065	3750	2556	1149	3518.37	3220.27	2318.62	3914.36	11.662	-0.112537	0.678208	0.843502	0	0	ATTAAT	no_name	thiamine pyrophosphokinase	HPP12_RS06455	HPP12_1257	1345586	1346200	+	NC_011498	0	0	0	0	0
gene_1274	27000	20950	25622	6106	18755.4	17990.6	23242.4	20801.6	14.296	0.261361	0.259791	0.505564	0	0	ATTAAT	rplQ	50S ribosomal protein L17	HPP12_RS06460	HPP12_1258	1346837	1347187	-	NC_011498	0	0	0	0	0
gene_1275	60009	55220	55107	12985	41684.9	47419.6	49989.1	44236.7	15.4835	0.0806234	0.735387	0.87107	0	0	ATTAAT	rpoA	DNA-directed RNA polymerase subunit alpha	HPP12_RS06465	HPP12_1259	1347187	1348221	-	NC_011498	0	0	0	0	0
gene_1276	47356	42971	45550	10572	32895.5	36900.9	41319.7	36016.2	15.1649	0.147983	0.533524	0.75923	0	0	ATTAAT	rpsD	30S ribosomal protein S4	HPP12_RS06470	HPP12_1260	1348233	1348859	-	NC_011498	0	0	0	0	0
gene_1277	29657	25932	28166	6288	20601	22268.8	25550.2	21421.6	14.4536	0.131831	0.576521	0.782905	0	0	ATTAAT	rpsK	30S ribosomal protein S11	HPP12_RS06475	HPP12_1261	1348869	1349264	-	NC_011498	0	0	0	0	0
gene_1278	27707	23468	23007	5069	19246.5	20152.9	20870.3	17268.8	14.2424	-0.0469024	0.84206	0.932033	0	0	ATTAAT	rpsM	30S ribosomal protein S13	HPP12_RS06480	HPP12_1262	1349287	1349649	-	NC_011498	0	0	0	0	0
gene_1279	4463	5157	4036	899	3100.19	4428.52	3661.17	3062.67	11.7966	-0.163119	0.52423	0.757248	0	0	ATTAAT	infA	translation initiation factor IF-1	HPP12_RS06490	HPP12_1263	1349845	1350063	-	NC_011498	0	0	0	0	0
gene_128	2023	1296	1861	387	1405.26	1112.93	1688.16	1318.41	10.426	0.255734	0.321079	0.566086	0	0	ATTAAT	no_name	L-serine/L-threonine deaminase	HPP12_RS00685	HPP12_0130	137729	139096	-	NC_011498	0	0	0	0	0
gene_1280	23427	24387	20986	4758	16273.4	20942.1	19037	16209.3	14.1444	-0.0784318	0.747124	0.876162	0	0	ATTAAT	map	methionine aminopeptidase	HPP12_RS06495	HPP12_1264	1350063	1350824	-	NC_011498	0	0	1	3.15099	0
gene_1281	44745	42754	38333	8454	31081.8	36714.6	34772.9	28800.7	15.0025	-0.0927807	0.703711	0.853752	0	0	ATTAAT	secY	preprotein translocase subunit SecY	HPP12_RS06500	HPP12_1265	1350824	1352086	-	NC_011498	0	0	1	1.42476	0
gene_1282	10141	10201	9177	2479	7044.38	8760	8324.71	8445.34	12.9908	0.0855618	0.708724	0.857436	0	0	ATTAAT	rplO	50S ribosomal protein L15	HPP12_RS06505	HPP12_1266	1352129	1352530	-	NC_011498	0	0	0	0	0
gene_1283	21253	18331	20761	4612	14763.3	15741.6	18832.9	15711.9	13.9865	0.179432	0.437308	0.688111	0	0	ATTAAT	rpsE	30S ribosomal protein S5	HPP12_RS06510	HPP12_1267	1352548	1352991	-	NC_011498	0	0	0	0	0
gene_1284	11278	10237	9447	2396	7834.19	8790.92	8569.63	8162.57	13.0257	0.0092642	0.966826	0.990108	0	0	ATTAAT	rplR	50S ribosomal protein L18	HPP12_RS06515	HPP12_1268	1353006	1353362	-	NC_011498	0	0	0	0	0
gene_1285	27709	23857	26944	6106	19247.9	20487	24441.6	20801.6	14.3718	0.187299	0.426185	0.67455	0	0	ATTAAT	rplF	50S ribosomal protein L6	HPP12_RS06520	HPP12_1269	1353376	1353912	-	NC_011498	0	0	0	0	0
gene_1286	12590	10916	11164	2694	8745.56	9374	10127.2	9177.79	13.191	0.0914232	0.680807	0.84382	0	0	ATTAAT	rpsH	30S ribosomal protein S8	HPP12_RS06525	HPP12_1270	1353923	1354318	-	NC_011498	0	0	0	0	0
gene_1287	24548	22270	25868	5935	17052.1	19124.1	23465.6	20219.1	14.2788	0.272084	0.248087	0.493731	0	0	ATTAAT	rplE	50S ribosomal protein L5	HPP12_RS06535	HPP12_1271	1354524	1355069	-	NC_011498	0	0	0	0	0
gene_1288	2788	2735	3076	687	1936.67	2348.65	2790.32	2340.44	11.1951	0.25977	0.278913	0.525319	0	0	ATTAAT	rplX	50S ribosomal protein L24	HPP12_RS06540	HPP12_1272	1355082	1355303	-	NC_011498	0	0	0	0	0
gene_1289	9398	9047	9559	2156	6528.26	7769.02	8671.23	7344.95	12.8853	0.16379	0.474552	0.718049	0	0	ATTAAT	rplN	50S ribosomal protein L14	HPP12_RS06545	HPP12_1273	1355303	1355671	-	NC_011498	0	0	0	0	0
gene_129	1884	1148	2068	369	1308.71	985.833	1875.94	1257.09	10.3887	0.449353	0.106371	0.308591	0	0	ATTAAT	sdaC	L-serine transporter	HPP12_RS00690	HPP12_0131	139096	140337	-	NC_011498	1	8.46748	0	0	0
gene_1290	7192	6135	6903	1397	4995.88	5268.37	6261.9	4759.23	12.3767	0.102645	0.653199	0.827249	0	0	ATTAAT	rpsQ	30S ribosomal protein S17	HPP12_RS06550	HPP12_1274	1355674	1355934	-	NC_011498	1	8.25581	0	0	0
gene_1291	3375	3008	3334	710	2344.42	2583.09	3024.36	2418.79	11.3384	0.143584	0.544418	0.764361	0	0	ATTAAT	rpmC	50S ribosomal protein L29	HPP12_RS06555	HPP12_1275	1355948	1356148	-	NC_011498	0	0	1	4.80228	0
gene_1292	17422	12714	20365	3639	12102.1	10918	18473.7	12397.2	13.7023	0.42335	0.0955029	0.286331	0	0	ATTAAT	rplP	50S ribosomal protein L16	HPP12_RS06560	HPP12_1276	1356135	1356560	-	NC_011498	0	0	0	0	0
gene_1293	22902	17136	26097	4651	15908.7	14715.4	23673.3	15844.8	14.0863	0.367847	0.14956	0.376462	0	0	ATTAAT	rpsC	30S ribosomal protein S3	HPP12_RS06565	HPP12_1277	1356563	1357267	-	NC_011498	0	0	2	6.93824	0
gene_1294	10596	7492	11543	2143	7360.44	6433.68	10471	7300.67	12.9345	0.365523	0.136232	0.358251	0	0	ATTAAT	rplV	50S ribosomal protein L22	HPP12_RS06570	HPP12_1278	1357271	1357639	-	NC_011498	0	0	0	0	0
gene_1295	4609	3241	5002	908	3201.61	2783.18	4537.45	3093.33	11.7223	0.350531	0.1701	0.406991	0	0	ATTAAT	rpsS	30S ribosomal protein S19	HPP12_RS06575	HPP12_1279	1357649	1357930	-	NC_011498	0	0	0	0	0
gene_1296	33161	22711	41308	6724	23035.1	19502.8	37471.6	22907	14.6291	0.505289	0.0688197	0.234132	0	0	ATTAAT	rplB	50S ribosomal protein L2	HPP12_RS06580	HPP12_1280	1357941	1358771	-	NC_011498	0	0	0	0	0
gene_1297	7376	5159	9912	1408	5123.69	4430.24	8991.45	4796.71	12.4865	0.529263	0.0647342	0.226921	0	0	ATTAAT	rplW	50S ribosomal protein L23	HPP12_RS06585	HPP12_1281	1358788	1359069	-	NC_011498	0	0	0	0	0
gene_1298	11081	8463	16550	2235	7697.34	7267.51	15013	7614.09	13.1675	0.59647	0.0446351	0.179596	0	0	ATTAAT	rplD	50S ribosomal protein L4	HPP12_RS06590	HPP12_1282	1359073	1359720	-	NC_011498	0	0	0	0	0
gene_1299	5882	5052	10688	1206	4085.89	4338.35	9695.38	4108.54	12.3966	0.712459	0.030608	0.143437	0	0	ATTAAT	rplC	50S ribosomal protein L3	HPP12_RS06595	HPP12_1283	1359755	1360330	-	NC_011498	0	0	0	0	0
gene_13	6649	4666	2211	1374	4618.68	4006.88	2005.66	4680.88	11.8907	-0.36736	0.270842	0.517965	0	0	ATTAAT	comB2	ComB2 competence protein	HPP12_RS00090	HPP12_0013	13585	13866	+	NC_011498	0	0	0	0	0
gene_130	2905	1693	3412	538	2017.94	1453.85	3095.12	1832.83	11.0141	0.50531	0.0858578	0.270989	0	0	ATTAAT	no_name	tyrosine-regulated3-deoxy-D-arabino-heptulosonate 7-phosphate synthase (DAHPsynthase)	HPP12_RS00695	HPP12_0132	140631	141980	+	NC_011498	2	9.85591	0	0	0
gene_1300	3441	3097	7374	731	2390.27	2659.52	6689.16	2490.33	11.7331	0.862193	0.0182003	0.106859	0	0	ATTAAT	rpsJ	30S ribosomal protein S10	HPP12_RS06600	HPP12_1284	1360367	1360681	-	NC_011498	0	0	0	0	0
gene_1301	145	126	153	21	100.723	108.201	138.791	71.5418	6.71168	0.00968854	0.936818	0.973567	0	0	ATTAAT	no_name	hypothetical protein	HPP12_RS06605	HPP12_1285	1360891	1361979	+	NC_011498	0	0	1	1.10825	0
gene_1302	9995	5189	24198	5689	6942.96	4456	21950.7	19381	13.4058	1.85835	4.59e-12	1.48e-09	1	0	ATTAAT	no_name	hypothetical protein	HPP12_RS06610	HPP12_1286	1362168	1362746	+	NC_011498	0	0	0	0	0
gene_1303	6528	3305	9649	1948	4534.63	2838.14	8752.87	6636.35	12.3788	1.06164	8.58e-05	0.0021004	1	0	ATTAAT	rnhB	ribonuclease HII	HPP12_RS06615	HPP12_1287	1362720	1363334	-	NC_011498	0	0	0	0	0
gene_1304	3386	1569	5804	1107	2352.06	1347.36	5264.97	3771.27	11.4973	1.28842	1.8e-05	0.000644886	1	0	ATTAAT	no_name	hypothetical protein	NA	NA	1363442	1363615	-	NC_011498	0	0	0	0	0
gene_1305	21456	9407	39699	6621	14904.3	8078.17	36012.1	22556.1	14.163	1.34958	3.58e-05	0.00115738	1	0	ATTAAT	fumC	fumarate hydratase	HPP12_RS06625	HPP12_1289	1363637	1365028	-	NC_011498	0	0	0	0	0
gene_1306	3339	2501	6409	1177	2319.41	2147.71	5813.78	4009.75	11.6936	1.1369	7.16e-06	0.000314731	1	0	ATTAAT	crdA	copper resistance determinant, crdA	HPP12_RS06630	HPP12_1290	1365248	1365580	+	NC_011498	0	0	0	0	0
gene_1307	2286	2044	1796	440	1587.96	1755.26	1629.2	1498.97	10.6591	-0.0959183	0.689713	0.849524	0	0	ATTAAT	no_name	hypothetical protein	HPP12_RS06635	HPP12_1291	1365585	1366823	+	NC_011498	0	0	0	0	0
gene_1308	1479	1384	839	192	1027.38	1188.5	761.08	654.096	9.79021	-0.646894	0.0195919	0.111178	0	0	ATTAAT	czcB	cobalt-zinc-cadmium resistance protein	HPP12_RS06640	HPP12_1292	1366820	1367836	+	NC_011498	0	0	0	0	0
gene_1309	3296	3101	2584	686	2289.54	2662.95	2344.02	2337.03	11.2333	-0.0813243	0.729198	0.87107	0	0	ATTAAT	czcA	cobalt-zinc-cadmium resistance protein	HPP12_RS06645	HPP12_1293	1367837	1370944	+	NC_011498	0	0	0	0	0
gene_131	1463	786	596	238	1016.26	674.969	540.648	810.807	9.56208	-0.323562	0.318774	0.564845	0	0	ATTAAT	no_name	hypothetical protein	HPP12_RS00700	HPP12_0133	142270	142404	+	NC_011498	1	2.27011	0	0	0
gene_1310	755	622	531	99	524.456	534.136	481.685	337.268	8.86278	-0.370294	0.259978	0.505564	0	0	ATTAAT	no_name	branched-chain amino acid transport protein	HPP12_RS06650	HPP12_1294	1370925	1371281	-	NC_011498	0	0	0	0	0
gene_1311	1369	1174	1044	261	950.967	1008.16	947.041	889.162	9.88925	-0.0934856	0.730436	0.87107	0	0	ATTAAT	no_name	branched-chain amino acid transport protein	HPP12_RS06655	HPP12_1295	1371275	1371961	-	NC_011498	0	0	0	0	0
gene_1312	3953	3341	4145	658	2745.93	2869.05	3760.04	2241.64	11.5031	0.0960881	0.720605	0.865552	0	0	ATTAAT	dnaJ	chaperone protein DnaJ	HPP12_RS06660	HPP12_1296	1371972	1373081	-	NC_011498	0	0	0	0	0
gene_1313	404	283	221	51	280.636	243.023	200.475	173.744	7.79011	-0.484744	0.161216	0.394734	0	0	ATTAAT	no_name	hypothetical protein	HPP12_RS06665	HPP12_1297	1373263	1374342	+	NC_011498	0	0	0	0	0
gene_1314	6776	4941	9717	1328	4706.9	4243.03	8814.56	4524.17	12.4155	0.575671	0.048151	0.188864	0	0	ATTAAT	trmU	tRNA-specific 2-thiouridylase MnmA	HPP12_RS06670	HPP12_1298	1374386	1375414	-	NC_011498	0	0	0	0	0
gene_1315	1755	1291	1065	289	1219.1	1108.63	966.091	984.551	10.0572	-0.254976	0.323316	0.568529	0	0	ATTAAT	no_name	hypothetical protein	HPP12_RS06675	HPP12_1299	1375554	1376315	+	NC_011498	0	0	0	0	0
gene_1316	776	697	770	197	539.043	598.542	698.488	671.13	9.28566	0.267799	0.361141	0.608237	0	0	ATTAAT	no_name	nicotinate-nucleotide adenyltransferase	HPP12_RS06680	HPP12_1300	1376312	1376836	-	NC_011498	0	0	0	0	0
gene_1317	2048	1325	1783	299	1422.63	1137.83	1617.41	1018.62	10.3432	0.0419621	0.875137	0.946259	0	0	ATTAAT	no_name	nickel responsive regulator	HPP12_RS06685	HPP12_1301	1376820	1377266	-	NC_011498	1	2.95749	0	0	0
gene_1318	5522	4656	2921	756	3835.82	3998.29	2649.72	2575.5	11.6434	-0.584277	0.0109562	0.0773156	0	0	ATTAAT	exbB-2	biopolymer transport protein ExbB	HPP12_RS06690	HPP12_1302	1377591	1378028	+	NC_011498	0	0	0	0	0
gene_1319	7126	6474	5211	1431	4950.03	5559.48	4727.04	4875.06	12.2943	-0.130273	0.550841	0.766717	0	0	ATTAAT	exbD-2	biopolymer transport protein ExbD	HPP12_RS06695	HPP12_1303	1378025	1378414	+	NC_011498	0	0	0	0	0
gene_132	7529	5915	4650	1514	5229.97	5079.45	4218.14	5157.82	12.2632	-0.136924	0.535024	0.759754	0	0	ATTAAT	bcp	bacterioferritin comigratory protein	HPP12_RS00705	HPP12_0134	142647	143105	-	NC_011498	0	0	0	0	0
gene_1320	6621	5979	4059	932	4599.23	5134.41	3682.03	3175.09	11.9961	-0.505376	0.0261639	0.132128	0	0	ATTAAT	tonB	siderophore-mediated iron transport protein	HPP12_RS06700	HPP12_1304	1378380	1379240	+	NC_011498	0	0	0	0	0
gene_1321	400	334	247	35	277.857	286.819	224.061	119.236	7.7823	-0.717968	0.0627393	0.222828	0	0	ATTAAT	hopM-2	outer membrane protein HopM/HopN	HPP12_RS06705	HPP12_1305	1379423	1381510	+	NC_011498	0	0	0	0	0
gene_1322	265	244	150	36	184.081	209.533	136.069	122.643	7.31792	-0.60543	0.0886115	0.275093	0	0	ATTAAT	no_name	Uncharacterized protein	NA	NA	1381488	1381691	-	NC_011498	0	0	0	0	0
gene_1323	2990	2174	2507	769	2076.98	1866.9	2274.17	2619.79	11.1011	0.311385	0.192612	0.438396	0	0	ATTAAT	no_name	integral membrane protein	HPP12_RS06710	HPP12_1306	1381649	1382377	-	NC_011498	0	0	0	0	0
gene_1324	8117	4763	6241	2049	5638.42	4090.18	5661.38	6980.43	12.437	0.3779	0.118755	0.32974	0	0	ATTAAT	corA	magnesium and cobalt transport protein	HPP12_RS06715	HPP12_1307	1382384	1383340	-	NC_011498	0	0	1	1.11265	0
gene_1325	21378	10978	15890	5517	14850.1	9427.25	14414.3	18795	13.7933	0.451977	0.0976039	0.290292	0	0	ATTAAT	pgk	phosphoglycerate kinase	HPP12_RS06720	HPP12_1308	1383356	1384564	-	NC_011498	0	0	0	0	0
gene_1326	4392	2984	2992	729	3050.87	2562.48	2714.13	2483.52	11.3991	-0.111004	0.642959	0.823743	0	0	ATTAAT	gap	glyceraldehyde-3-phosphate dehydrogenase	HPP12_RS06725	HPP12_1309	1384580	1385572	-	NC_011498	0	0	0	0	0
gene_1327	565	724	487	89	392.474	621.728	441.771	303.201	8.76359	-0.445086	0.222762	0.469464	0	0	ATTAAT	ung	uracil-DNA glycosylase	HPP12_RS06730	HPP12_1310	1385661	1386314	-	NC_011498	0	0	0	0	0
gene_1328	2247	1940	1696	306	1560.86	1665.96	1538.49	1042.47	10.4948	-0.322208	0.229109	0.473299	0	0	ATTAAT	plsC	1-acyl-SN-glycerol-3-phosphate acyltransferase	HPP12_RS06735	HPP12_1311	1386359	1387075	-	NC_011498	0	0	0	0	0
gene_1329	4324	4945	4009	615	3003.64	4246.47	3636.67	2095.15	11.6543	-0.339007	0.258205	0.503329	0	0	ATTAAT	no_name	Putative periplasmic protein	HPP12_RS06740	HPP12_1312	1387062	1388225	-	NC_011498	0	0	0	0	0
gene_133	4904	4034	3321	925	3406.53	3464.16	3012.57	3151.24	11.6679	-0.156631	0.494898	0.734925	0	0	ATTAAT	no_name	hypothetical protein	HPP12_RS00710	HPP12_0135	143115	143750	-	NC_011498	0	0	0	0	0
gene_1330	15979	13883	19132	2721	11099.7	11921.9	17355.2	9269.77	13.5956	0.20979	0.46642	0.709064	0	0	ATTAAT	no_name	carboxyl-terminal protease	HPP12_RS06745	HPP12_1313	1388232	1389551	-	NC_011498	0	0	0	0	0
gene_1331	366	293	378	123	254.24	251.611	342.894	419.03	8.27804	0.590938	0.0725866	0.243361	0	0	ATTAAT	no_name	type II R-M system restriction endonuclease	HPP12_RS06750	HPP12_1314	1389817	1390224	-	NC_011498	0	0	0	0	0
gene_1332	118	103	80	21	81.9679	88.4502	72.5702	71.5418	6.29199	-0.241889	0.554564	0.768615	0	0	ATTAAT	no_name	Uncharacterized protein	NA	NA	1390269	1390820	-	NC_011498	0	0	0	0	0
gene_1333	71	69	47	19	49.3197	59.253	42.635	64.7283	5.75444	-0.0161614	0.940273	0.974652	0	0	ATTAAT	no_name	hypothetical protein	NA	NA	1391004	1391177	-	NC_011498	0	0	0	0	0
gene_1334	639	447	468	117	443.877	383.857	424.536	398.59	8.689	-0.00805448	0.989399	1	0	0	ATTAAT	no_name	type II RM system M protein (M.HpyPORF1318P, GANTC, inactive)	HPP12_RS06760	HPP12_1318	1391152	1391631	-	NC_011498	0	0	0	0	0
gene_1335	13	21	215	22	9.03037	18.0335	195.032	74.9485	5.41751	3.31842	1.21e-09	2.45e-07	1	0	ATTAAT	no_name	adenine specific DNA methyltransferase	NA	NA	1391881	1392822	-	NC_011498	0	0	1	1.54012	0
gene_1336	120	111	167	45	83.3572	95.3201	151.49	153.304	6.86645	0.770478	0.0361462	0.158317	0	0	ATTAAT	no_name	adenine specific DNA methyltransferase	NA	NA	1392816	1394738	-	NC_011498	0	0	1	0.625838	0
gene_1337	10	6	18	3	6.94643	5.15244	16.3283	10.2203	3.16368	1.13376	0.0914332	0.280887	0	0	ATTAAT	no_name	hypothetical protein	HPP12_RS06770	HPP12_1320	1394796	1395584	+	NC_011498	0	0	0	0	0
gene_1338	0	0	0	0	0	0	0	0	-1.7526	-0.776036	1	1	0	0	ATTAAT	no_name	hypothetical protein	HPP12_RS06775	HPP12_1321	1395587	1395817	+	NC_011498	0	0	0	0	0
gene_1339	3	0	8	0	2.08393	0	7.25702	0	0.959342	1.80007	0.0938511	0.284547	0	0	ATTAAT	no_name	hypothetical protein	HPP12_RS06780	HPP12_1322	1395810	1396298	+	NC_011498	0	0	0	0	0
gene_134	16696	14894	14089	3622	11597.8	12790.1	12780.5	12339.3	13.5952	0.0426615	0.848944	0.933896	0	0	ATTAAT	no_name	iron-sulfur electron transport protein	HPP12_RS00715	HPP12_0136	143743	145188	-	NC_011498	0	0	0	0	0
gene_1340	4	2	10	0	2.77857	1.71748	9.07128	0	1.67498	1.01265	0.195165	0.440121	0	0	ATTAAT	virB2-2	VirB2 type IV secretion protein	HPP12_RS06785	HPP12_1323	1396286	1396570	+	NC_011498	0	0	0	0	0
gene_1341	0	0	1	0	0	0	0.907128	0	-1.7526	-0.776036	1	1	0	0	ATTAAT	virB3-2	VirB3 type IV secretion protein	HPP12_RS06790	HPP12_1324	1396582	1396845	+	NC_011498	0	0	0	0	0
gene_1342	1	7	7	1	0.694643	6.01118	6.34989	3.40675	2.0159	0.540971	0.653889	0.827474	0	0	ATTAAT	no_name	hypothetical protein	HPP12_RS06795	HPP12_1325	1396857	1397093	+	NC_011498	0	0	0	0	0
gene_1343	45	43	106	17	31.259	36.9258	96.1555	57.9148	5.67941	1.17607	0.00559228	0.0485195	1	0	ATTAAT	virB7-2;	VirB4 type IV secretion ATPase	HPP12_RS06805	HPP12_1327	1397093	1399669	+	NC_011498	0	0	1	0.269204	0
gene_1344	51	24	130	15	35.4268	20.6098	117.927	51.1013	5.60471	1.59282	0.000991439	0.0141725	1	0	ATTAAT	virB8-2;	VirB8 type IV secretion protein	HPP12_RS06810	HPP12_1328	1399799	1400935	+	NC_011498	0	0	0	0	0
gene_1345	33	45	64	13	22.9232	38.6433	58.0562	44.2878	5.31068	0.733207	0.105793	0.308039	0	0	ATTAAT	virB9-2	VirB9 type IV secretion protein	HPP12_RS06815	HPP12_1329	1400932	1402587	+	NC_011498	0	0	0	0	0
gene_1346	177	209	447	65	122.952	179.477	405.486	221.439	7.7663	1.0517	0.00751238	0.0592195	1	0	ATTAAT	virB10-2	VirB10 type IV secretion protein	HPP12_RS06820	HPP12_1330	1402584	1403792	+	NC_011498	0	0	0	0	0
gene_1347	149	114	362	53	103.502	97.8963	328.38	180.558	7.32263	1.33744	0.000526209	0.00881262	1	0	ATTAAT	no_name	hypothetical protein	NA	NA	1403776	1405560	+	NC_011498	0	0	2	1.29514	0
gene_1348	3	8	2	2	2.08393	6.86992	1.81426	6.8135	2.13575	-0.0535225	0.815666	0.918835	0	0	ATTAAT	no_name	hypothetical protein	NA	NA	1405464	1406018	+	NC_011498	0	0	0	0	0
gene_1349	38	35	43	9	26.3965	30.0559	39.0065	30.6608	4.97069	0.303447	0.514632	0.751452	0	0	ATTAAT	no_name	hypothetical protein	HPP12_RS06830	HPP12_1333	1406031	1406993	+	NC_011498	0	0	1	0.731039	0
gene_135	11174	9775	11513	2262	7761.95	8394.18	10443.8	7706.07	13.0637	0.167875	0.479367	0.722628	0	0	ATTAAT	no_name	Fe-S oxidoreductase	HPP12_RS00720	HPP12_0137	145217	145945	-	NC_011498	0	0	0	0	0
gene_1350	3	6	2	3	2.08393	5.15244	1.81426	10.2203	2.22219	0.733839	0.815921	0.918835	0	0	ATTAAT	no_name	hypothetical protein	HPP12_RS06835	HPP12_1334	1407010	1407285	+	NC_011498	0	0	0	0	0
gene_1351	24	20	53	13	16.6714	17.1748	48.0778	44.2878	4.8051	1.44836	0.00255787	0.0279292	1	0	ATTAAT	virB11-3	VirB11 type IV secretion ATPase	HPP12_RS06840	HPP12_1335	1407290	1408234	+	NC_011498	0	0	0	0	0
gene_1352	2	5	32	6	1.38929	4.2937	29.0281	20.4405	3.06754	3.12179	7.88e-06	0.000326694	1	0	ATTAAT	no_name	replication regulatory RepB family protein	HPP12_RS06845	HPP12_1336	1408231	1408749	+	NC_011498	0	0	0	0	0
gene_1353	199	161	281	50	138.234	138.257	254.903	170.338	7.42161	0.621045	0.0794599	0.255791	0	0	ATTAAT	virD4-2	VirD4 coupling protein	HPP12_RS06850	HPP12_1337	1408746	1410989	+	NC_011498	0	0	0	0	0
gene_1354	49	49	23	14	34.0375	42.0783	20.8639	47.6945	5.17469	-0.150861	0.687293	0.847836	0	0	ATTAAT	no_name	topoisomerase I	NA	HPP12_1338	1411010	1411465	+	NC_011498	0	0	0	0	0
gene_1355	339	304	168	41	235.484	261.057	152.397	139.677	7.57298	-0.765578	0.0268397	0.134282	0	0	ATTAAT	no_name	topoisomerase I	NA	NA	1411479	1413071	+	NC_011498	0	0	0	0	0
gene_1356	778	469	372	130	540.433	402.749	337.451	442.878	8.74467	-0.273453	0.401795	0.648652	0	0	ATTAAT	no_name	hypothetical protein	HPP12_RS06860	HPP12_1339	1413126	1413596	+	NC_011498	0	0	0	0	0
gene_1357	1221	922	652	277	848.16	791.758	591.447	943.67	9.63177	-0.0952747	0.748883	0.877588	0	0	ATTAAT	no_name	hypothetical protein	HPP12_RS06865	HPP12_1340	1413566	1414369	+	NC_011498	0	0	0	0	0
gene_1358	488	1050	238	138	338.986	901.677	215.896	470.132	8.84951	-0.854772	0.0828348	0.263472	0	0	ATTAAT	no_name	hypothetical protein	HPP12_RS06870	HPP12_1341	1414443	1415108	-	NC_011498	0	0	0	0	0
gene_1359	295	499	59	46	204.92	428.511	53.5205	156.711	7.51144	-1.59121	0.00214833	0.024109	1	0	ATTAAT	no_name	hypothetical protein	NA	NA	1415086	1415277	-	NC_011498	0	0	0	0	0
gene_136	16	24	9	5	11.1143	20.6098	8.16415	17.0338	3.82137	-0.332273	0.603472	0.794664	0	0	ATTAAT	no_name	(S)-2-hydroxy-acid oxidase domain protein	NA	NA	145905	146108	+	NC_011498	0	0	0	0	0
gene_1360	1886	3283	406	241	1310.1	2819.24	368.294	821.027	10.1138	-1.79577	1.28e-05	0.000480336	1	0	ATTAAT	no_name	hypothetical protein	NA	NA	1415297	1415728	-	NC_011498	0	0	0	0	0
gene_1361	3	7	39	3	2.08393	6.01118	35.378	10.2203	3.26398	2.49386	0.000156566	0.00337348	1	0	ATTAAT	no_name	hypothetical protein	HPP12_RS06880	HPP12_1344	1415713	1416123	+	NC_011498	0	0	0	0	0
gene_1362	22553	21157	6938	2662	15666.3	18168.4	6293.65	9068.77	13.4767	-1.1391	6.38e-06	0.000308171	1	0	ATTAAT	no_name	hypothetical protein	HPP12_RS06885	HPP12_1345	1416128	1416757	-	NC_011498	0	0	0	0	0
gene_1363	35520	26735	13458	5423	24673.7	22958.4	12208.1	18474.8	14.2224	-0.634499	0.0146436	0.0935338	0	0	ATTAAT	no_name	hypothetical protein	NA	NA	1416860	1417141	-	NC_011498	0	0	0	0	0
gene_1364	2866	1983	2566	614	1990.85	1702.88	2327.69	2091.74	10.9803	0.258784	0.278033	0.524884	0	0	ATTAAT	no_name	hypothetical protein	HPP12_RS06895	HPP12_1347	1417362	1417751	+	NC_011498	0	0	0	0	0
gene_1365	460	519	270	83	319.536	445.686	244.924	282.76	8.31163	-0.536202	0.113024	0.317833	0	0	ATTAAT	no_name	hypothetical protein	HPP12_RS06900	HPP12_1348	1417759	1418049	+	NC_011498	0	0	0	0	0
gene_1366	1126	821	1084	204	782.169	705.025	983.326	694.977	9.62558	0.174411	0.54999	0.766193	0	0	ATTAAT	no_name	hypothetical protein	HPP12_RS06905	HPP12_1349	1418178	1418429	+	NC_011498	0	0	0	0	0
gene_1367	490	568	427	94	340.375	487.764	387.343	320.235	8.58024	-0.226985	0.509864	0.748356	0	0	ATTAAT	no_name	hypothetical protein	HPP12_RS06910	HPP12_1350	1418426	1419211	+	NC_011498	0	0	0	0	0
gene_1368	97	102	50	10	67.3804	87.5915	45.3564	34.0675	5.79368	-0.964362	0.0326295	0.149158	0	0	ATTAAT	XercD	integrase/recombinase (xerD)	NA	HPP12_1351	1419528	1419995	-	NC_011498	0	0	0	0	0
gene_1369	538	377	241	75	373.718	323.745	218.618	255.506	8.16755	-0.556852	0.0903911	0.278763	0	0	ATTAAT	no_name	integrase/recombinase (xerD)	NA	NA	1420103	1420594	-	NC_011498	0	0	0	0	0
gene_137	25670	15547	30253	5455	17831.5	13350.8	27443.3	18583.8	14.2093	0.561757	0.0366531	0.159653	0	0	ATTAAT	lldP-1	L-lactate permease	HPP12_RS00725	HPP12_0138	146168	147817	+	NC_011498	0	0	0	0	0
gene_1370	4802	4302	2237	894	3335.68	3694.3	2029.24	3045.64	11.5442	-0.470146	0.0671509	0.232202	0	0	ATTAAT	virD2-2	relaxase	HPP12_RS06920	HPP12_1353	1421748	1423781	-	NC_011498	0	0	0	0	0
gene_1371	1906	1701	1524	396	1323.99	1460.72	1382.46	1349.07	10.4294	-0.0278132	0.911806	0.963594	0	0	ATTAAT	no_name	adenine-specific DNA methyltransferase	HPP12_RS06925	NA	1424730	1425374	-	NC_011498	0	0	0	0	0
gene_1372	2871	2579	2207	502	1994.32	2214.69	2002.03	1710.19	10.9487	-0.181199	0.454196	0.698471	0	0	ATTAAT	nadC	nicotinate-nucleotide pyrophosphorylase	HPP12_RS06930	HPP12_1354	1425399	1426220	-	NC_011498	0	0	0	0	0
gene_1373	2861	3016	2045	440	1987.38	2589.96	1855.08	1498.97	10.936	-0.448605	0.0789622	0.255206	0	0	ATTAAT	nadA	quinolinate synthetase	HPP12_RS06935	HPP12_1355	1426220	1427230	-	NC_011498	0	0	0	0	0
gene_1374	2285	2115	1837	347	1587.26	1816.23	1666.39	1182.14	10.6044	-0.256796	0.320411	0.566086	0	0	ATTAAT	psd	phosphatidylserine decarboxylase	HPP12_RS06940	HPP12_1356	1427220	1428023	-	NC_011498	0	0	0	0	0
gene_1375	945	1061	715	126	656.438	911.123	648.596	429.251	9.34412	-0.540369	0.102962	0.302182	0	0	ATTAAT	no_name	hypothetical protein	HPP12_RS06945	HPP12_1357	1428017	1428523	-	NC_011498	0	0	0	0	0
gene_1376	962	1084	1021	184	668.247	930.874	926.177	626.842	9.62196	-0.0422032	0.908658	0.961926	0	0	ATTAAT	no_name	hypothetical protein	HPP12_RS06950	HPP12_1358	1428536	1429030	-	NC_011498	0	0	0	0	0
gene_1377	2296	2260	2665	472	1594.9	1940.75	2417.5	1607.99	10.8814	0.187184	0.479007	0.722628	0	0	ATTAAT	ubiA	prenyltransferase	HPP12_RS06955	HPP12_1359	1429023	1429907	-	NC_011498	0	0	0	0	0
gene_1378	2159	1891	1483	387	1499.74	1623.88	1345.27	1318.41	10.4941	-0.229793	0.340785	0.588994	0	0	ATTAAT	comE	competence locus E ComE3	HPP12_RS06960	HPP12_1360	1429934	1431247	-	NC_011498	0	0	0	0	0
gene_1379	7761	5622	6794	1869	5391.13	4827.84	6163.03	6367.22	12.466	0.294165	0.177856	0.415941	0	0	ATTAAT	dnaB	replicative DNA helicase	HPP12_RS06965	HPP12_1361	1431244	1432704	-	NC_011498	0	0	0	0	0
gene_138	19200	13803	22834	5458	13337.2	11853.2	20713.4	18594	13.9415	0.64193	0.00524818	0.0460927	0	0	ATTAAT	lldP-2	L-lactate permease	HPP12_RS00730	HPP12_0139	147874	149529	+	NC_011498	0	0	0	0	0
gene_1380	2899	2893	2527	503	2013.77	2484.33	2292.31	1713.6	11.0515	-0.167189	0.51784	0.752563	0	0	ATTAAT	no_name	integral membrane protein	HPP12_RS06970	HPP12_1362	1432715	1434109	-	NC_011498	0	0	0	0	0
gene_1381	1155	1351	877	164	802.313	1160.16	795.551	558.707	9.67087	-0.535168	0.0895457	0.277214	0	0	ATTAAT	crdS	histidine kinase sensor protein	HPP12_RS06975	HPP12_1363	1434112	1435230	-	NC_011498	0	0	0	0	0
gene_1382	2576	2264	1413	328	1789.4	1944.19	1281.77	1117.41	10.5473	-0.638018	0.00775783	0.0607881	0	0	ATTAAT	crdR	response regulator	HPP12_RS06980	HPP12_1364	1435280	1435921	-	NC_011498	0	0	0	0	0
gene_1383	5595	3551	6892	1225	3886.53	3049.39	6251.92	4173.27	12.0538	0.587916	0.023178	0.12321	0	0	ATTAAT	no_name	type III RM system M protein ( M.HpyPORF1365P, inactive)	HPP12_RS06985	HPP12_1365	1435986	1438451	+	NC_011498	0	0	1	0.387269	0
gene_1384	6883	4523	4274	1048	4781.23	3884.08	3877.06	3570.27	11.9718	-0.218527	0.350002	0.597975	0	0	ATTAAT	no_name	type III RM system R protein (HpyPORF1365P, inactive)	HPP12_RS06990	HPP12_1366	1438462	1441269	+	NC_011498	0	0	0	0	0
gene_1385	3761	3883	3197	743	2612.55	3334.49	2900.09	2531.22	11.4725	-0.130874	0.594192	0.78965	0	0	ATTAAT	mreC	rod shape-determining protein MreC	HPP12_RS06995	HPP12_1367	1441423	1442169	-	NC_011498	0	0	0	0	0
gene_1386	14047	11152	11840	2979	9757.66	9576.67	10740.4	10148.7	13.2947	0.111586	0.613729	0.801791	0	0	ATTAAT	mreB	rod shape-determining protein MreB	HPP12_RS07000	HPP12_1368	1442173	1443216	-	NC_011498	0	0	0	0	0
gene_1387	25277	18104	20792	5931	17558.5	15546.6	18861	20205.4	14.1342	0.238875	0.299952	0.547963	0	0	ATTAAT	clpX	ATP-dependent protease ATP-binding subunit ClpX	HPP12_RS07005	HPP12_1369	1443259	1444605	-	NC_011498	0	0	0	0	0
gene_1388	15259	10616	12727	3462	10599.6	9116.38	11545	11794.2	13.3888	0.243391	0.27935	0.52553	0	0	ATTAAT	lpxA	UDP-N-acetylglucosamine acyltransferase	HPP12_RS07010	HPP12_1370	1444607	1445419	-	NC_011498	0	0	1	2.23213	0
gene_1389	10486	7664	7970	1957	7284.03	6581.38	7229.81	6667.01	12.7608	0.00326399	0.987984	1	0	0	ATTAAT	fabZ	(3R)-hydroxymyristoyl-ACP dehydratase	HPP12_RS07015	HPP12_1371	1445422	1445901	-	NC_011498	0	0	0	0	0
gene_139	1304	1046	690	204	905.815	898.242	625.918	694.977	9.59216	-0.449729	0.10755	0.310359	0	0	ATTAAT	mutY	DNA glycosylase MutY	HPP12_RS00735	HPP12_0141	149775	150644	-	NC_011498	0	0	0	0	0
gene_1390	16076	13610	13405	3558	11167.1	11687.4	12160	12121.2	13.5239	0.087363	0.693967	0.851519	0	0	ATTAAT	fliW-2	flagellar assembly protein FliW	HPP12_RS07020	HPP12_1372	1446082	1446471	-	NC_011498	0	0	0	0	0
gene_1391	10866	8712	7491	1756	7548	7481.34	6795.29	5982.25	12.7584	-0.23417	0.29616	0.544488	0	0	ATTAAT	comL	competence lipoprotein ComL	HPP12_RS07025	HPP12_1373	1446879	1447541	+	NC_011498	0	0	0	0	0
gene_1392	18788	14310	14079	3307	13051	12288.6	12771.4	11266.1	13.5911	-0.0760983	0.736313	0.87107	0	0	ATTAAT	lon	ATP-dependent protease Lon	HPP12_RS07030	HPP12_1374	1447583	1450087	+	NC_011498	0	0	0	0	0
gene_1393	4835	3980	3626	928	3358.6	3417.78	3289.24	3161.46	11.6908	-0.0710581	0.757774	0.883939	0	0	ATTAAT	tyrA	prephenate dehydrogenase	HPP12_RS07035	HPP12_1375	1450096	1450923	+	NC_011498	0	0	0	0	0
gene_1394	53	69	87	12	36.8161	59.253	78.9201	40.881	5.74525	0.318496	0.451249	0.698337	0	0	ATTAAT	no_name	endonuclease G	HPP12_RS07045	HPP12_1376	1451244	1452107	-	NC_011498	0	0	0	0	0
gene_1395	591	485	788	144	410.534	416.489	714.817	490.572	8.96353	0.543499	0.0881911	0.275093	0	0	ATTAAT	no_name	type III RM system M protein (M.HpyPORF1377P, inactivated)	HPP12_RS07050	HPP12_1377	1452373	1454250	-	NC_011498	0	0	0	0	0
gene_1396	88	112	52	18	61.1286	96.1789	47.1706	61.3215	6.02945	-0.535997	0.22321	0.469464	0	0	ATTAAT	no_name	putative type III restriction enzyme R protein	NA	NA	1454253	1454987	-	NC_011498	0	0	0	0	0
gene_1397	4121	2143	4097	642	2862.63	1840.28	3716.5	2187.13	11.3634	0.328051	0.281738	0.528791	0	0	ATTAAT	no_name	type III restriction enzyme R protein	NA	NA	1455075	1456784	-	NC_011498	0	0	0	0	0
gene_1398	1805	1037	3212	443	1253.83	890.513	2913.69	1509.19	10.5885	1.04445	0.00113348	0.0150139	1	0	ATTAAT	bioB	biotin synthase	HPP12_RS07060	HPP12_1379	1456991	1457839	+	NC_011498	0	0	2	4.53089	1
gene_1399	1042	707	1244	281	723.819	607.129	1128.47	957.297	9.7023	0.648122	0.0192329	0.111006	0	0	ATTAAT	rbn	ribonuclease N	HPP12_RS07065	HPP12_1380	1457920	1458717	+	NC_011498	1	8.57604	0	0	0
gene_14	1239	1063	525	339	860.663	912.84	476.242	1154.89	9.73202	-0.12073	0.7339	0.87107	0	0	ATTAAT	comB3	ComB3 competence protein	HPP12_RS00095	HPP12_0014	13866	14129	+	NC_011498	0	0	0	0	0
gene_140	4895	3608	4381	1245	3400.28	3098.33	3974.13	4241.4	11.835	0.338222	0.138521	0.362803	0	0	ATTAAT	no_name	sodium	HPP12_RS00740	HPP12_0142	150762	152210	-	NC_011498	0	0	0	0	0
gene_1400	481	523	689	285	334.124	449.121	625.011	970.924	9.12675	1.02687	0.00297136	0.0315902	1	0	ATTAAT	no_name	hypothetical protein	HPP12_RS07080	HPP12_1381	1463671	1464165	+	NC_011498	0	0	0	0	0
gene_1401	2605	3115	2674	1175	1809.55	2674.97	2425.66	4002.93	11.3905	0.519549	0.0819841	0.261314	0	0	ATTAAT	no_name	hypothetical protein	HPP12_RS07085	HPP12_1382	1464165	1465958	+	NC_011498	0	0	0	0	0
gene_1402	8	8	4	1	5.55715	6.86992	3.62851	3.40675	2.22501	-0.82081	0.539896	0.762189	0	0	ATTAAT	no_name	hypothetical protein	NA	HPP12_1383	1466098	1466727	+	NC_011498	0	0	0	0	0
gene_1403	8	17	9	6	5.55715	14.5986	8.16415	20.4405	3.58565	0.50506	0.639756	0.822471	0	0	ATTAAT	no_name	hypothetical protein	NA	HPP12_1384	1466712	1467008	+	NC_011498	0	0	0	0	0
gene_1404	1311	781	1027	215	910.678	670.676	931.62	732.451	9.66372	0.0735576	0.799547	0.911833	0	0	ATTAAT	no_name	7-cyano-7-deazaguanine reductase	NA	HPP12_1385	1467126	1467572	-	NC_011498	1	3.46833	0	0	0
gene_1405	3980	2598	2200	737	2764.68	2231.01	1995.68	2510.78	11.2121	-0.14869	0.544281	0.764361	0	0	ATTAAT	no_name	iojap-related protein	HPP12_RS07100	HPP12_1386	1467632	1467973	+	NC_011498	1	5.91351	0	0	0
gene_1406	3279	2498	1940	524	2277.74	2145.13	1759.83	1785.14	10.9512	-0.319211	0.172892	0.41123	0	0	ATTAAT	miaA	tRNA delta(2)-isopentenylpyrophosphatetransferase	HPP12_RS07105	HPP12_1387	1468044	1468874	+	NC_011498	0	0	0	0	0
gene_1407	3411	3285	1981	678	2369.43	2820.96	1797.02	2309.78	11.1727	-0.337829	0.170216	0.406991	0	0	ATTAAT	no_name	lipopolysaccharide 1,2-glucosyltransferase	HPP12_RS07110	HPP12_1388	1468879	1469988	+	NC_011498	0	0	0	0	0
gene_1408	1492	1484	596	196	1036.41	1274.37	540.648	667.723	9.70651	-0.935315	0.00103589	0.0145355	1	0	ATTAAT	no_name	type II RM system M protein (HpyPIIP, GAATTC, inactive)	HPP12_RS07115	HPP12_1389	1469999	1470961	-	NC_011498	0	0	2	1.25818	0
gene_1409	1480	1272	790	211	1028.07	1092.32	716.631	718.824	9.7687	-0.562821	0.037033	0.160443	0	0	ATTAAT	no_name	type II RM system R protein (HpyPIIP, GAATTC, inactive)	HPP12_RS07120	HPP12_1390	1470942	1471673	-	NC_011498	0	0	0	0	0
gene_141	5228	3929	7470	1270	3631.6	3373.99	6776.24	4326.57	12.1065	0.664348	0.00933008	0.0679162	0	0	ATTAAT	fixN	cbb3-type cytochrome c oxidase subunit I	HPP12_RS00745	HPP12_0143	152380	153846	+	NC_011498	0	0	0	0	0
gene_1410	2546	2259	1702	453	1768.56	1939.89	1543.93	1543.26	10.7243	-0.264525	0.261364	0.507125	0	0	ATTAAT	murB	UDP-N-acetylenolpyruvoylglucosamine reductase	HPP12_RS07125	HPP12_1391	1471802	1472581	-	NC_011498	0	0	1	1.84377	0
gene_1411	1286	985	518	175	893.312	845.859	469.892	596.181	9.41114	-0.706092	0.0155822	0.0968491	0	0	ATTAAT	fliQ	flagellar biosynthesis protein FliQ	HPP12_RS07130	HPP12_1392	1472585	1472851	-	NC_011498	0	0	0	0	0
gene_1412	5296	4345	3843	1106	3678.83	3731.22	3486.09	3767.87	11.8399	-0.0307162	0.891999	0.951403	0	0	ATTAAT	fliI	flagellum-specific ATP synthase	HPP12_RS07135	HPP12_1393	1472862	1474166	-	NC_011498	0	0	2	3.68921	0
gene_1413	7608	5795	4432	1514	5284.85	4976.4	4020.39	5157.82	12.2445	-0.160921	0.4764	0.719498	0	0	ATTAAT	virB11-4	type IV secretion system ATPase	HPP12_RS07140	HPP12_1394	1474167	1475081	-	NC_011498	0	0	0	0	0
gene_1414	51696	36775	35782	12416	35910.3	31580.2	32458.8	42298.2	15.1162	0.147527	0.554952	0.768615	0	0	ATTAAT	ileS	isoleucyl-tRNA synthetase	HPP12_RS07145	HPP12_1395	1475098	1477860	-	NC_011498	0	0	0	0	0
gene_1415	2546	1996	1411	376	1768.56	1714.04	1279.96	1280.94	10.5442	-0.443519	0.0613136	0.21921	0	0	ATTAAT	no_name	hypothetical protein	HPP12_RS07150	HPP12_1396	1477885	1478139	-	NC_011498	0	0	0	0	0
gene_1416	2221	1679	5238	958	1542.8	1441.82	4751.53	3263.67	11.2559	1.42519	4.75e-08	4.26e-06	1	0	ATTAAT	no_name	hypothetical protein	HPP12_RS07155	HPP12_1397	1478241	1478861	+	NC_011498	0	0	0	0	0
gene_1417	2487	2309	2015	523	1727.58	1982.83	1827.86	1781.73	10.8375	-0.039742	0.869463	0.944891	0	0	ATTAAT	no_name	hypothetical protein	NA	HPP12_1398	1479090	1479878	-	NC_011498	1	1.76244	0	0	0
gene_1418	207611	107607	544167	150200	144216	92406.4	493629	511694	17.8957	2.087	6.3e-14	5.09e-11	1	0	ATTAAT	no_name	hypothetical protein	NA	HPP12_1399	1480115	1480336	-	NC_011498	1	2.78235	0	0	0
gene_1419	10321	9533	4307	2031	7169.42	8186.37	3907	6919.11	12.6544	-0.504267	0.0680738	0.232574	0	0	ATTAAT	no_name	ribosomal RNA large subunit methyltransferase N	HPP12_RS07170	HPP12_1400	1480523	1481596	-	NC_011498	0	0	0	0	0
gene_142	6134	4331	7071	1449	4260.94	3719.2	6414.3	4936.38	12.2163	0.508292	0.0278124	0.13571	0	0	ATTAAT	fixO	cbb3-type cytochrome c oxidase subunit II	HPP12_RS00750	HPP12_0144	153859	154557	+	NC_011498	0	0	0	0	0
gene_1420	17409	15895	9442	4042	12093	13649.7	8565.1	13770.1	13.5495	-0.204846	0.436024	0.687429	0	0	ATTAAT	no_name	polysialic acid capsule expression protein	HPP12_RS07175	HPP12_1401	1481593	1482582	-	NC_011498	0	0	0	0	0
gene_1421	82119	65435	54797	16748	57043.4	56191.6	49707.9	57056.3	15.7465	-0.0848937	0.718322	0.863739	0	0	ATTAAT	no_name	ATP/GTP binding protein	HPP12_RS07180	HPP12_1402	1482566	1484641	-	NC_011498	0	0	0	0	0
gene_1422	13432	12956	4749	1766	9330.45	11125.8	4307.95	6016.32	12.827	-0.986504	6.96e-05	0.00175845	1	0	ATTAAT	ksgA	dimethyladenosine transferase	HPP12_RS07185	HPP12_1403	1484679	1485494	-	NC_011498	0	0	0	0	0
gene_1423	3494	1860	8097	2100	2427.08	1597.26	7345.01	7154.18	11.8991	1.84915	5.06e-13	2.73e-10	1	0	ATTAAT	no_name	histidine and glutamine-rich metal bindingprotein	HPP12_RS07190	HPP12_1405	1485757	1485993	+	NC_011498	0	0	0	0	0
gene_1424	1046	1235	784	153	726.597	1060.54	711.188	521.233	9.53536	-0.536158	0.0927433	0.282701	0	0	ATTAAT	no_name	hypothetical protein	HPP12_RS07195	HPP12_1407	1486628	1487413	-	NC_011498	0	0	0	0	0
gene_1425	2976	2633	2623	473	2067.26	2261.06	2379.4	1611.39	11.021	-0.117134	0.658842	0.830029	0	0	ATTAAT	no_name	hypothetical protein	HPP12_RS07200	HPP12_1408	1487413	1489080	-	NC_011498	0	0	0	0	0
gene_1426	1597	1444	1327	271	1109.35	1240.02	1203.76	923.229	10.1263	-0.14346	0.596826	0.791198	0	0	ATTAAT	purU	formyltetrahydrofolate hydrolase	HPP12_RS07205	HPP12_1409	1489081	1489962	-	NC_011498	0	0	0	0	0
gene_1427	3150	2341	3192	625	2188.13	2010.31	2895.55	2129.22	11.1652	0.259205	0.293391	0.543716	0	0	ATTAAT	sppA	signal peptide protease IV	HPP12_RS07210	HPP12_1410	1489965	1490843	-	NC_011498	0	0	0	0	0
gene_1428	302	218	201	37	209.782	187.205	182.333	126.05	7.45076	-0.364373	0.337992	0.586047	0	0	ATTAAT	no_name	hypothetical protein	HPP12_RS07215	HPP12_1411	1490914	1491186	+	NC_011498	0	0	0	0	0
gene_1429	30	19	18	10	20.8393	16.3161	16.3283	34.0675	4.43537	0.439733	0.586086	0.785412	0	0	ATTAAT	no_name	hypothetical protein	NA	HPP12_1412	1491391	1491597	+	NC_011498	0	0	2	6.30523	0
gene_143	2646	1593	2941	481	1838.03	1367.97	2667.86	1638.65	10.8594	0.425745	0.136339	0.358251	0	0	ATTAAT	fixQ	cytochrome C oxidase subunit Q	HPP12_RS00755	HPP12_0145	154568	154786	+	NC_011498	0	0	0	0	0
gene_1430	17	31	17	0	11.8089	26.6209	15.4212	0	3.6055	-1.31732	0.111316	0.315199	0	0	ATTAAT	no_name	hypothetical protein	NA	NA	1491584	1492111	+	NC_011498	1	5.83274	1	1.50928	0
gene_1431	31	45	189	26	21.5339	38.6433	171.447	88.5755	5.96682	2.11135	6.67e-06	0.000308171	1	0	ATTAAT	no_name	hypothetical protein	NA	NA	1492120	1492455	+	NC_011498	0	0	0	0	0
gene_1432	559	553	460	171	388.306	474.883	417.279	582.554	8.85954	0.212011	0.530721	0.758778	0	0	ATTAAT	no_name	Uncharacterized protein	HPP12_RS07235	NA	1493548	1493823	-	NC_011498	0	0	1	2.46002	0
gene_1433	119	210	209	97	82.6626	180.335	189.59	330.455	7.5307	0.983584	0.033642	0.151979	0	0	ATTAAT	no_name	Uncharacterized protein	HPP12_RS07240	NA	1493810	1493938	-	NC_011498	0	0	0	0	0
gene_1434	6341	6004	4499	1581	4404.73	5155.87	4081.17	5386.07	12.2158	-0.0141585	0.949139	0.979443	0	0	ATTAAT	no_name	hypothetical protein	HPP12_RS07250	HPP12_1418	1496386	1497105	-	NC_011498	0	0	0	0	0
gene_1435	16472	8412	8544	3434	11442.2	7223.72	7750.5	11698.8	13.2178	0.0593127	0.8369	0.932033	0	0	ATTAAT	ppiA	peptidyl-prolyl cis-trans isomerase B	HPP12_RS07255	HPP12_1419	1497289	1497777	+	NC_011498	0	0	0	0	0
gene_1436	3487	2349	2064	884	2422.22	2017.18	1872.31	3011.57	11.185	0.137662	0.623193	0.809215	0	0	ATTAAT	csrA	carbon storage regulator	HPP12_RS07260	HPP12_1420	1497796	1498026	+	NC_011498	0	0	0	0	0
gene_1437	4222	3761	2977	908	2932.78	3229.72	2700.52	3093.33	11.5448	-0.088995	0.701272	0.853636	0	0	ATTAAT	no_name	4-diphosphocytidyl-2-C-methyl-D-erythritolkinase	HPP12_RS07265	HPP12_1421	1498027	1498830	+	NC_011498	0	0	0	0	0
gene_1438	7656	6784	4709	1438	5318.19	5825.69	4271.66	4898.91	12.3034	-0.281168	0.202344	0.447316	0	0	ATTAAT	no_name	SsrA-binding protein	HPP12_RS07270	HPP12_1422	1498827	1499285	+	NC_011498	0	0	0	0	0
gene_1439	11918	9916	8590	2962	8278.76	8515.26	7792.23	10090.8	13.081	0.0906425	0.698779	0.853636	0	0	ATTAAT	exbB-3	biopolymer transport protein ExbB	HPP12_RS07275	HPP12_1423	1499288	1499740	+	NC_011498	0	0	0	0	0
gene_144	10355	7334	11430	2280	7193.03	6298	10368.5	7767.39	12.9331	0.426845	0.0741555	0.245564	0	0	ATTAAT	fixP	cytochrome C oxidase diheme subunit	HPP12_RS00760	HPP12_0146	154788	155666	+	NC_011498	0	0	0	0	0
gene_1440	7484	5625	6212	1929	5198.71	4830.41	5635.08	6571.62	12.4336	0.283478	0.201267	0.445545	0	0	ATTAAT	exbD-3	biopolymer transport protein ExbD	HPP12_RS07280	HPP12_1424	1499751	1500152	+	NC_011498	0	0	0	0	0
gene_1441	6951	6193	6013	1531	4828.47	5318.18	5454.56	5215.74	12.345	0.0725975	0.738564	0.871183	0	0	ATTAAT	rnpA	ribonuclease P protein component	HPP12_RS07285	HPP12_1425	1500318	1500803	+	NC_011498	1	7.47627	0	0	0
gene_1442	3303	3276	1574	419	2294.41	2813.23	1427.82	1427.43	10.8989	-0.839041	0.000545525	0.00899559	1	0	ATTAAT	no_name	hypothetical protein	HPP12_RS07295	HPP12_1426	1500922	1501146	+	NC_011498	0	0	0	0	0
gene_1443	12796	10498	8925	2740	8888.66	9015.05	8096.11	9334.5	13.1087	-0.0386353	0.862108	0.941325	0	0	ATTAAT	yidC	inner membrane protein translocase componentYidC	HPP12_RS07300	HPP12_1427	1501152	1502792	+	NC_011498	0	0	0	0	0
gene_1444	4943	3521	3210	930	3433.62	3023.62	2911.88	3168.28	11.6133	-0.0868101	0.706682	0.856071	0	0	ATTAAT	no_name	VirB11-interacting protein	HPP12_RS07305	HPP12_1428	1502792	1503586	+	NC_011498	0	0	1	1.53048	0
gene_1445	8475	8153	4139	1109	5887.1	7001.31	3754.6	3778.09	12.2664	-0.774838	0.00052406	0.00881262	1	0	ATTAAT	thdF	tRNA modification GTPase TrmE	HPP12_RS07310	HPP12_1429	1503579	1504931	+	NC_011498	0	0	0	0	0
gene_1446	43609	27919	36816	8657	30292.7	23975.2	33396.8	29492.2	14.8342	0.212711	0.382425	0.635904	0	0	ATTAAT	homD	putative outer membrane protein	HPP12_RS07315	HPP12_1430	1505137	1507377	+	NC_011498	0	0	0	0	0
gene_1447	148	129	125	29	102.807	110.777	113.391	98.7958	6.73393	-0.00947371	1	1	0	0	ATTAAT	no_name	hypothetical protein	HPP12_RS07320	HPP12_1431	1507394	1507585	-	NC_011498	0	0	0	0	0
gene_1448	17681	11786	15974	3759	12282	10121.1	14490.5	12806	13.5939	0.285014	0.219332	0.463899	0	0	ATTAAT	no_name	hypothetical protein	HPP12_RS07325	HPP12_1432	1508197	1509108	-	NC_011498	1	6.236	1	1.42026	0
gene_1449	8861	4994	9686	2181	6155.24	4288.55	8786.44	7430.12	12.6678	0.634824	0.0104814	0.074947	0	0	ATTAAT	no_name	hypothetical protein	HPP12_RS07330	HPP12_1433	1509118	1509459	-	NC_011498	0	0	0	0	0
gene_145	3994	2400	4438	840	2774.41	2060.98	4025.83	2861.67	11.4946	0.510351	0.052923	0.199355	0	0	ATTAAT	no_name	hypothetical protein	HPP12_RS00765	HPP12_0147	155677	155883	+	NC_011498	0	0	0	0	0
gene_1450	12330	7471	12437	3222	8564.95	6415.65	11281.9	10976.6	13.1564	0.571261	0.0154964	0.0968491	0	0	ATTAAT	no_name	membrane-associated lipoprotein	HPP12_RS07335	HPP12_1434	1509467	1509994	-	NC_011498	0	0	0	0	0
gene_1451	10367	6362	9653	2433	7201.37	5463.3	8756.5	8288.62	12.8428	0.42855	0.0674018	0.232202	0	0	ATTAAT	no_name	hypothetical protein	HPP12_RS07340	HPP12_1435	1510018	1510650	-	NC_011498	0	0	0	0	0
gene_1452	22496	12499	49388	13111	15626.7	10733.4	44801.2	44665.9	14.5676	1.763	2.01e-11	5.41e-09	1	0	ATTAAT	no_name	thioredoxin	HPP12_RS07345	HPP12_1436	1511066	1511380	-	NC_011498	0	0	0	0	0
gene_1453	4478	2887	3870	895	3110.61	2479.18	3510.58	3049.04	11.564	0.230818	0.335873	0.583625	0	0	ATTAAT	no_name	ribosomal large subunit pseudouridine synthaseB	HPP12_RS07350	HPP12_1437	1511435	1512208	-	NC_011498	0	0	0	0	0
gene_1454	20812	10957	22183	4432	14456.9	9409.21	20122.8	15098.7	13.8234	0.561493	0.0385631	0.163995	0	0	ATTAAT	dnaE	DNA polymerase III subunit alpha	HPP12_RS07355	HPP12_1438	1512205	1515840	-	NC_011498	0	0	1	0.463021	0
gene_1455	1184	891	1987	272	822.458	765.137	1802.46	926.636	10.0234	0.781582	0.0148543	0.0941354	0	0	ATTAAT	no_name	cytochrome C551 peroxidase	HPP12_RS07360	HPP12_1439	1515988	1517040	+	NC_011498	0	0	0	0	0
gene_1456	4561	4054	3571	1006	3168.27	3481.33	3239.35	3427.19	11.7009	0.00367147	0.988876	1	0	0	ATTAAT	no_name	secreted motility protein	HPP12_RS07365	HPP12_1440	1517219	1517806	-	NC_011498	0	0	0	0	0
gene_1457	4068	2951	3097	753	2825.81	2534.14	2809.37	2565.28	11.39	0.00395307	0.98551	1	0	0	ATTAAT	no_name	hypothetical protein	HPP12_RS07370	HPP12_1441	1517823	1518500	-	NC_011498	0	0	0	0	0
gene_1458	4085	3153	3757	952	2837.62	2707.61	3408.08	3243.23	11.5682	0.262391	0.251461	0.496773	0	0	ATTAAT	no_name	ABC transporter substrate binding protein	HPP12_RS07375	HPP12_1442	1518503	1519318	-	NC_011498	0	0	0	0	0
gene_1459	1882	1572	1788	361	1307.32	1349.94	1621.94	1229.84	10.4267	0.101925	0.679557	0.84382	0	0	ATTAAT	no_name	ABC transporter ATP-binding protein	HPP12_RS07380	HPP12_1443	1519303	1520088	-	NC_011498	0	0	0	0	0
gene_146	5864	4442	5784	1360	4073.39	3814.52	5246.83	4633.18	12.1079	0.324869	0.145262	0.369684	0	0	ATTAAT	no_name	hypothetical protein	HPP12_RS00770	HPP12_0148	156023	156571	+	NC_011498	0	0	0	0	0
gene_1460	2121	1698	1749	253	1473.34	1458.14	1586.57	861.908	10.3875	-0.259746	0.393576	0.64593	0	0	ATTAAT	no_name	ABC transporter permease protein	HPP12_RS07385	HPP12_1444	1520088	1521221	-	NC_011498	0	0	0	0	0
gene_1461	670	597	351	144	465.411	512.668	318.402	490.572	8.79688	-0.273858	0.400671	0.648652	0	0	ATTAAT	no_name	outer membrane protein	HPP12_RS07390	HPP12_1445	1521424	1522050	+	NC_011498	0	0	1	2.34044	0
gene_1462	22787	17574	21058	6390	15828.8	15091.5	19102.3	21769.1	14.1175	0.402537	0.0806166	0.258485	0	0	ATTAAT	ilvE	branched-chain amino acid aminotransferase	HPP12_RS07395	HPP12_1446	1522055	1523077	-	NC_011498	0	0	0	0	0
gene_1463	52334	29890	46002	13458	36353.5	25667.7	41729.7	45848.1	15.1694	0.497803	0.0512745	0.19635	0	0	ATTAAT	horJ	outer membrane protein HorJ	HPP12_RS07400	HPP12_1447	1523126	1523872	-	NC_011498	0	0	0	0	0
gene_1464	7865	6817	3469	876	5463.37	5854.03	3146.83	2984.31	12.0241	-0.884315	6.94e-05	0.00175845	1	0	ATTAAT	polA	DNA polymerase I	HPP12_RS07405	HPP12_1448	1523987	1526701	-	NC_011498	0	0	2	0.946982	0
gene_1465	2663	1994	1584	434	1849.84	1712.33	1436.89	1478.53	10.654	-0.28905	0.218597	0.463899	0	0	ATTAAT	no_name	type I RM system, S protein (S.HpyPORF1449P, inactivated)	HPP12_RS07410	HPP12_1449	1526764	1528005	-	NC_011498	0	0	1	0.910015	0
gene_1466	5106	3936	4057	944	3546.85	3380	3680.22	3215.97	11.7548	-0.00639991	0.981186	0.999364	0	0	ATTAAT	no_name	type II RM system M protein (HpyPORF1450P, specificity not assined)	HPP12_RS07415	HPP12_1450	1528002	1530038	-	NC_011498	0	0	2	1.21697	0
gene_1467	1106	1135	960	199	768.276	974.67	870.843	677.943	9.68212	-0.17039	0.568966	0.777641	0	0	ATTAAT	no_name	amidophosphoribosyltransferase	HPP12_RS07420	HPP12_1451	1530072	1530548	-	NC_011498	0	0	0	0	0
gene_1468	1438	1160	1315	302	998.897	996.138	1192.87	1028.84	10.0398	0.155257	0.548593	0.766193	0	0	ATTAAT	tmk	thymidylate kinase	HPP12_RS07425	HPP12_1452	1530635	1531210	-	NC_011498	0	0	0	0	0
gene_1469	1419	1013	1242	353	985.699	869.903	1126.65	1202.58	10.0217	0.327969	0.212973	0.458881	0	0	ATTAAT	coaD	phosphopantetheine adenylyltransferase	HPP12_RS07430	HPP12_1453	1531212	1531685	-	NC_011498	0	0	0	0	0
gene_147	3472	2866	3744	875	2411.8	2461.15	3396.29	2980.91	11.4446	0.388126	0.0945141	0.285486	0	0	ATTAAT	no_name	hypothetical protein	HPP12_RS00775	HPP12_0149	156583	157164	+	NC_011498	0	0	0	0	0
gene_1470	3124	2322	2870	707	2170.07	1993.99	2603.46	2408.57	11.1575	0.267404	0.250994	0.496459	0	0	ATTAAT	ubiD	3-octaprenyl-4-hydroxybenzoate carboxy-lyase	HPP12_RS07435	HPP12_1454	1531685	1532248	-	NC_011498	0	0	0	0	0
gene_1471	2101	2052	1538	461	1459.45	1762.13	1395.16	1570.51	10.5938	-0.119408	0.618753	0.805725	0	0	ATTAAT	flgA	flagellar basal body P-ring biosynthesis proteinFlgA	HPP12_RS07440	HPP12_1455	1532258	1532914	-	NC_011498	0	0	0	0	0
gene_1472	4414	4857	2892	714	3066.16	4170.9	2623.41	2432.42	11.5625	-0.517454	0.035379	0.157607	0	0	ATTAAT	no_name	DNA helicase II	HPP12_RS07445	HPP12_1456	1532911	1534956	-	NC_011498	0	0	0	0	0
gene_1473	9983	9319	5715	1496	6934.63	8002.6	5184.23	5096.5	12.5971	-0.538969	0.0144946	0.0935338	0	0	ATTAAT	no_name	hypothetical protein	HPP12_RS07450	HPP12_1457	1534956	1537490	-	NC_011498	0	0	1	0.500062	0
gene_1474	14622	11265	10046	2713	10157.1	9673.7	9113	9242.51	13.2197	-0.111528	0.613413	0.801791	0	0	ATTAAT	serS	seryl-tRNA synthetase	HPP12_RS07455	HPP12_1458	1537500	1538747	-	NC_011498	0	0	0	0	0
gene_1475	10769	8319	7241	1939	7480.62	7143.86	6568.51	6605.69	12.7608	-0.150669	0.495221	0.734925	0	0	ATTAAT	no_name	hypothetical protein	NA	HPP12_1459	1538748	1539545	-	NC_011498	0	0	0	0	0
gene_1476	1593	1393	1004	304	1106.57	1196.22	910.756	1035.65	10.0479	-0.242569	0.352302	0.600104	0	0	ATTAAT	no_name	exodeoxyribonuclease VII small subunit	HPP12_RS07465	HPP12_1460	1539549	1539800	-	NC_011498	0	0	0	0	0
gene_1477	13580	9954	9713	2550	9433.26	8547.9	8810.93	8687.21	13.1146	-0.0392837	0.859474	0.941043	0	0	ATTAAT	ubiE	ubiquinone/menaquinone biosynthesismethyltransferase	HPP12_RS07470	HPP12_1461	1539810	1540550	-	NC_011498	0	0	0	0	0
gene_1478	6093	4370	4313	1344	4232.46	3752.69	3912.44	4578.67	12.0074	0.0886334	0.701246	0.853636	0	0	ATTAAT	no_name	integral membrane protein	HPP12_RS07475	HPP12_1462	1540577	1541023	-	NC_011498	0	0	0	0	0
gene_1479	1589	1522	1165	308	1103.79	1307	1056.8	1049.28	10.1378	-0.194944	0.447876	0.6966	0	0	ATTAAT	no_name	X-Pro dipeptidase	HPP12_RS07480	HPP12_1463	1541034	1541537	-	NC_011498	0	0	0	0	0
gene_148	8981	7770	7489	2021	6238.59	6672.41	6793.48	6885.04	12.698	0.0833115	0.703088	0.853636	0	0	ATTAAT	no_name	membrane protein	HPP12_RS00780	HPP12_0150	157251	158018	+	NC_011498	0	0	0	0	0
gene_1480	4694	4787	2694	726	3260.66	4110.79	2443.8	2473.3	11.5557	-0.584139	0.0142611	0.0929275	0	0	ATTAAT	no_name	ABC-2 type transport system permease protein	HPP12_RS07485	HPP12_1464	1541593	1542723	-	NC_011498	0	0	0	0	0
gene_1481	3976	4024	3095	846	2761.9	3455.57	2807.56	2882.11	11.5381	-0.127983	0.591009	0.788279	0	0	ATTAAT	no_name	ABC-2 type transport system permease protein	HPP12_RS07490	HPP12_1465	1542720	1543817	-	NC_011498	0	0	0	0	0
gene_1482	6869	5853	6511	1532	4771.51	5026.2	5906.31	5219.14	12.3499	0.183347	0.401483	0.648652	0	0	ATTAAT	no_name	secreted protein	HPP12_RS07495	HPP12_1466	1543829	1544818	-	NC_011498	0	0	0	0	0
gene_1483	8077	7804	6095	1498	5610.64	6701.61	5528.94	5103.31	12.482	-0.211646	0.344022	0.592055	0	0	ATTAAT	no_name	outer membrane efflux protein	HPP12_RS07500	HPP12_1467	1544830	1546362	-	NC_011498	0	0	0	0	0
gene_1484	6593	7613	6014	1415	4579.78	6537.59	5455.47	4820.55	12.3838	-0.113534	0.639744	0.822471	0	0	ATTAAT	no_name	hemolysin domain-containing protein	HPP12_RS07505	HPP12_1468	1546378	1547691	-	NC_011498	0	0	0	0	0
gene_1485	14153	10090	11762	3393	9831.29	8664.68	10669.6	11559.1	13.3075	0.265215	0.239185	0.48195	0	0	ATTAAT	no_name	phosphate permease	HPP12_RS07510	HPP12_1469	1547818	1549419	-	NC_011498	0	0	3	3.687	0
gene_1486	1428	1107	770	198	991.951	950.625	698.488	674.537	9.67345	-0.500613	0.0676621	0.232202	0	0	ATTAAT	no_name	nifu-like protein	HPP12_RS07515	HPP12_1470	1549560	1549829	+	NC_011498	0	0	0	0	0
gene_1487	2002	1800	1262	337	1390.68	1545.73	1144.8	1148.08	10.3414	-0.356898	0.144491	0.369684	0	0	ATTAAT	no_name	histidine kinase	HPP12_RS07520	HPP12_1471	1549841	1550452	+	NC_011498	0	0	0	0	0
gene_1488	2799	2520	1692	377	1944.31	2164.02	1534.86	1284.35	10.7327	-0.543264	0.0255162	0.129261	0	0	ATTAAT	murE	UDP-N-acetylmuramoylalanyl-D-glutamate--2,6-diaminopimelate ligase	HPP12_RS07525	HPP12_1472	1550456	1551799	+	NC_011498	0	0	0	0	0
gene_1489	6027	3887	6250	1515	4186.62	3337.92	5669.55	5161.23	12.1401	0.525462	0.021273	0.117328	0	0	ATTAAT	tal	transaldolase	HPP12_RS07530	HPP12_1473	1551802	1552752	+	NC_011498	0	0	2	2.40147	0
gene_149	1261	1066	941	235	875.945	915.417	853.607	800.586	9.74938	-0.114929	0.674019	0.839795	0	0	ATTAAT	no_name	hypothetical protein	HPP12_RS00785	HPP12_0151	158015	158878	-	NC_011498	0	0	0	0	0
gene_1490	8459	6642	9663	1846	5875.99	5703.75	8765.57	6288.86	12.6886	0.378586	0.110916	0.315199	0	0	ATTAAT	rplY	50S ribosomal protein L25/general stress proteinCtc	HPP12_RS07535	HPP12_1474	1552807	1553343	+	NC_011498	0	0	0	0	0
gene_1491	4000	3438	3095	571	2778.57	2952.35	2807.56	1945.25	11.3496	-0.269985	0.290627	0.540453	0	0	ATTAAT	pth	peptidyl-tRNA hydrolase	HPP12_RS07540	HPP12_1475	1553353	1553913	+	NC_011498	0	0	0	0	0
gene_1492	1502	1344	1132	197	1043.35	1154.15	1026.87	671.13	9.91563	-0.372029	0.210785	0.456496	0	0	ATTAAT	no_name	permease	NA	NA	1553923	1554990	+	NC_011498	0	0	1	1.07235	0
gene_1493	1208	1056	2116	433	839.129	906.829	1919.48	1475.12	10.2494	0.959224	0.000212686	0.00425633	1	0	ATTAAT	no_name	putative methyltransferase	HPP12_RS07545	HPP12_1476	1555105	1556025	+	NC_011498	0	0	0	0	0
gene_1494	68	93	74	12	47.2358	79.8628	67.1274	40.881	5.8724	-0.234803	0.675704	0.841246	0	0	ATTAAT	no_name	type II RM system R protein (HpyPORF1478P, inactive)	HPP12_RS07550	HPP12_1477	1556102	1557397	+	NC_011498	0	0	1	0.55636	0
gene_1495	63568	45027	52346	14172	44157.1	38666.5	47484.5	48280.5	15.4425	0.209457	0.374748	0.626259	0	0	ATTAAT	hopL	outer membrane protein HopL/HorK	HPP12_RS07560	HPP12_1479	1557575	1558654	-	NC_011498	0	0	0	0	0
gene_1496	30	36	147	35	20.8393	30.9146	133.348	119.236	5.83711	2.28702	7.47e-08	6.35e-06	1	0	ATTAAT	no_name	hypothetical protein	HPP12_RS07565	HPP12_1480	1558921	1559358	+	NC_011498	0	0	0	0	0
gene_1497	3520	3156	2382	721	2445.15	2710.18	2160.78	2456.27	11.2523	-0.159094	0.490356	0.732651	0	0	ATTAAT	fixI	cation transporting P-type ATPase	HPP12_RS07570	HPP12_1481	1559355	1561706	-	NC_011498	0	0	0	0	0
gene_1498	1300	1236	548	211	903.037	1061.4	497.106	718.824	9.59387	-0.692057	0.0216208	0.117406	0	0	ATTAAT	no_name	O-methyltransferase	HPP12_RS07575	HPP12_1482	1561731	1562447	-	NC_011498	0	0	0	0	0
gene_1499	8881	6640	5106	1899	6169.13	5702.03	4631.79	6469.42	12.4868	-0.0967437	0.681155	0.84382	0	0	ATTAAT	no_name	riboflavin biosynthesis protein	HPP12_RS07580	HPP12_1483	1562429	1563463	-	NC_011498	0	0	1	1.33815	0
gene_15	12552	10855	5749	2088	8719.17	9321.62	5215.08	7113.3	12.8643	-0.54928	0.0206501	0.114675	0	0	ATTAAT	comB4	ComB4 competence protein	HPP12_RS00100	HPP12_0015	14131	16494	+	NC_011498	0	0	0	0	0
gene_150	15462	8809	13383	3419	10740.6	7564.64	12140.1	11647.7	13.3489	0.377965	0.122156	0.335722	0	0	ATTAAT	recA	recombinase A	HPP12_RS00790	HPP12_0152	158976	160019	+	NC_011498	0	0	0	0	0
gene_1500	12168	9212	6853	2460	8452.42	7910.71	6216.55	8380.61	12.9158	-0.164762	0.486203	0.728177	0	0	ATTAAT	no_name	sodium/glutamate symport carrier protein	HPP12_RS07585	NA	1563460	1564686	-	NC_011498	1	7.25776	0	0	0
gene_1501	6222	4949	6613	1313	4322.07	4249.9	5998.84	4473.06	12.2098	0.288823	0.210061	0.456496	0	0	ATTAAT	no_name	saccharopine dehydrogenase	HPP12_RS07590	HPP12_1485	1564772	1565971	+	NC_011498	1	5.23032	1	1.4247	0
gene_1502	4939	3350	8689	1132	3430.84	2876.78	7882.03	3856.44	12.0709	0.896077	0.00363101	0.0352259	1	0	ATTAAT	no_name	ferredoxin-like protein	HPP12_RS07595	HPP12_1486	1565981	1567357	-	NC_011498	0	0	0	0	0
gene_1503	5953	3277	5036	1651	4135.21	2814.09	4568.29	5624.55	12.039	0.552616	0.029911	0.142399	0	0	ATTAAT	no_name	glycerol-3-phosphate acyltransferase PlsY	HPP12_RS07600	HPP12_1487	1567463	1568125	+	NC_011498	0	0	0	0	0
gene_1504	1476	899	1141	458	1025.29	772.007	1035.03	1560.29	10.0767	0.530083	0.0738797	0.245153	0	0	ATTAAT	folB	dihydroneopterin aldolase	HPP12_RS07605	HPP12_1488	1568122	1568475	+	NC_011498	0	0	0	0	0
gene_1505	922	628	784	197	640.461	539.289	711.188	671.13	9.31857	0.228608	0.440194	0.688207	0	0	ATTAAT	no_name	frpb-like protein	HPP12_RS07610	HPP12_1489	1568492	1568785	+	NC_011498	0	0	0	0	0
gene_1506	223080	130656	202531	53521	154961	112200	183721	182333	17.2545	0.45435	0.0710764	0.23929	0	0	ATTAAT	frpB-4	iron-regulated outer membrane protein	HPP12_RS07615	HPP12_1490	1568939	1571572	+	NC_011498	0	0	3	2.66413	0
gene_1507	17952	13662	11666	2952	12470.2	11732.1	10582.6	10056.7	13.448	-0.229754	0.302426	0.548153	0	0	ATTAAT	selA	selenocysteine synthase	HPP12_RS07620	HPP12_1491	1571800	1572972	+	NC_011498	0	0	0	0	0
gene_1508	13218	11579	13577	3143	9181.8	9943.35	12316.1	10707.4	13.357	0.267636	0.23667	0.480275	0	0	ATTAAT	nusA	transcription elongation factor NusA	HPP12_RS07625	HPP12_1492	1573069	1574256	+	NC_011498	0	0	1	1.24332	0
gene_1509	1647	2126	936	285	1144.08	1825.68	849.071	970.924	10.1829	-0.706411	0.0143469	0.0931109	0	0	ATTAAT	no_name	hypothetical protein	HPP12_RS07630	HPP12_1493	1574313	1574807	+	NC_011498	0	0	0	0	0
gene_151	18829	11887	17891	4777	13079.4	10207.8	16229.4	16274	13.7478	0.481051	0.0415567	0.173008	0	0	ATTAAT	eno	phosphopyruvate hydratase	HPP12_RS00795	HPP12_0153	160031	161311	+	NC_011498	0	0	0	0	0
gene_1510	8	19	18	17	5.55715	16.3161	16.3283	57.9148	4.33264	1.76309	0.0138093	0.0907149	0	0	ATTAAT	no_name	hypothetical protein	HPP12_RS07640	NA	1575327	1575446	+	NC_011498	0	0	0	0	0
gene_1511	7006	5089	5154	1229	4866.67	4370.13	4675.34	4186.9	12.1433	-0.0597228	0.791201	0.906795	0	0	ATTAAT	no_name	type II RM system RM-fusion protein (HpyPORF1494P, specificity not assined)	HPP12_RS07645	HPP12_1494	1575780	1579688	-	NC_011498	0	0	0	0	0
gene_1512	1270	1211	436	92	882.197	1039.93	395.508	313.421	9.18899	-1.43899	2.94e-06	0.000158479	1	0	ATTAAT	no_name	hypothetical protein	NA	HPP12_1495	1579980	1581983	-	NC_011498	0	0	0	0	0
gene_1513	5362	4298	3506	897	3724.68	3690.86	3180.39	3055.86	11.7314	-0.249875	0.273273	0.519541	0	0	ATTAAT	res-4	type III R-M system restriction enzyme	HPP12_RS07655	HPP12_1496	1582117	1585026	-	NC_011498	0	0	1	0.336225	0
gene_1514	4152	2795	4047	821	2884.16	2400.18	3671.15	2796.94	11.5133	0.291617	0.237506	0.480891	0	0	ATTAAT	mod-5	type III RM system M protein M.HpyPORF1497P (GACC, activity confimed in this study)	HPP12_RS07660	HPP12_1497	1585029	1587071	-	NC_011498	0	0	0	0	0
gene_1515	2619	2164	1919	430	1819.27	1858.31	1740.78	1464.9	10.7455	-0.198128	0.412077	0.659873	0	0	ATTAAT	recG	ATP-dependent DNA helicase RecG	HPP12_RS07665	HPP12_1498	1587120	1588991	-	NC_011498	0	0	0	0	0
gene_1516	8602	5647	6458	1501	5975.32	4849.3	5858.23	5113.53	12.4118	0.0194781	0.930555	0.968304	0	0	ATTAAT	no_name	hypothetical protein	HPP12_RS07670	HPP12_1499	1589073	1589420	+	NC_011498	0	0	0	0	0
gene_1517	4913	4894	4353	1062	3412.78	4202.67	3948.73	3617.97	11.8901	-0.00926698	0.970919	0.993041	0	0	ATTAAT	no_name	outer membrane protein HorD	HPP12_RS07675	HPP12_1500	1589424	1590059	+	NC_011498	0	0	0	0	0
gene_1518	11478	7685	6242	1839	7973.12	6599.42	5662.29	6265.01	12.6865	-0.288984	0.200892	0.445325	0	0	ATTAAT	exoA	exodeoxyribonuclease III	HPP12_RS07680	HPP12_1501	1590056	1590808	-	NC_011498	0	0	0	0	0
gene_1519	35848	15794	19863	6025	24901.6	13562.9	18018.3	20525.7	14.2327	0.00297624	0.992225	1	0	0	ATTAAT	no_name	periplasmic competence protein comh	HPP12_RS07690	HPP12_1502	1590988	1592418	-	NC_011498	1	2.36794	1	1.06006	0
gene_152	2231	1612	1432	464	1549.75	1384.29	1299.01	1580.73	10.5052	-0.0269495	0.908949	0.961926	0	0	ATTAAT	no_name	hypothetical protein	HPP12_RS00800	HPP12_0154	161304	161579	+	NC_011498	0	0	0	0	0
gene_1520	7113	5648	4715	1067	4941	4850.16	4277.11	3635	12.1036	-0.307418	0.173895	0.412045	0	0	ATTAAT	dnaA	chromosomal replication initiation protein	HPP12_RS07700	HPP12_1503	1592647	1594014	-	NC_011498	0	0	0	0	0
gene_1521	454	425	861	103	315.368	364.964	781.037	350.895	8.77733	0.734476	0.0589661	0.214615	0	0	ATTAAT	no_name	purine nucleoside phosphorylase	HPP12_RS07705	HPP12_1504	1594167	1594709	+	NC_011498	0	0	1	2.32012	0
gene_1522	478	505	392	107	332.04	433.664	355.594	364.522	8.53636	-0.0885552	0.787204	0.904425	0	0	ATTAAT	no_name	hypothetical protein	HPP12_RS07710	HPP12_1505	1594752	1594991	+	NC_011498	0	0	0	0	0
gene_1523	10599	9455	7895	1877	7362.53	8119.38	7161.77	6394.47	12.8225	-0.191626	0.394951	0.646647	0	0	ATTAAT	glmS	glucosamine--fructose-6-phosphateaminotransferase	HPP12_RS07715	HPP12_1506	1594992	1596785	+	NC_011498	0	0	0	0	0
gene_1524	3812	3199	2796	665	2647.98	2747.11	2536.33	2265.49	11.3134	-0.168066	0.467649	0.710264	0	0	ATTAAT	thyX	FAD-dependent thymidylate synthase	HPP12_RS07720	HPP12_1507	1596807	1597439	+	NC_011498	0	0	0	0	0
gene_1525	966	688	1030	386	671.026	590.813	934.341	1315.01	9.7183	0.833979	0.00430963	0.0392701	1	0	ATTAAT	no_name	cagY like protein	HPP12_RS07725	NA	1597786	1597941	-	NC_011498	0	0	0	0	0
gene_1526	655	395	417	72	454.991	339.202	378.272	245.286	8.45886	-0.348967	0.34005	0.588352	0	0	ATTAAT	no_name	type I RM system S protein (GRNAA7TAYC)	HPP12_RS07730	HPP12_1508	1598091	1599287	-	NC_011498	0	0	1	0.568282	0
gene_1527	2405	1218	2541	538	1670.62	1045.95	2305.01	1832.83	10.7111	0.607097	0.0297879	0.142399	0	0	ATTAAT	no_name	type I RM system M protein (M.HpyPORF1509P, inactivated)	HPP12_RS07735	HPP12_1509	1599296	1601746	-	NC_011498	0	0	1	0.502449	0
gene_1528	410	282	362	91	284.804	242.165	328.38	310.014	8.17994	0.276732	0.39763	0.648652	0	0	ATTAAT	no_name	type I RM system R protein (, inactivated)	NA	NA	1601813	1602430	+	NC_011498	0	0	1	1.64347	0
gene_1529	1110	1040	860	199	771.054	893.089	780.13	677.943	9.60521	-0.190717	0.509488	0.748356	0	0	ATTAAT	no_name	type I RM system R protein (, inactivated)	NA	NA	1602436	1604790	+	NC_011498	0	0	2	0.956981	1
gene_153	6034	4195	4567	1163	4191.48	3602.41	4142.85	3962.05	11.9564	0.0564509	0.804746	0.914024	0	0	ATTAAT	no_name	hypothetical protein	HPP12_RS00805	HPP12_0155	161596	162192	+	NC_011498	0	0	0	0	0
gene_1530	252	264	159	46	175.05	226.707	144.233	156.711	7.44177	-0.416831	0.244658	0.489179	0	0	ATTAAT	no_name	hypothetical protein	HPP12_RS07745	HPP12_1511	1604790	1605497	+	NC_011498	1	5.83274	0	0	0
gene_1531	3124	3188	2360	549	2170.07	2737.66	2140.82	1870.31	11.1153	-0.291048	0.237767	0.480891	0	0	ATTAAT	no_name	iron(III) dicitrate transport protein	NA	NA	1605587	1605883	-	NC_011498	0	0	0	0	0
gene_1532	35703	36855	30153	5731	24800.9	31648.9	27352.6	19524.1	14.6506	-0.268095	0.305186	0.549699	0	0	ATTAAT	no_name	iron(III) dicitrate transport protein	NA	NA	1605846	1607897	-	NC_011498	0	0	1	1.29062	0
gene_1533	6055	5528	4735	971	4206.07	4747.11	4295.25	3307.96	12.0103	-0.235793	0.319218	0.565012	0	0	ATTAAT	fecA	iron(III) dicitrate transport protein (fecA)	NA	NA	1607887	1608114	-	NC_011498	0	0	0	0	0
gene_1534	38073	20462	16965	9130	26447.2	17571.5	15389.4	31103.6	14.4653	0.0788988	0.811595	0.917159	0	0	ATTAAT	rocF	arginase	HPP12_RS07755	HPP12_1513	1608464	1609432	-	NC_011498	0	0	0	0	0
gene_1535	8111	5909	6546	1974	5634.25	5074.29	5938.06	6724.93	12.5074	0.241855	0.276055	0.522247	0	0	ATTAAT	ald	alanine dehydrogenase	HPP12_RS07760	HPP12_1514	1609636	1610778	+	NC_011498	0	0	0	0	0
gene_1536	2724	2009	1367	402	1892.21	1725.21	1240.04	1369.51	10.5852	-0.471155	0.0456985	0.181894	0	0	ATTAAT	no_name	hypothetical protein	NA	NA	1610894	1611565	+	NC_011498	0	0	0	0	0
gene_1537	1874	1466	944	259	1301.76	1258.91	856.328	882.348	10.043	-0.558534	0.0298905	0.142399	0	0	ATTAAT	no_name	hypothetical protein	NA	NA	1611537	1612292	+	NC_011498	0	0	1	1.31058	0
gene_1538	210	210	50	23	145.875	180.335	45.3564	78.3553	6.65025	-1.39882	0.000602491	0.00958251	1	0	ATTAAT	no_name	hypothetical protein	NA	NA	1612443	1612622	+	NC_011498	0	0	0	0	0
gene_1539	5708	3266	5007	1372	3965.03	2804.64	4541.99	4674.06	11.9474	0.445063	0.070295	0.238552	0	0	ATTAAT	horL	outer membrane protein HorL	HPP12_RS07770	HPP12_1518	1612633	1613361	-	NC_011498	1	3.0262	0	0	0
gene_154	2365	1912	1823	481	1642.83	1641.91	1653.69	1638.65	10.6832	0.00333346	0.989733	1	0	0	ATTAAT	aroK	shikimate kinase	HPP12_RS00810	HPP12_0156	162197	162685	+	NC_011498	0	0	0	0	0
gene_1540	4247	3430	1690	576	2950.15	2945.48	1533.05	1962.29	11.1483	-0.754215	0.00176501	0.0212855	1	0	ATTAAT	no_name	inorganic polyphosphate/ATP-NAD kinase	HPP12_RS07775	HPP12_1519	1613464	1614402	+	NC_011498	1	2.48075	0	0	0
gene_1541	4876	4241	2987	926	3387.08	3641.92	2709.59	3154.65	11.6484	-0.261374	0.262161	0.507976	0	0	ATTAAT	recN	DNA repair protein RecN	HPP12_RS07780	HPP12_1520	1614419	1615993	+	NC_011498	0	0	0	0	0
gene_1542	2338	2192	1236	398	1624.08	1882.36	1121.21	1355.89	10.5251	-0.501355	0.0417389	0.173008	0	0	ATTAAT	no_name	fibronectin/fibrinogen-binding protein	HPP12_RS07785	HPP12_1521	1615990	1617297	+	NC_011498	0	0	0	0	0
gene_1543	2033	1698	919	322	1412.21	1458.14	833.65	1096.97	10.2009	-0.57216	0.027813	0.13571	0	0	ATTAAT	no_name	hypothetical protein	HPP12_RS07790	HPP12_1522	1617316	1617612	+	NC_011498	0	0	0	0	0
gene_1544	3489	2128	2869	755	2423.61	1827.4	2602.55	2572.1	11.1954	0.283655	0.243632	0.48908	0	0	ATTAAT	no_name	type II R-M system methyltransferase	HPP12_RS07795	HPP12_1523	1617899	1618813	-	NC_011498	0	0	0	0	0
gene_1545	1244	656	912	330	864.137	563.333	827.3	1124.23	9.70482	0.451144	0.154682	0.383939	0	0	ATTAAT	no_name	hypothetical protein	HPP12_RS07800	HPP12_1524	1618826	1619029	-	NC_011498	0	0	0	0	0
gene_1546	6357	3420	4262	1418	4415.85	2936.89	3866.18	4830.77	11.9652	0.242228	0.356437	0.603393	0	0	ATTAAT	fbp	fructose-1,6-bisphosphatase	HPP12_RS07805	HPP12_1525	1619029	1619901	-	NC_011498	0	0	0	0	0
gene_1547	5148	3612	4420	830	3576.02	3101.77	4009.5	2827.6	11.7222	0.0340147	0.888922	0.951403	0	0	ATTAAT	rpe	ribulose-phosphate 3-epimerase	HPP12_RS07810	HPP12_1526	1619972	1620625	+	NC_011498	0	0	0	0	0
gene_1548	2564	2509	2337	456	1781.07	2154.58	2119.96	1553.48	10.8926	-0.0994698	0.706247	0.856071	0	0	ATTAAT	no_name	DNA polymerase III subunit epsilon	HPP12_RS07815	HPP12_1527	1620618	1621466	+	NC_011498	0	0	1	1.60442	0
gene_1549	10426	10704	8112	2581	7242.35	9191.95	7358.62	8792.82	12.9919	-0.0250473	0.914962	0.963594	0	0	ATTAAT	no_name	hypothetical protein	HPP12_RS07820	NA	1621649	1622209	-	NC_011498	0	0	1	1.28015	0
gene_155	1296	1297	944	251	900.258	1113.79	856.328	855.094	9.85843	-0.234899	0.391998	0.645349	0	0	ATTAAT	no_name	general glycosylation pathway protein	HPP12_RS00815	HPP12_0157	162707	163663	+	NC_011498	0	0	0	0	0
gene_1550	54472	56144	74059	20266	37838.6	48213.1	67181	69041.2	15.7243	0.662686	0.00657822	0.0527732	0	0	ATTAAT	tsf	elongation factor Ts	HPP12_RS07825	HPP12_1529	1622452	1623519	-	NC_011498	0	0	0	0	0
gene_1551	43031	39702	69373	15864	29891.2	34093.7	62930.2	54044.7	15.4006	0.870395	0.000316704	0.00581584	1	0	ATTAAT	no_name	30S ribosomal protein S2	HPP12_RS07830	HPP12_1530	1623519	1624313	-	NC_011498	0	0	0	0	0
gene_1552	12	11	13	6	8.33572	9.44614	11.7927	20.4405	3.5814	0.85814	0.272533	0.518743	0	0	ATTAAT	no_name	hypothetical protein	NA	NA	1624404	1624523	+	NC_011498	0	0	0	0	0
gene_1553	12579	11314	7179	2101	8737.92	9715.78	6512.27	7157.58	12.9552	-0.432913	0.0533615	0.20054	0	0	ATTAAT	recB	recombination protein RecB	HPP12_RS07835	HPP12_1531	1624564	1627404	+	NC_011498	0	0	1	0.429659	0
gene_1554	10914	8197	8290	2465	7581.34	7039.09	7520.09	8397.64	12.897	0.122649	0.583127	0.785412	0	0	ATTAAT	nhaA	pH-dependent sodium/proton antiporter	HPP12_RS07840	HPP12_1532	1627395	1628744	+	NC_011498	0	0	0	0	0
gene_1555	7493	4700	4737	1562	5204.96	4036.08	4297.06	5321.34	12.2027	0.0577428	0.810064	0.91607	0	0	ATTAAT	yajC	preprotein translocase subunit YajC	HPP12_RS07845	HPP12_1533	1628792	1629175	+	NC_011498	0	0	0	0	0
gene_1556	19058	14571	13023	3477	13238.5	12512.7	11813.5	11845.3	13.5912	-0.122264	0.582753	0.785412	0	0	ATTAAT	secD	preprotein translocase subunit SecD	HPP12_RS07850	HPP12_1534	1629238	1630749	+	NC_011498	0	0	0	0	0
gene_1557	10108	7906	8058	2299	7021.46	6789.2	7309.63	7832.12	12.8199	0.132751	0.549499	0.766193	0	0	ATTAAT	secF	preprotein translocase subunit SecF	HPP12_RS07855	HPP12_1535	1630758	1631729	+	NC_011498	0	0	1	1.54993	0
gene_1558	4710	3383	3753	932	3271.77	2905.12	3404.45	3175.09	11.6382	0.091107	0.692207	0.850005	0	0	ATTAAT	no_name	integral membrane protein	HPP12_RS07860	HPP12_1536	1631739	1632077	+	NC_011498	0	0	0	0	0
gene_1559	30912	25453	22510	6449	21472.8	21857.5	20419.4	21970.1	14.3873	-0.0316674	0.890982	0.951403	0	0	ATTAAT	leuS	leucyl-tRNA synthetase	HPP12_RS07865	HPP12_1537	1632087	1634507	+	NC_011498	0	0	1	0.617473	0
gene_156	2352	2345	997	269	1633.8	2013.74	904.406	916.416	10.3315	-1.00234	6.71e-05	0.00174872	1	0	ATTAAT	no_name	lipopolysaccharide 1,2-glycosyltransferase	HPP12_RS00820	HPP12_0158	163660	164763	-	NC_011498	0	0	0	0	0
gene_1560	3455	3236	2114	674	2399.99	2778.88	1917.67	2296.15	11.1897	-0.297511	0.213255	0.458881	0	0	ATTAAT	no_name	hypothetical protein	HPP12_RS07870	HPP12_1538	1634504	1635016	+	NC_011498	0	0	0	0	0
gene_1561	3934	4302	2367	684	2732.73	3694.3	2147.17	2330.22	11.3892	-0.521494	0.0361503	0.158317	0	0	ATTAAT	folC	bifunctional folylpolyglutamate synthase /dihydrofolate synthase	HPP12_RS07875	HPP12_1539	1635006	1636175	+	NC_011498	0	0	0	0	0
gene_1562	2791	3065	1791	403	1938.75	2632.04	1624.67	1372.92	10.8539	-0.608642	0.0176297	0.105128	0	0	ATTAAT	no_name	membrane-bound metallopeptidase	HPP12_RS07880	HPP12_1540	1636175	1637101	+	NC_011498	0	0	0	0	0
gene_1563	4647	4456	4594	1115	3228.01	3826.54	4167.34	3798.53	11.872	0.175278	0.450033	0.698337	0	0	ATTAAT	no_name	membrane-bound metallopeptidase	HPP12_RS07885	HPP12_1541	1637110	1638045	+	NC_011498	0	0	1	1.58622	0
gene_1564	2236	2083	2163	668	1553.22	1788.76	1962.12	2275.71	10.8778	0.342622	0.15667	0.385943	0	0	ATTAAT	no_name	hypothetical protein	HPP12_RS07890	HPP12_1542	1637964	1638374	+	NC_011498	0	0	0	0	0
gene_1565	10867	11147	8467	2339	7548.69	9572.37	7680.65	7968.39	12.9986	-0.129698	0.573692	0.780376	0	0	ATTAAT	mfd	transcription-repair coupling factor	HPP12_RS07895	HPP12_1543	1638378	1641377	+	NC_011498	0	0	0	0	0
gene_1566	14587	10730	15911	2859	10132.8	9214.28	14433.3	9739.9	13.4005	0.321296	0.19801	0.441357	0	0	ATTAAT	petA	ubiquinol cytochrome C oxidoreductase rieske2Fe-2S subunit	HPP12_RS07900	HPP12_1544	1641503	1642006	+	NC_011498	0	0	0	0	0
gene_1567	26759	19081	27099	5959	18588	16385.6	24582.3	20300.8	14.2739	0.359906	0.131424	0.348873	0	0	ATTAAT	no_name	ubiquinol cytochrome C oxidoreductase cytochromeB subunit	HPP12_RS07905	HPP12_1545	1642017	1643255	+	NC_011498	0	0	0	0	0
gene_1568	19767	13811	19705	4873	13731	11860.1	17874.9	16601.1	13.8583	0.429954	0.0594848	0.21529	0	0	ATTAAT	no_name	ubiquinol cytochrome C oxidoreductase cytochromeC1	HPP12_RS07910	HPP12_1546	1643252	1644109	+	NC_011498	0	0	0	0	0
gene_1569	1970	1541	993	243	1368.45	1323.32	900.778	827.84	10.0749	-0.638934	0.0123897	0.0844802	0	0	ATTAAT	no_name	hypothetical protein	HPP12_RS07920	HPP12_1547	1644519	1645619	-	NC_011498	0	0	1	0.720609	0
gene_157	5324	5435	3394	878	3698.28	4667.25	3078.79	2991.13	11.7989	-0.46278	0.0501152	0.195999	0	0	ATTAAT	hcpD	cysteine-rich protein D	HPP12_RS00825	HPP12_0159	164915	165835	+	NC_011498	0	0	0	0	0
gene_1570	8747	8252	4716	1418	6076.05	7086.32	4278.01	4830.77	12.4186	-0.531088	0.0171688	0.103525	0	0	ATTAAT	fstI	cell division protein FtsI	HPP12_RS07925	HPP12_1548	1645948	1647795	-	NC_011498	0	0	1	0.752893	0
gene_1571	28845	18484	16850	5504	20037	15872.9	15285.1	18750.8	14.0934	-0.0773277	0.749762	0.877983	0	0	ATTAAT	fliE	flagellar hook-basal body protein FliE	HPP12_RS07930	HPP12_1549	1647951	1648280	-	NC_011498	0	0	0	0	0
gene_1572	9335	8014	5786	1683	6484.5	6881.94	5248.64	5733.56	12.5646	-0.283448	0.195549	0.440121	0	0	ATTAAT	flgC	flagellar basal body rod protein FlgC	HPP12_RS07935	HPP12_1550	1648408	1648893	-	NC_011498	0	0	0	0	0
gene_1573	16404	12021	12522	3171	11394.9	10322.9	11359.1	10802.8	13.4212	0.0291981	0.895916	0.953361	0	0	ATTAAT	flgB	flagellar basal body rod protein FlgB	HPP12_RS07940	HPP12_1551	1648906	1649328	-	NC_011498	1	5.61288	0	0	0
gene_1574	1601	1259	1335	319	1112.12	1081.15	1211.02	1086.75	10.1324	0.0671452	0.787022	0.904425	0	0	ATTAAT	ftsw	cell division protein FtsW	HPP12_RS07945	HPP12_1552	1649537	1650703	+	NC_011498	0	0	0	0	0
gene_1575	20653	12486	21461	5511	14346.5	10722.2	19467.9	18774.6	13.9182	0.609289	0.0112236	0.0785163	0	0	ATTAAT	no_name	iron(III) ABC transporter periplasmiciron-binding protein (ceuE)	HPP12_RS07950	HPP12_1553	1650727	1651728	-	NC_011498	0	0	1	1.33351	1
gene_1576	178419	111941	260721	70862	123938	96128.2	236507	241409	17.307	1.11882	6.56e-06	0.000308171	1	0	ATTAAT	no_name	alkyl hydroperoxide reductase	HPP12_RS07955	HPP12_1554	1651968	1652564	+	NC_011498	0	0	0	0	0
gene_1577	128710	85351	114071	30707	89407.6	73294.3	103477	104611	16.4894	0.354963	0.141928	0.366382	0	0	ATTAAT	metQ	outer membrane lipoprotein	HPP12_RS07960	HPP12_1555	1652712	1653527	+	NC_011498	1	4.24836	0	0	0
gene_1578	3206	3138	2374	507	2227.03	2694.73	2153.52	1727.22	11.0935	-0.342839	0.168107	0.405465	0	0	ATTAAT	pbp2	penicillin-binding protein 2	HPP12_RS07965	HPP12_1556	1654040	1655764	-	NC_011498	0	0	0	0	0
gene_1579	152	200	112	42	105.586	171.748	101.598	143.084	7.02512	-0.180716	0.645852	0.824139	0	0	ATTAAT	no_name	membrane protein	NA	NA	1655761	1656087	-	NC_011498	0	0	0	0	0
gene_158	5660	4100	5483	1322	3931.68	3520.83	4973.78	4503.72	12.0369	0.34678	0.121333	0.334029	0	0	ATTAAT	no_name	transcriptional regulator	HPP12_RS00830	HPP12_0160	166363	167085	-	NC_011498	0	0	0	0	0
gene_1580	2540	2369	1617	412	1764.39	2034.35	1466.83	1403.58	10.6892	-0.404269	0.0914566	0.280887	0	0	ATTAAT	engB	ribosome biogenesis GTP-binding protein YsxC	HPP12_RS07975	HPP12_1558	1656201	1656827	-	NC_011498	1	12.1913	1	2.12602	0
gene_1581	2841	2793	2033	605	1973.48	2398.46	1844.19	2061.08	11.0126	-0.16285	0.497636	0.736429	0	0	ATTAAT	no_name	hypothetical protein	HPP12_RS07980	HPP12_1559	1656824	1657381	-	NC_011498	0	0	1	2.81291	0
gene_1582	3157	2940	2348	672	2192.99	2524.7	2129.94	2289.34	11.1567	-0.0942702	0.689059	0.849366	0	0	ATTAAT	no_name	hypothetical protein	HPP12_RS07985	HPP12_1560	1657381	1657974	-	NC_011498	0	0	0	0	0
gene_1583	1790	1552	984	303	1243.41	1332.76	892.614	1032.25	10.1208	-0.420478	0.0990096	0.29304	0	0	ATTAAT	no_name	ABC transporter inner membrane protein	HPP12_RS07990	HPP12_1561	1657949	1658443	-	NC_011498	0	0	0	0	0
gene_1584	3750	3322	2099	629	2604.91	2852.73	1904.06	2142.85	11.1983	-0.431459	0.0655139	0.228169	0	0	ATTAAT	rlpA	rare lipoprotein A	HPP12_RS07995	HPP12_1562	1658440	1659384	-	NC_011498	0	0	1	1.78853	0
gene_1585	5932	5296	3140	917	4120.63	4547.89	2848.38	3123.99	11.8128	-0.53748	0.0194328	0.111006	0	0	ATTAAT	dniR	regulatory protein DniR	HPP12_RS08000	HPP12_1563	1659384	1660418	-	NC_011498	0	0	0	0	0
gene_1586	4161	2825	3447	981	2890.41	2425.94	3126.87	3342.02	11.5178	0.283082	0.228666	0.473299	0	0	ATTAAT	no_name	DNAse of the TatD family	HPP12_RS08005	HPP12_1564	1660590	1661354	-	NC_011498	0	0	0	0	0
gene_1587	7173	5713	3450	989	4982.68	4905.98	3129.59	3369.28	11.9688	-0.605587	0.00672893	0.0535662	0	0	ATTAAT	ribC	riboflavin synthase subunit alpha	HPP12_RS08010	HPP12_1565	1661429	1662049	+	NC_011498	0	0	1	2.24086	0
gene_1588	1283	1191	646	196	891.228	1022.76	586.004	667.723	9.59719	-0.610357	0.0320554	0.147767	0	0	ATTAAT	flhB-2	FlhB-related flagellar biosynthesis protein	HPP12_RS08015	HPP12_1566	1662050	1662322	+	NC_011498	0	0	0	0	0
gene_1589	6344	5666	3877	1115	4406.82	4865.62	3516.93	3798.53	12.0077	-0.342	0.125362	0.340229	0	0	ATTAAT	no_name	DL-methionine transporter ATP-binding subunit	HPP12_RS08020	HPP12_1567	1662344	1663327	+	NC_011498	0	0	0	0	0
gene_159	5205	4197	4664	947	3615.62	3604.13	4230.84	3226.19	11.8411	0.0466534	0.841976	0.932033	0	0	ATTAAT	hemB	delta-aminolevulinic acid dehydratase	HPP12_RS00835	HPP12_0161	167086	168057	-	NC_011498	0	0	0	0	0
gene_1590	2303	2135	1533	511	1599.76	1833.41	1390.63	1740.85	10.679	-0.1327	0.586629	0.785412	0	0	ATTAAT	no_name	ABC transporter permease protein	HPP12_RS08025	HPP12_1568	1663329	1663976	+	NC_011498	0	0	0	0	0
gene_1591	2696	2385	1633	492	1872.76	2048.09	1481.34	1676.12	10.7808	-0.312403	0.188512	0.432792	0	0	ATTAAT	no_name	lps biosynthesis protein	HPP12_RS08030	HPP12_1569	1664008	1665126	-	NC_011498	0	0	1	0.869604	0
gene_1592	4448	3566	4230	1154	3089.77	3062.27	3837.15	3931.39	11.7551	0.336579	0.139636	0.363829	0	0	ATTAAT	no_name	hypothetical protein	HPP12_RS08035	HPP12_1570	1665175	1665603	-	NC_011498	0	0	0	0	0
gene_1593	2540	2504	1741	559	1764.39	2150.28	1579.31	1904.37	10.8505	-0.168281	0.49055	0.732651	0	0	ATTAAT	no_name	hypothetical protein	HPP12_RS08040	HPP12_1571	1665613	1666209	-	NC_011498	0	0	0	0	0
gene_1594	2188	2274	1134	266	1519.88	1952.77	1028.68	906.196	10.3399	-0.843796	0.000999792	0.0141725	1	0	ATTAAT	no_name	undecaprenyl phosphateN-acetylglucosaminyltransferase	HPP12_RS08045	HPP12_1572	1666206	1667144	-	NC_011498	0	0	1	1.83964	0
gene_1595	8424	5265	4070	2137	5851.68	4521.27	3692.01	7280.23	12.3811	0.0810324	0.792027	0.907098	0	0	ATTAAT	pdxJ	pyridoxine 5'-phosphate synthase	HPP12_RS08050	HPP12_1573	1667343	1668131	+	NC_011498	0	0	0	0	0
gene_1596	10271	6558	5038	2303	7134.68	5631.62	4570.11	7845.75	12.62	-0.0401566	0.881621	0.950433	0	0	ATTAAT	pdxA	4-hydroxythreonine-4-phosphate dehydrogenase	HPP12_RS08055	NA	1668133	1669056	+	NC_011498	0	0	1	1.84528	0
gene_1597	3487	3315	1783	563	2422.22	2846.72	1617.41	1918	11.0755	-0.575637	0.0168989	0.102902	0	0	ATTAAT	no_name	UGMP family protein	HPP12_RS08060	HPP12_1575	1669121	1670143	+	NC_011498	0	0	0	0	0
gene_1598	11547	12378	13247	2699	8021.05	10629.5	12016.7	9194.82	13.2797	0.185633	0.451848	0.698337	0	0	ATTAAT	flgG-2	flagellar basal body rod protein FlgG	HPP12_RS08065	NA	1670322	1671110	+	NC_011498	0	0	0	0	0
gene_1599	2921	2682	961	420	2029.05	2303.14	871.75	1430.84	10.625	-0.911843	0.0011137	0.0149978	1	0	ATTAAT	no_name	hypothetical protein	HPP12_RS08070	HPP12_1578	1671586	1671933	-	NC_011498	0	0	1	2.53571	0
gene_16	2664	2316	1655	364	1850.53	1988.84	1501.3	1240.06	10.6637	-0.485982	0.0460439	0.182818	0	0	ATTAAT	no_name	putative lipoprotein	HPP12_RS00105	HPP12_0016	16796	18136	+	NC_011498	0	0	2	2.08515	0
gene_160	3213	3207	3497	523	2231.89	2753.98	3172.23	1781.73	11.279	-0.00926367	0.982344	0.999411	0	0	ATTAAT	no_name	histidine kinase sensor protein	HPP12_RS00840	HPP12_0162	168067	169410	-	NC_011498	0	0	0	0	0
gene_1600	4680	3858	1729	785	3250.93	3313.02	1568.42	2674.3	11.3656	-0.629574	0.023925	0.126239	0	0	ATTAAT	no_name	hypothetical protein	HPP12_RS08075	NA	1671902	1672135	-	NC_011498	0	0	1	3.28736	0
gene_1601	8987	5002	9827	3190	6242.76	4295.42	8914.34	10867.5	12.8176	0.908554	0.000320342	0.00581654	1	0	ATTAAT	no_name	hypothetical protein	HPP12_RS08080	HPP12_1580	1672486	1672626	-	NC_011498	0	0	0	0	0
gene_1602	71691	35615	86194	27144	49799.7	30584	78189	92472.8	15.8377	1.08617	0.000109711	0.00256945	1	0	ATTAAT	no_name	hypothetical protein	HPP12_RS08085	HPP12_1581	1672712	1673473	-	NC_011498	0	0	0	0	0
gene_1603	2649	1871	1919	600	1840.11	1606.7	1740.78	2044.05	10.8185	0.134965	0.57961	0.784043	0	0	ATTAAT	plasmid_gene	replication initiation protein A	NA	NA	1496	2032	+	pHPP12	0	0	0	0	0
gene_1604	965	798	502	113	670.331	685.274	455.378	384.963	9.05978	-0.689891	0.0249193	0.129201	0	0	ATTAAT	plasmid_gene	hypothetical protein	NA	NA	2673	3026	+	pHPP12	0	0	0	0	0
gene_1605	178	157	205	49	123.647	134.822	185.961	166.931	7.23846	0.449237	0.198296	0.441386	0	0	ATTAAT	plasmid_gene	TonB-dependent receptor plug	NA	NA	3694	3870	+	pHPP12	0	0	0	0	0
gene_1606	1946	2162	323	156	1351.78	1856.6	293.002	531.453	9.66746	-1.96033	5.86e-09	8.2e-07	1	0	ATTAAT	plasmid_gene	MccC Permeases of the major facilitator superfamily	NA	NA	3899	4549	-	pHPP12	0	0	0	0	0
gene_1607	816	840	133	54	566.829	721.341	120.648	183.965	8.29097	-2.08028	6.09e-09	8.2e-07	1	0	ATTAAT	plasmid_gene	MccC Permeases of the major facilitator superfamily	NA	NA	4564	4839	-	pHPP12	0	0	0	0	0
gene_1608	15289	11018	2873	1338	10620.4	9461.6	2606.18	4558.23	12.5501	-1.48698	1.01e-07	7.85e-06	1	0	ATTAAT	plasmid_gene	MccB Dinucleotide-utilizing enzymes involved in molybdopterin and thiamine biosynthesis family 2	NA	NA	4851	5903	-	pHPP12	0	0	0	0	0
gene_1609	3253	2287	2297	719	2259.68	1963.94	2083.67	2449.45	11.0953	0.102029	0.673542	0.839795	0	0	ATTAAT	plasmid_gene	MobD	NA	NA	6221	6922	-	pHPP12	0	0	1	2.34911	0
gene_161	5966	4710	9008	1796	4144.24	4044.66	8171.41	6118.52	12.4011	0.803256	0.000528975	0.00881262	1	0	ATTAAT	ompR	response regulator	HPP12_RS00845	HPP12_0163	169436	170113	-	NC_011498	0	0	0	0	0
gene_1610	2176	1379	1267	407	1511.54	1184.2	1149.33	1386.55	10.3524	-0.0881993	0.730735	0.87107	0	0	ATTAAT	plasmid_gene	relaxase	NA	NA	7033	7479	-	pHPP12	0	0	0	0	0
gene_1611	620	526	1601	271	430.679	451.697	1452.31	923.229	9.49965	1.42879	4.63e-06	0.000241588	1	0	ATTAAT	plasmid_gene	relaxase	NA	NA	7703	8098	-	pHPP12	0	0	1	2.31959	0
gene_1612	332	247	776	128	230.622	212.109	703.931	436.064	8.47255	1.36453	8.74e-05	0.002107	1	0	ATTAAT	plasmid_gene	MobC-like protein	NA	NA	8215	8481	-	pHPP12	0	0	0	0	0
gene_1613	958	655	759	241	665.468	562.475	688.51	821.027	9.41096	0.297862	0.315692	0.56123	0	0	ATTAAT	plasmid_gene	hypothetical protein	NA	NA	8685	8966	+	pHPP12	0	0	0	0	0
gene_1614	536	477	385	160	372.329	409.619	349.244	545.08	8.70779	0.193726	0.587987	0.785928	0	0	ATTAAT	plasmid_gene	hypothetical protein	NA	NA	8975	9244	+	pHPP12	0	0	0	0	0
gene_1615	2188	2272	2043	484	1519.88	1951.06	1853.26	1648.87	10.7676	0.0129072	0.955869	0.983876	0	0	ATTAAT	rpmJ	50S ribosomal protein L36	HPP12_RS06485	NA	1349652	1349766	-	NC_011498	0	0	0	0	0
gene_1616	11714	11389	9138	3682	8137.05	9780.19	8289.33	12543.7	13.2378	0.217521	0.397797	0.648652	0	0	ATTAAT	cagP	cag pathogenicity island protein CagP	HPP12_RS02785	HPP12_0543	573619	573972	-	NC_011498	0	0	0	0	0
gene_162	3122	2657	1949	502	2168.68	2281.67	1767.99	1710.19	10.9419	-0.355586	0.130724	0.348022	0	0	ATTAAT	no_name	hypothetical protein	HPP12_RS00850	HPP12_0164	170349	170813	-	NC_011498	0	0	0	0	0
gene_163	1276	1056	819	208	886.365	906.829	742.938	708.604	9.65584	-0.304946	0.268223	0.514282	0	0	ATTAAT	no_name	hypothetical protein	HPP12_RS00855	HPP12_0165	170804	171067	-	NC_011498	0	0	0	0	0
gene_164	9679	7356	8163	1987	6723.45	6316.89	7404.88	6769.21	12.7308	0.120275	0.585573	0.785412	0	0	ATTAAT	no_name	collagenase	HPP12_RS00860	HPP12_0166	171097	172377	-	NC_011498	0	0	0	0	0
gene_165	10038	6494	7248	2177	6972.83	5576.66	6574.86	7416.5	12.6938	0.156907	0.495255	0.734925	0	0	ATTAAT	no_name	hypothetical protein	HPP12_RS00865	HPP12_0167	172380	173087	-	NC_011498	0	0	0	0	0
gene_166	3868	3828	3790	664	2686.88	3287.26	3438.01	2262.08	11.5106	-0.067744	0.804693	0.914024	0	0	ATTAAT	prfB	peptide chain release factor 2	HPP12_RS00870	HPP12_0168	173157	174248	-	NC_011498	0	0	0	0	0
gene_167	2595	2066	1904	572	1802.6	1774.16	1727.17	1948.66	10.8241	0.0394192	0.871829	0.945554	0	0	ATTAAT	moaA	molybdopterin biosynthesis protein	HPP12_RS00875	HPP12_0169	174309	175484	-	NC_011498	0	0	0	0	0
gene_168	693	795	430	166	481.388	682.698	390.065	565.521	9.04261	-0.284741	0.401669	0.648652	0	0	ATTAAT	fliR	flagellar biosynthesis protein FliR	HPP12_RS00880	HPP12_0170	175494	176261	-	NC_011498	0	0	0	0	0
gene_169	829	988	401	269	575.859	848.435	363.758	916.416	9.39908	-0.153907	0.697487	0.853246	0	0	ATTAAT	no_name	hypothetical protein	HPP12_RS00885	HPP12_0171	176255	176977	-	NC_011498	0	0	0	0	0
gene_17	9411	6023	5192	2070	6537.29	5172.19	4709.81	7051.97	12.5186	0.00642953	0.983468	0.99955	0	0	ATTAAT	cheV-1	chemotaxis signal transduction protein CheV	HPP12_RS00110	HPP12_0017	18236	19201	+	NC_011498	0	0	0	0	0
gene_170	959	975	533	247	666.163	837.271	483.499	841.467	9.46289	-0.182306	0.575073	0.781597	0	0	ATTAAT	no_name	hypothetical protein	HPP12_RS00890	NA	177092	177310	-	NC_011498	0	0	0	0	0
gene_171	38300	24956	25851	8563	26604.8	21430.7	23450.2	29172	14.6176	0.131568	0.595495	0.790082	0	0	ATTAAT	no_name	peptidyl-prolyl cis-trans isomerase C	HPP12_RS00895	HPP12_0172	177457	178356	+	NC_011498	0	0	0	0	0
gene_172	41987	25571	34171	9540	29166	21958.8	30997.5	32500.4	14.7981	0.312684	0.202901	0.447935	0	0	ATTAAT	kbaY	fructose-bisphosphate aldolase	HPP12_RS00900	HPP12_0173	178373	179296	+	NC_011498	0	0	0	0	0
gene_173	21866	14346	17932	4055	15189.1	12319.5	16266.6	13814.4	13.8121	0.128972	0.586402	0.785412	0	0	ATTAAT	efp	elongation factor P	HPP12_RS00905	HPP12_0174	179318	179881	+	NC_011498	0	0	0	0	0
gene_174	1659	1534	708	156	1152.41	1317.31	642.246	531.453	9.73349	-1.07328	0.000128114	0.00287545	1	0	ATTAAT	no_name	DNA-cytosine methyltransferase	NA	NA	180361	180582	+	NC_011498	0	0	0	0	0
gene_175	3399	2820	1603	586	2361.09	2421.65	1454.13	1996.36	10.9881	-0.471039	0.057984	0.212477	0	0	ATTAAT	no_name	hypothetical protein	HPP12_RS00915	HPP12_0176	180969	181250	+	NC_011498	0	0	0	0	0
gene_176	2801	2605	1199	416	1945.7	2237.02	1087.65	1417.21	10.6604	-0.739713	0.00319475	0.0333496	0	0	ATTAAT	no_name	hypothetical protein	HPP12_RS00920	HPP12_0177	181259	181528	+	NC_011498	0	0	0	0	0
gene_177	3027	2661	1985	632	2102.69	2285.11	1800.65	2153.07	11.0241	-0.150286	0.528294	0.758191	0	0	ATTAAT	no_name	sialic acid synthase	HPP12_RS00925	HPP12_0178	181883	182905	-	NC_011498	0	0	0	0	0
gene_178	1264	1149	790	227	878.029	986.692	716.631	773.332	9.7029	-0.323683	0.236868	0.480275	0	0	ATTAAT	no_name	ABC transporter ATP-binding protein	HPP12_RS00930	HPP12_0179	182909	183550	-	NC_011498	0	0	1	2.41646	0
gene_179	1837	2390	1067	219	1276.06	2052.39	967.905	746.078	10.2219	-0.957496	0.0013091	0.0168761	1	0	ATTAAT	lnt	apolipoprotein N-acyltransferase	HPP12_RS00935	HPP12_0180	183547	184764	-	NC_011498	0	0	0	0	0
gene_18	9495	6352	6537	2224	6595.64	5454.72	5929.89	7576.61	12.6391	0.164579	0.484152	0.726453	0	0	ATTAAT	nspC	carboxynorspermidine decarboxylase	HPP12_RS00115	HPP12_0018	19198	20415	+	NC_011498	0	0	0	0	0
gene_180	5828	5187	4701	770	4048.38	4454.28	4264.41	2623.2	11.9017	-0.303913	0.257023	0.50163	0	0	ATTAAT	no_name	hypothetical protein	HPP12_RS00940	HPP12_0181	185055	185777	+	NC_011498	0	0	0	0	0
gene_181	19165	13883	17526	3635	13312.8	11921.9	15898.3	12383.5	13.7054	0.164466	0.48756	0.729535	0	0	ATTAAT	lysS	lysyl-tRNA synthetase	HPP12_RS00945	HPP12_0182	185787	187292	+	NC_011498	0	0	0	0	0
gene_182	15859	11654	16324	3549	11016.4	10007.8	14808	12090.6	13.5375	0.355482	0.124214	0.338498	0	0	ATTAAT	glyA	serine hydroxymethyltransferase	HPP12_RS00950	HPP12_0183	187292	188542	+	NC_011498	0	0	1	1.26338	0
gene_183	4788	3681	4839	1089	3325.95	3161.02	4389.59	3709.95	11.8235	0.320295	0.165399	0.400726	0	0	ATTAAT	no_name	ABC transporter	HPP12_RS00955	HPP12_0184	188553	189095	+	NC_011498	1	4.8079	0	0	0
gene_184	20630	13564	18076	4866	14330.5	11647.9	16397.2	16577.2	13.837	0.344035	0.139236	0.363829	0	0	ATTAAT	no_name	hypothetical protein	HPP12_RS00960	HPP12_0185	189117	189926	+	NC_011498	0	0	0	0	0
gene_185	16	18	40	6	11.1143	15.4573	36.2851	20.4405	4.27887	1.09411	0.0298488	0.142399	0	0	ATTAAT	no_name	hypothetical protein	NA	HPP12_0186	190315	190686	-	NC_011498	0	0	0	0	0
gene_186	970	796	1191	187	673.804	683.557	1080.39	637.062	9.57632	0.339465	0.278666	0.525319	0	0	ATTAAT	no_name	hypothetical protein	HPP12_RS00970	HPP12_0187	191074	191505	-	NC_011498	0	0	0	0	0
gene_187	389	313	629	104	270.216	268.786	570.583	354.302	8.46364	0.778984	0.0227385	0.121674	0	0	ATTAAT	no_name	hypothetical protein	NA	HPP12_0188	191536	191868	-	NC_011498	0	0	0	0	0
gene_188	592	401	1131	167	411.229	344.355	1025.96	568.927	9.10034	1.07779	0.0023036	0.0256732	1	0	ATTAAT	no_name	hypothetical protein	NA	HPP12_0189	191855	192031	-	NC_011498	0	0	0	0	0
gene_189	2746	2491	4291	782	1907.49	2139.12	3892.48	2664.08	11.3306	0.696225	0.00679613	0.053836	0	0	ATTAAT	no_name	hypothetical protein	HPP12_RS00980	HPP12_0190	192190	192723	+	NC_011498	0	0	0	0	0
gene_19	1419	1443	1372	298	985.699	1239.16	1244.58	1015.21	10.1307	0.0224743	0.926695	0.96686	0	0	ATTAAT	no_name	lipid A 1-phosphatase	HPP12_RS00120	HPP12_0019	20434	21009	-	NC_011498	1	6.6686	0	0	0
gene_190	8435	6423	5647	1752	5859.32	5515.69	5122.55	5968.63	12.4554	-0.0364545	0.866773	0.943236	0	0	ATTAAT	no_name	phospholipase D-family protein	HPP12_RS00985	HPP12_0191	192729	194237	-	NC_011498	0	0	0	0	0
gene_191	22676	13752	18582	5803	15751.7	11809.4	16856.2	19769.4	13.9555	0.410218	0.0928925	0.282701	0	0	ATTAAT	frdB	fumarate reductase iron-sulfur subunit	HPP12_RS00990	HPP12_0192	194259	194996	-	NC_011498	0	0	0	0	0
gene_192	55438	36778	47769	12600	38509.6	31582.7	43332.6	42925.1	15.2467	0.299395	0.214337	0.460426	0	0	ATTAAT	frdA	fumarate reductase flavoprotein subunit	HPP12_RS00995	HPP12_0193	194989	197133	-	NC_011498	0	0	0	0	0
gene_193	12072	9795	6932	1743	8385.74	8411.36	6288.21	5937.97	12.8068	-0.458238	0.0384964	0.163995	0	0	ATTAAT	frdC	fumarate reductase cytochrome b-556 subunit	HPP12_RS01000	HPP12_0194	197143	197910	-	NC_011498	0	0	0	0	0
gene_194	4160	3312	2538	795	2889.72	2844.15	2302.29	2708.37	11.388	-0.194508	0.407032	0.654317	0	0	ATTAAT	tpiA	triosephosphate isomerase	HPP12_RS01005	HPP12_0195	198116	198820	+	NC_011498	0	0	0	0	0
gene_195	6404	4377	3977	1325	4448.5	3758.7	3607.65	4513.94	11.9951	-0.0151279	0.946582	0.97868	0	0	ATTAAT	fabI	enoyl-(acyl carrier protein) reductase	HPP12_RS01010	HPP12_0196	198830	199663	+	NC_011498	0	0	0	0	0
gene_196	9326	6982	7179	1832	6478.25	5995.72	6512.27	6241.17	12.6226	0.0319658	0.882946	0.951073	0	0	ATTAAT	lpxD	UDP-3-O-[3-hydroxymyristoyl] glucosamineN-acyltransferase	HPP12_RS01015	HPP12_0197	199663	200673	+	NC_011498	0	0	0	0	0
gene_197	12906	9600	11557	2794	8965.07	8243.9	10483.7	9518.46	13.1794	0.216993	0.330248	0.576952	0	0	ATTAAT	metK	S-adenosylmethionine synthetase	HPP12_RS01020	HPP12_0198	200738	201895	+	NC_011498	0	0	1	1.81323	0
gene_198	7496	6222	7203	1842	5207.05	5343.08	6534.04	6275.23	12.5049	0.279929	0.19653	0.44063	0	0	ATTAAT	ndk	nucleoside diphosphate kinase	HPP12_RS01025	HPP12_0199	201962	202375	+	NC_011498	0	0	0	0	0
gene_199	2032	1538	2944	584	1411.52	1320.74	2670.58	1989.54	10.801	0.770276	0.00192494	0.0225413	1	0	ATTAAT	no_name	hypothetical protein	HPP12_RS01030	HPP12_0200	202401	202757	+	NC_011498	0	0	0	0	0
gene_2	3526	2389	3871	851	2449.31	2051.53	3511.49	2899.14	11.3911	0.510272	0.035718	0.158138	0	0	ATTAAT	ribH	6,7-dimethyl-8-ribityllumazine synthase	HPP12_RS00010	HPP12_0002	429	899	-	NC_011498	0	0	0	0	0
gene_20	4605	4773	2777	587	3198.83	4098.77	2519.09	1999.76	11.4875	-0.691464	0.00574202	0.0488374	0	0	ATTAAT	no_name	lipid A phosphoethanolamine transferase	HPP12_RS00125	HPP12_0020	21020	22585	-	NC_011498	0	0	1	0.835614	0
gene_200	4608	3749	4847	1282	3200.92	3219.42	4396.85	4367.45	11.8729	0.448991	0.0469231	0.185398	0	0	ATTAAT	rpmF	50S ribosomal protein L32	HPP12_RS01035	HPP12_0201	202773	202919	+	NC_011498	0	0	0	0	0
gene_201	21972	17864	19992	4708	15262.7	15340.5	18135.3	16039	13.981	0.159227	0.483548	0.72622	0	0	ATTAAT	plsX	glycerol-3-phosphate acyltransferase PlsX	HPP12_RS01040	HPP12_0202	202986	204005	+	NC_011498	0	0	0	0	0
gene_202	6388	7360	5233	1369	4437.38	6320.32	4747	4663.84	12.2966	-0.192975	0.41944	0.668659	0	0	ATTAAT	fabH	3-oxoacyl-(acyl carrier protein) synthase III	HPP12_RS01045	HPP12_0203	204030	205022	+	NC_011498	0	0	0	0	0
gene_203	2502	2885	1834	443	1738	2477.46	1663.67	1509.19	10.8365	-0.409906	0.111168	0.315199	0	0	ATTAAT	no_name	hypothetical protein	HPP12_RS01050	HPP12_0204	205043	205345	+	NC_011498	0	0	0	0	0
gene_204	367	305	1055	138	254.934	261.916	957.02	470.132	8.74626	1.46532	0.00010699	0.00254258	1	0	ATTAAT	no_name	hypothetical protein	HPP12_RS01055	HPP12_0205	205635	206018	-	NC_011498	0	0	0	0	0
gene_205	172	175	157	19	119.479	150.279	142.419	64.7283	6.88502	-0.381009	0.407003	0.654317	0	0	ATTAAT	no_name	hypothetical protein	NA	NA	206034	208694	-	NC_011498	0	0	1	0.252247	0
gene_206	72	53	193	29	50.0143	45.5132	175.076	98.7958	6.3376	1.51951	0.000213343	0.00425633	1	0	ATTAAT	no_name	hypothetical protein	NA	NA	208898	209212	-	NC_011498	0	0	0	0	0
gene_207	3543	2262	5863	719	2461.12	1942.47	5318.49	2449.45	11.5139	0.818852	0.0127849	0.0864452	0	0	ATTAAT	no_name	mrp related protein	HPP12_RS01065	HPP12_0208	209309	210415	+	NC_011498	0	0	0	0	0
gene_208	676	518	923	200	469.579	444.827	837.279	681.35	9.20262	0.731862	0.0145958	0.0935338	0	0	ATTAAT	no_name	LPS 1, 2-glycosyltransferase	HPP12_RS01070	HPP12_0209	210430	211362	-	NC_011498	0	0	0	0	0
gene_209	150	77	269	36	104.197	66.123	244.017	122.643	6.9652	1.1062	0.00924791	0.0676589	1	0	ATTAAT	no_name	LPS 1,2-glycosyltransferase	HPP12_RS01075	NA	211458	211580	-	NC_011498	0	0	0	0	0
gene_21	40128	22748	34445	8217	27874.7	19534.6	31246	27993.3	14.6936	0.321385	0.207099	0.454488	0	0	ATTAAT	hopD	outer membrane protein HopD	NA	HPP12_0021	23204	25336	-	NC_011498	2	9.41618	0	0	0
gene_210	687	644	1089	131	477.22	553.028	987.862	446.284	9.24738	0.4772	0.199317	0.44305	0	0	ATTAAT	hofA	outer membrane protein HofA	HPP12_RS01085	HPP12_0210	211779	213095	+	NC_011498	0	0	0	0	0
gene_211	22345	11506	19022	5437	15521.8	9880.66	17255.4	18522.5	13.8797	0.494099	0.0576615	0.211775	0	0	ATTAAT	htpG	heat shock protein 90	HPP12_RS01090	HPP12_0211	213198	215063	+	NC_011498	0	0	1	0.647586	0
gene_212	4516	3475	2703	853	3137.01	2984.12	2451.97	2905.96	11.4835	-0.192124	0.41242	0.659873	0	0	ATTAAT	hcpA	cysteine-rich protein A	HPP12_RS01095	HPP12_0212	215261	216013	-	NC_011498	0	0	1	1.75066	0
gene_213	5063	4271	3088	1042	3516.98	3667.68	2801.21	3549.83	11.7217	-0.177926	0.453311	0.698471	0	0	ATTAAT	dapE	succinyl-diaminopimelate desuccinylase	HPP12_RS01100	HPP12_0213	216094	217245	-	NC_011498	0	0	2	2.69633	0
gene_214	12454	9114	10191	2201	8651.09	7826.55	9244.54	7498.26	13.0197	0.0230305	0.918967	0.964533	0	0	ATTAAT	no_name	tRNA uridine 5-carboxymethylaminomethylmodification enzyme GidA	HPP12_RS01105	HPP12_0214	217256	219121	-	NC_011498	0	0	1	0.943613	0
gene_215	8988	5228	5103	2040	6243.46	4489.49	4629.07	6949.77	12.4445	0.109445	0.681167	0.84382	0	0	ATTAAT	no_name	sodium-dependent transporter	HPP12_RS01110	HPP12_0215	219217	220863	+	NC_011498	0	0	0	0	0
gene_216	1683	1897	1111	447	1169.08	1629.03	1007.82	1522.82	10.3778	-0.144955	0.607105	0.796986	0	0	ATTAAT	cdsA	cdp-diacylglycerol synthetase	HPP12_RS01115	HPP12_0216	220876	221676	+	NC_011498	0	0	0	0	0
gene_217	3523	3010	2271	597	2447.23	2584.81	2060.09	2033.83	11.1481	-0.29766	0.20022	0.444444	0	0	ATTAAT	no_name	1-deoxy-D-xylulose 5-phosphate reductoisomerase	HPP12_RS01120	HPP12_0217	221677	222783	+	NC_011498	0	0	0	0	0
gene_218	1268	1139	802	199	880.808	978.105	727.516	677.943	9.65853	-0.403417	0.145208	0.369684	0	0	ATTAAT	no_name	beta-1,4-N-acetylgalactosamyltransferase	HPP12_RS01125	HPP12_0218	222834	223136	+	NC_011498	0	0	0	0	0
gene_219	1023	1087	681	159	710.62	933.45	617.754	541.673	9.43113	-0.50386	0.092506	0.282589	0	0	ATTAAT	no_name	beta-1,4-N-acetylgalactosamyltransferase	HPP12_RS01130	NA	223114	223962	+	NC_011498	0	0	1	1.0774	0
gene_22	76052	40028	74782	21559	52829	34373.6	67836.8	73446.1	15.7602	0.696143	0.00897346	0.067447	0	0	ATTAAT	gltA	type II citrate synthase	HPP12_RS00140	HPP12_0022	25870	27150	-	NC_011498	0	0	0	0	0
gene_220	4013	3104	2376	850	2787.6	2665.53	2155.34	2895.74	11.3576	-0.110495	0.648443	0.82491	0	0	ATTAAT	no_name	phospholipid-binding protein	HPP12_RS01135	HPP12_0219	224030	224581	-	NC_011498	0	0	0	0	0
gene_221	173	160	193	36	120.173	137.398	175.076	122.643	7.11332	0.208976	0.549919	0.766193	0	0	ATTAAT	no_name	hypothetical protein	HPP12_RS01140	HPP12_0220	224727	225188	+	NC_011498	0	0	0	0	0
gene_222	5	2	10	2	3.47322	1.71748	9.07128	6.8135	2.18275	1.61364	0.0595512	0.21529	0	0	ATTAAT	no_name	cysteine desulfurase	HPP12_RS01145	NA	225200	225379	+	NC_011498	0	0	0	0	0
gene_223	1914	1490	3633	514	1329.55	1279.52	3295.59	1751.07	10.8252	0.951795	0.00143323	0.0178161	1	0	ATTAAT	no_name	cysteine desulfurase	HPP12_RS01155	HPP12_0222	225358	226521	+	NC_011498	0	0	1	1.98366	0
gene_224	5480	3432	8012	1014	3806.65	2947.2	7267.91	3454.45	12.0549	0.666841	0.0355497	0.157825	0	0	ATTAAT	no_name	nifu-like protein	NA	NA	226543	227523	+	NC_011498	0	0	0	0	0
gene_225	1670	1388	1965	330	1160.05	1191.93	1782.51	1124.23	10.3524	0.30552	0.263177	0.509213	0	0	ATTAAT	no_name	hypothetical protein	NA	NA	227675	227908	+	NC_011498	0	0	0	0	0
gene_226	3463	3951	3328	643	2405.55	3392.88	3018.92	2190.54	11.4242	-0.154528	0.569022	0.777641	0	0	ATTAAT	radA	DNA repair protein RadA	HPP12_RS01165	HPP12_0224	228020	229366	+	NC_011498	0	0	1	1.3048	0
gene_227	65103	37514	81310	19058	45223.4	32214.8	73758.5	64925.9	15.6611	0.840689	0.00105452	0.0145355	1	0	ATTAAT	no_name	peptide methionine sulfoxide reductase	HPP12_RS01170	HPP12_0225	229547	230569	+	NC_011498	0	0	0	0	0
gene_228	1724	1124	2120	422	1197.57	965.224	1923.11	1437.65	10.3966	0.635894	0.0151921	0.0955267	0	0	ATTAAT	no_name	integral membrane protein	HPP12_RS01175	HPP12_0226	230920	231753	-	NC_011498	0	0	0	0	0
gene_229	26	20	80	6	18.0607	17.1748	72.5702	20.4405	4.83914	1.40037	0.00596469	0.0494313	1	0	ATTAAT	hopM-1	outer membrane protein HopM/HopN	HPP12_RS01180	HPP12_0227	231966	234053	-	NC_011498	0	0	0	0	0
gene_23	84150	46583	68364	22491	58454.2	40002.7	62014.9	76621.2	15.8341	0.493738	0.0632973	0.223337	0	0	ATTAAT	icd	isocitrate dehydrogenase	HPP12_RS00150	HPP12_0023	27352	28629	+	NC_011498	0	0	0	0	0
gene_230	246	223	459	67	170.882	191.499	416.372	228.252	7.91684	0.830949	0.0253079	0.129201	0	0	ATTAAT	no_name	sulfate permease	HPP12_RS01185	HPP12_0228	234301	235458	+	NC_011498	0	0	0	0	0
gene_231	16	12	12	3	11.1143	10.3049	10.8855	10.2203	3.4102	-0.0212644	1	1	0	0	ATTAAT	no_name	Uncharacterized protein	NA	NA	235455	235634	+	NC_011498	0	0	0	0	0
gene_232	82825	51049	87627	25725	57533.8	43837.8	79488.9	87638.7	15.9899	0.721295	0.00371539	0.0353864	0	0	ATTAAT	hopA	outer membrane protein HopA	HPP12_RS01195	HPP12_0229	235702	237165	-	NC_011498	0	0	6	6.68033	0
gene_233	3238	2087	1537	721	2249.26	1792.19	1394.26	2456.27	10.9457	-0.0698172	0.804862	0.914024	0	0	ATTAAT	kdsB	3-deoxy-manno-octulosonate cytidylyltransferase	HPP12_RS01200	HPP12_0230	237352	238083	-	NC_011498	0	0	0	0	0
gene_234	29310	18224	23737	6698	20360	15649.7	21532.5	22818.4	14.2864	0.300579	0.214542	0.460426	0	0	ATTAAT	no_name	disulphide isomerase	HPP12_RS01205	HPP12_0231	238193	238990	+	NC_011498	0	0	0	0	0
gene_235	18824	13135	16228	4397	13076	11279.5	14720.9	14979.5	13.7151	0.286231	0.210244	0.456496	0	0	ATTAAT	no_name	hypothetical protein	HPP12_RS01210	HPP12_0232	239006	239659	+	NC_011498	0	0	0	0	0
gene_236	28720	21487	19902	4949	19950.2	18451.7	18053.7	16860	14.1602	-0.137386	0.549189	0.766193	0	0	ATTAAT	no_name	glutathionespermidine synthetase	HPP12_RS01215	HPP12_0233	239683	240855	+	NC_011498	0	0	0	0	0
gene_237	5620	4386	3946	1154	3903.9	3766.43	3579.53	3931.39	11.8899	-0.0302996	0.893333	0.951632	0	0	ATTAAT	no_name	integral membrane protein	HPP12_RS01220	HPP12_0234	240867	241385	+	NC_011498	0	0	0	0	0
gene_238	11184	9044	7907	2355	7768.89	7766.44	7172.66	8022.9	12.9073	-0.0319039	0.885521	0.951403	0	0	ATTAAT	no_name	cysteine-rich protein E	HPP12_RS01225	HPP12_0235	242155	243216	-	NC_011498	0	0	0	0	0
gene_239	535	663	309	116	371.634	569.344	280.302	395.183	8.6389	-0.478237	0.176138	0.414925	0	0	ATTAAT	no_name	cytochrome C oxidase subunit III	HPP12_RS01230	HPP12_0236	243309	243680	-	NC_011498	0	0	0	0	0
gene_24	16157	11938	12967	4705	11223.4	10251.6	11762.7	16028.8	13.5764	0.371985	0.122587	0.335995	0	0	ATTAAT	no_name	hypothetical protein	HPP12_RS00155	HPP12_0024	28697	29224	+	NC_011498	0	0	0	0	1
gene_240	6715	6395	4484	1281	4664.53	5491.64	4067.56	4364.05	12.1758	-0.268477	0.228445	0.473299	0	0	ATTAAT	hemC	porphobilinogen deaminase	HPP12_RS01235	HPP12_0237	243680	244600	-	NC_011498	0	0	0	0	0
gene_241	14425	12773	8874	2786	10020.2	10968.7	8049.85	9491.21	13.2279	-0.258892	0.252598	0.497196	0	0	ATTAAT	proS	prolyl-tRNA synthetase	HPP12_RS01240	HPP12_0238	244611	246344	-	NC_011498	0	0	0	0	0
gene_242	12641	10015	7451	2380	8780.99	8600.28	6759.01	8108.07	12.9725	-0.225412	0.318407	0.564813	0	0	ATTAAT	no_name	glutamyl-tRNA reductase	HPP12_RS01245	HPP12_0239	246348	247697	-	NC_011498	0	0	0	0	0
gene_243	10535	7541	10595	3000	7318.07	6475.76	9611.02	10220.3	13.0136	0.523754	0.0198429	0.11212	0	0	ATTAAT	ispB	octaprenyl-diphosphate synthase	HPP12_RS01250	HPP12_0240	247697	248620	-	NC_011498	0	0	0	0	0
gene_244	6577	5164	7119	2274	4568.67	4434.53	6457.84	7746.95	12.4652	0.657868	0.00330999	0.0336412	0	0	ATTAAT	no_name	hypothetical protein	HPP12_RS01255	HPP12_0241	248630	249025	-	NC_011498	0	0	0	0	0
gene_245	13060	7232	17496	4490	9072.04	6210.41	15871.1	15296.3	13.4137	1.02816	3.86e-05	0.00119957	1	0	ATTAAT	no_name	hypothetical protein	HPP12_RS01260	HPP12_0242	249018	249302	-	NC_011498	0	0	0	0	0
gene_246	62945	29912	125449	33634	43724.3	25686.6	113798	114583	15.942	1.71821	2.45e-09	4.4e-07	1	0	ATTAAT	napA	neutrophil-activating protein A	HPP12_RS01265	HPP12_0243	249323	249757	-	NC_011498	0	0	0	0	0
gene_247	6501	5246	4573	1295	4515.88	4504.95	4148.29	4411.74	12.1012	-0.0756426	0.731684	0.87107	0	0	ATTAAT	no_name	histidine kinase sensor protein	HPP12_RS01270	HPP12_0244	249963	251003	-	NC_011498	0	0	0	0	0
gene_248	1785	1219	1077	319	1239.94	1046.8	976.976	1086.75	10.0851	-0.14804	0.568955	0.777641	0	0	ATTAAT	no_name	hypothetical protein	HPP12_RS01275	HPP12_0245	251105	251422	-	NC_011498	0	0	0	0	0
gene_249	3871	3117	2426	596	2688.96	2676.69	2200.69	2030.42	11.2182	-0.342717	0.139813	0.363829	0	0	ATTAAT	flgI	flagellar basal body P-ring protein	HPP12_RS01280	HPP12_0246	251419	252447	-	NC_011498	0	0	1	1.55499	0
gene_25	1144	821	775	171	794.672	705.025	703.024	582.554	9.43933	-0.222254	0.452863	0.698471	0	0	ATTAAT	bioD	dethiobiotin synthetase	HPP12_RS00160	HPP12_0025	29201	29857	-	NC_011498	0	0	2	3.96649	0
gene_250	43064	28491	31562	8315	29914.1	24466.4	28630.8	28327.1	14.7642	0.0668069	0.778819	0.899208	0	0	ATTAAT	deaD	ATP-dependent RNA helicase	HPP12_RS01285	HPP12_0247	252636	254114	+	NC_011498	0	0	1	1.38448	0
gene_251	30983	19177	21451	7347	21522.1	16468.1	19458.8	25029.4	14.3272	0.227795	0.368217	0.61662	0	0	ATTAAT	no_name	spfH domain-containing protein	HPP12_RS01290	HPP12_0248	254135	255223	+	NC_011498	0	0	1	2.18033	0
gene_252	4569	3588	2633	1112	3173.83	3081.16	2388.47	3788.31	11.6017	-0.0181528	0.940096	0.974652	0	0	ATTAAT	no_name	hypothetical protein	HPP12_RS01295	HPP12_0249	255230	255769	+	NC_011498	0	0	0	0	0
gene_253	1288	1323	945	221	894.701	1136.11	857.236	752.892	9.8204	-0.334883	0.235248	0.478792	0	0	ATTAAT	no_name	oligopeptide permease	HPP12_RS01300	HPP12_0250	255818	257368	-	NC_011498	0	0	1	0.954413	0
gene_254	449	447	320	91	311.895	383.857	290.281	310.014	8.33598	-0.2129	0.515777	0.751486	0	0	ATTAAT	no_name	oligopeptide permease integral membrane protein	NA	NA	257378	257890	-	NC_011498	0	0	0	0	0
gene_255	1946	1722	1743	549	1351.78	1478.75	1581.12	1870.31	10.6099	0.286124	0.232628	0.475256	0	0	ATTAAT	no_name	oligopeptide permease integral membrane protein	NA	NA	257814	258401	-	NC_011498	1	7.79932	0	0	0
gene_256	35332	22270	36996	8697	24543.1	19124.1	33560.1	29628.5	14.6808	0.533112	0.0295976	0.142399	0	0	ATTAAT	hopF	outer membrane protein HopF	HPP12_RS01315	HPP12_0252	258741	260204	+	NC_011498	0	0	0	0	0
gene_257	31430	19592	28906	7384	21832.6	16824.4	26221.4	25155.4	14.4436	0.410387	0.0902876	0.278763	0	0	ATTAAT	hopG	outer membrane protein HopG	HPP12_RS01320	HPP12_0253	260214	261629	+	NC_011498	0	0	1	1.18502	0
gene_258	15403	12471	12681	3202	10699.6	10709.3	11503.3	10908.4	13.4189	0.066039	0.765373	0.889681	0	0	ATTAAT	purA	adenylosuccinate synthetase	HPP12_RS01325	HPP12_0254	261727	262962	+	NC_011498	0	0	0	0	0
gene_259	2083	1732	1344	372	1446.94	1487.34	1219.18	1267.31	10.3993	-0.238895	0.321226	0.566086	0	0	ATTAAT	no_name	hypothetical protein	HPP12_RS01330	HPP12_0255	262959	263387	+	NC_011498	0	0	0	0	0
gene_26	3903	2927	3158	578	2711.19	2513.53	2864.71	1969.1	11.295	-0.112194	0.662949	0.832141	0	0	ATTAAT	no_name	hypothetical protein	HPP12_RS00165	HPP12_0026	29861	31621	-	NC_011498	0	0	0	0	0
gene_260	4258	4221	2216	545	2957.79	3624.74	2010.19	1856.68	11.3007	-0.767475	0.00131734	0.0168761	1	0	ATTAAT	no_name	secreted protein	HPP12_RS01335	HPP12_0256	263380	264051	+	NC_011498	0	0	0	0	0
gene_261	4824	5086	4600	1107	3350.96	4367.55	4172.79	3771.27	11.9349	0.041554	0.861018	0.941325	0	0	ATTAAT	no_name	zinc metalloprotease	HPP12_RS01340	HPP12_0257	264048	265103	+	NC_011498	0	0	1	1.37157	0
gene_262	5463	5333	5052	1267	3794.84	4579.66	4582.81	4316.35	12.0756	0.087667	0.699008	0.853636	0	0	ATTAAT	xseA	exodeoxyribonuclease VII large subunit	HPP12_RS01345	HPP12_0258	265116	266378	+	NC_011498	0	0	0	0	0
gene_263	71	85	130	20	49.3197	72.9929	117.927	68.135	6.23703	0.605208	0.137554	0.360857	0	0	ATTAAT	no_name	type II RM system M protein (M.HpyPORF259P, TCGA, inactive)	HPP12_RS01350	HPP12_0259	266397	267569	-	NC_011498	1	2.78235	0	0	0
gene_264	14	5	21	0	9.72501	4.2937	19.0497	0	3.03049	0.442413	0.512293	0.749917	0	0	ATTAAT	no_name	hypothetical protein	HPP12_RS01355	HPP12_0260	267562	267804	-	NC_011498	0	0	1	2.02292	0
gene_265	289	334	279	68	200.752	286.819	253.089	231.659	7.92528	-0.00837857	1	1	0	0	ATTAAT	no_name	type II RM system R protein (CCGG, inactive)	HPP12_RS01360	HPP12_0261	267966	268562	+	NC_011498	0	0	1	1.41936	0
gene_266	340	427	239	36	236.179	366.682	216.804	122.643	7.82136	-0.82864	0.0412095	0.172079	0	0	ATTAAT	no_name	type II RM system M protein (M.HpyPORF262P, CCGG, inactive)	HPP12_RS01365	HPP12_0262	268652	269410	+	NC_011498	0	0	0	0	0
gene_267	11935	6364	9248	3094	8290.57	5465.02	8389.12	10540.5	12.978	0.460626	0.0765969	0.251076	0	0	ATTAAT	clpB	ATP-dependent protease binding subunit	HPP12_RS01370	HPP12_0263	269483	272053	+	NC_011498	0	0	2	1.32463	0
gene_268	6173	4074	4420	1403	4288.03	3498.51	4009.5	4779.67	12.0141	0.174745	0.456426	0.698471	0	0	ATTAAT	ccdA	cytochrome C-type biogenesis protein CcdA	HPP12_RS01375	HPP12_0264	272110	272829	+	NC_011498	0	0	0	0	0
gene_269	2284	1947	1618	365	1586.57	1671.97	1467.73	1243.46	10.5374	-0.265293	0.276313	0.522247	0	0	ATTAAT	pyrC-1	dihydroorotase	HPP12_RS01380	HPP12_0265	272839	273975	+	NC_011498	0	0	1	0.96603	0
gene_27	12416	7249	6301	2092	8624.69	6225	5715.81	7126.92	12.7534	-0.209481	0.396042	0.647123	0	0	ATTAAT	no_name	universal stress global response regulator UspA	HPP12_RS00170	HPP12_0027	31732	32145	+	NC_011498	0	0	0	0	0
gene_270	4046	2993	3199	872	2810.53	2570.21	2901.9	2970.69	11.4567	0.126193	0.585916	0.785412	0	0	ATTAAT	no_name	chlorohydrolase	HPP12_RS01385	HPP12_0266	273960	275189	+	NC_011498	0	0	0	0	0
gene_271	4846	3014	3244	1073	3366.24	2588.24	2942.72	3655.44	11.6138	0.148088	0.552847	0.768187	0	0	ATTAAT	no_name	hypothetical protein	HPP12_RS01390	HPP12_0267	275250	275492	+	NC_011498	0	0	0	0	0
gene_272	14877	10822	10711	3234	10334.2	9293.28	9716.24	11017.4	13.3001	0.0791	0.726527	0.87107	0	0	ATTAAT	no_name	(dimethylallyl)adenosine tRNAmethylthiotransferase	HPP12_RS01395	HPP12_0268	275502	276815	+	NC_011498	0	0	0	0	0
gene_273	4522	3896	3537	846	3141.18	3345.65	3208.51	2882.11	11.6178	-0.0909237	0.695441	0.851579	0	0	ATTAAT	no_name	hypothetical protein	HPP12_RS01400	HPP12_0269	276854	277507	+	NC_011498	0	0	0	0	0
gene_274	3664	3535	2535	676	2545.17	3035.65	2299.57	2302.96	11.3072	-0.278049	0.231719	0.475256	0	0	ATTAAT	no_name	hypothetical protein	HPP12_RS01405	HPP12_0270	277500	278483	+	NC_011498	0	0	0	0	0
gene_275	1582	1709	1053	252	1098.93	1467.59	955.205	858.501	10.0752	-0.500868	0.0649957	0.227344	0	0	ATTAAT	no_name	hypothetical protein	NA	HPP12_0271	278473	279006	+	NC_011498	0	0	1	1.90124	0
gene_276	884	994	515	113	614.065	853.587	467.171	384.963	9.12712	-0.784359	0.0158758	0.098296	0	0	ATTAAT	no_name	hypothetical protein	HPP12_RS01415	HPP12_0272	279003	279542	+	NC_011498	0	0	0	0	0
gene_277	2800	1970	2555	487	1945	1691.72	2317.71	1659.09	10.8929	0.12897	0.60711	0.796986	0	0	ATTAAT	no_name	hypothetical protein	HPP12_RS01420	HPP12_0273	279558	279956	+	NC_011498	0	0	0	0	0
gene_278	16353	10978	16970	4207	11359.5	9427.25	15394	14332.2	13.6014	0.516069	0.0252394	0.129201	0	0	ATTAAT	no_name	ATP-dependent nuclease	HPP12_RS01425	HPP12_0274	279993	281288	+	NC_011498	0	0	1	0.822608	0
gene_279	3856	2691	3307	941	2678.55	2310.87	2999.87	3205.75	11.442	0.314706	0.181483	0.421881	0	0	ATTAAT	no_name	indole-3-glycerol phosphate synthase	HPP12_RS01430	HPP12_0275	281276	281833	+	NC_011498	0	0	0	0	0
gene_28	3227	2264	1844	633	2241.61	1944.19	1672.74	2156.47	10.9671	-0.128455	0.599863	0.791976	0	0	ATTAAT	clpS	ATP-dependent clp protease adapter protein ClpS	HPP12_RS00175	HPP12_0028	32187	32456	+	NC_011498	0	0	0	0	0
gene_280	1575	1146	1265	303	1094.06	984.116	1147.52	1032.25	10.0555	0.0688504	0.789543	0.905537	0	0	ATTAAT	no_name	ferredoxin	HPP12_RS01435	HPP12_0276	281890	282144	+	NC_011498	0	0	0	0	0
gene_281	5007	4722	5100	1074	3478.08	4054.97	4626.35	3658.85	11.9477	0.137303	0.562473	0.774239	0	0	ATTAAT	no_name	guanosine pentaphosphate phosphohydrolase	HPP12_RS01440	HPP12_0277	282154	283608	+	NC_011498	0	0	0	0	0
gene_282	3469	3379	2892	704	2409.72	2901.68	2623.41	2398.35	11.3344	-0.0808975	0.73509	0.87107	0	0	ATTAAT	no_name	lipopolysaccharide heptosyltransferase-1	HPP12_RS01445	HPP12_0278	283605	284627	+	NC_011498	0	0	0	0	0
gene_283	6639	5569	7043	1357	4611.74	4782.32	6388.9	4622.96	12.3122	0.229238	0.329073	0.57677	0	0	ATTAAT	no_name	lipid A biosynthesis lauroyl acyltransferase	HPP12_RS01450	HPP12_0279	284624	285610	+	NC_011498	0	0	0	0	0
gene_284	988	990	1123	246	686.308	850.152	1018.7	838.061	9.72199	0.273181	0.329609	0.576952	0	0	ATTAAT	tgt	queuine tRNA-ribosyltransferase	HPP12_RS01455	HPP12_0280	285868	286983	-	NC_011498	0	0	0	0	0
gene_285	2973	2714	1650	452	2065.18	2330.62	1496.76	1539.85	10.8351	-0.533662	0.0237991	0.126096	0	0	ATTAAT	trkA	hypothetical protein	HPP12_RS01460	HPP12_0281	287034	288476	+	NC_011498	0	0	1	0.728887	0
gene_286	2585	2197	2172	577	1795.65	1886.65	1970.28	1965.7	10.8944	0.0961125	0.681427	0.84382	0	0	ATTAAT	aroB	3-dehydroquinate synthase	HPP12_RS01465	HPP12_0282	288481	289512	+	NC_011498	0	0	1	1.06021	0
gene_287	2991	2829	1907	463	2077.68	2429.37	1729.89	1577.33	10.9147	-0.446566	0.0631353	0.223253	0	0	ATTAAT	no_name	mechanosensitive ion channel protein	HPP12_RS01470	HPP12_0283	289503	291074	+	NC_011498	0	0	0	0	0
gene_288	4535	3854	3193	810	3150.21	3309.58	2896.46	2759.47	11.5614	-0.191724	0.401736	0.648652	0	0	ATTAAT	no_name	miaB-like tRNA modifying enzyme	HPP12_RS01475	HPP12_0284	291071	292327	+	NC_011498	0	0	0	0	0
gene_289	3944	3638	2910	707	2739.67	3124.1	2639.74	2408.57	11.4096	-0.216027	0.362806	0.610088	0	0	ATTAAT	fstH	cell division protein FtsH	HPP12_RS01480	HPP12_0285	292314	293966	+	NC_011498	0	0	0	0	0
gene_29	18994	13884	12622	3292	13194.1	11922.7	11449.8	11215	13.5423	-0.1482	0.508056	0.747739	0	0	ATTAAT	clpA	ATP-dependent clp protease	HPP12_RS00180	HPP12_0029	32456	34681	+	NC_011498	0	0	1	0.639858	0
gene_290	1151	1079	874	193	799.535	926.58	792.83	657.503	9.62774	-0.251145	0.386066	0.63988	0	0	ATTAAT	no_name	hypothetical protein	HPP12_RS01485	HPP12_0286	293969	294487	+	NC_011498	0	0	1	1.81423	0
gene_291	1884	1492	1477	352	1308.71	1281.24	1339.83	1199.18	10.3244	-0.0286607	0.914321	0.963594	0	0	ATTAAT	no_name	hypothetical protein	HPP12_RS01490	HPP12_0287	294500	294973	+	NC_011498	0	0	0	0	0
gene_292	20706	18028	13967	3722	14383.3	15481.4	12669.9	12679.9	13.7479	-0.236466	0.293965	0.543891	0	0	ATTAAT	no_name	hypothetical protein	HPP12_RS01495	HPP12_0288	295040	303760	+	NC_011498	0	0	7	1.27536	0
gene_293	4307	4368	3568	832	2991.83	3750.98	3236.63	2834.42	11.6434	-0.151403	0.530446	0.758778	0	0	ATTAAT	lysA	diaminopimelate decarboxylase	HPP12_RS01500	HPP12_0289	303808	305025	+	NC_011498	1	14.8826	0	0	0
gene_294	449	448	289	85	311.895	384.715	262.16	289.574	8.27602	-0.33638	0.308276	0.553527	0	0	ATTAAT	no_name	chorismate mutase	HPP12_RS01505	HPP12_0290	305030	305320	+	NC_011498	0	0	0	0	0
gene_295	2355	2185	1490	369	1635.89	1876.35	1351.62	1257.09	10.5636	-0.429051	0.0729357	0.243521	0	0	ATTAAT	no_name	hypothetical protein	HPP12_RS01510	HPP12_0291	305333	306205	+	NC_011498	0	0	0	0	0
gene_296	2201	2308	1335	297	1528.91	1981.97	1211.02	1011.8	10.4479	-0.659442	0.0108352	0.0767966	0	0	ATTAAT	pabB	para-aminobenzoate PabA-synthetase	HPP12_RS01515	HPP12_0292	306206	307885	+	NC_011498	0	0	1	0.605128	0
gene_297	36541	20397	26238	12720	25383	17515.7	23801.2	43333.9	14.7117	0.646134	0.037502	0.161179	0	0	ATTAAT	amiE	acylamide amidohydrolase	HPP12_RS01520	HPP12_0293	308078	309097	+	NC_011498	0	0	0	0	0
gene_298	11265	7543	7484	2279	7825.16	6477.47	6788.94	7763.99	12.8165	0.0250287	0.915295	0.963594	0	0	ATTAAT	flgL	flagellar hook-associated protein FlgL	HPP12_RS01525	HPP12_0294	309193	311679	-	NC_011498	1	4.35994	0	0	0
gene_299	3255	2712	5400	500	2261.06	2328.9	4898.49	1703.38	11.4265	0.52439	0.165007	0.400378	0	0	ATTAAT	rplU	50S ribosomal protein L21	HPP12_RS01530	HPP12_0295	311923	312237	+	NC_011498	0	0	0	0	0
gene_3	3797	2574	3312	826	2637.56	2210.4	3004.41	2813.98	11.3748	0.263241	0.265104	0.511837	0	0	ATTAAT	kdsA	2-dehydro-3-deoxyphosphooctonate aldolase	HPP12_RS00015	HPP12_0003	909	1739	-	NC_011498	0	0	0	0	0
gene_30	2962	2290	2590	529	2057.53	1966.51	2349.46	1802.17	10.9969	0.0450309	0.848203	0.933896	0	0	ATTAAT	panD	aspartate alpha-decarboxylase	HPP12_RS00185	HPP12_0030	34671	35021	+	NC_011498	0	0	0	0	0
gene_300	5350	3840	8403	1057	3716.34	3297.56	7622.59	3600.94	12.1151	0.678237	0.0284158	0.137485	0	0	ATTAAT	rpmA	50S ribosomal protein L27	HPP12_RS01535	HPP12_0296	312251	312517	+	NC_011498	0	0	0	0	0
gene_301	35537	25302	25709	7494	24685.5	21727.8	23321.3	25530.2	14.5392	0.0738631	0.753051	0.87992	0	0	ATTAAT	dppA	periplasmic dipeptide-binding protein	HPP12_RS01540	HPP12_0297	312634	314283	+	NC_011498	0	0	1	0.95167	0
gene_302	12777	9086	8691	2544	8875.46	7802.51	7883.85	8666.77	13.0201	-0.0110584	0.960324	0.986576	0	0	ATTAAT	dppB	dipeptide transport system permease protein	HPP12_RS01545	HPP12_0298	314294	315298	+	NC_011498	0	0	0	0	0
gene_303	8834	6339	6848	2114	6136.48	5443.55	6212.01	7201.87	12.6054	0.212087	0.343511	0.591805	0	0	ATTAAT	dppC	dipeptide transport system permease protein	HPP12_RS01550	HPP12_0299	315298	316155	+	NC_011498	0	0	0	0	0
gene_304	10232	7400	7572	2234	7107.59	6354.67	6868.77	7610.68	12.7692	0.105086	0.641346	0.822551	0	0	ATTAAT	dppD	dipeptide ABC transporter	HPP12_RS01555	HPP12_0300	316167	317030	+	NC_011498	0	0	0	0	0
gene_305	7029	4860	4864	1524	4882.65	4173.48	4412.27	5191.89	12.1871	0.0847652	0.709401	0.857436	0	0	ATTAAT	dppF	dipeptide ABC transporter	HPP12_RS01560	HPP12_0301	317027	317833	+	NC_011498	0	0	0	0	0
gene_306	6273	5406	4856	1239	4357.5	4642.35	4405.01	4220.96	12.1051	-0.0612126	0.782965	0.90196	0	0	ATTAAT	obgE	GTPase ObgE	HPP12_RS01565	HPP12_0302	317853	318935	+	NC_011498	0	0	0	0	0
gene_307	4918	3958	3849	990	3416.26	3398.89	3491.53	3372.68	11.7397	0.0103501	0.963761	0.988222	0	0	ATTAAT	no_name	hypothetical protein	HPP12_RS01570	HPP12_0303	319117	320112	+	NC_011498	0	0	0	0	0
gene_308	17173	10484	16084	4710	11929.1	9003.03	14590.2	16045.8	13.6282	0.54951	0.0217231	0.117406	0	0	ATTAAT	no_name	polyisoprenoid-binding protein	HPP12_RS01575	HPP12_0304	320352	320906	+	NC_011498	0	0	0	0	0
gene_309	12393	8428	8857	2320	8608.72	7237.46	8034.43	7903.66	12.956	0.00834414	0.970746	0.993041	0	0	ATTAAT	hemL	glutamate-1-semialdehyde aminotransferase	HPP12_RS01580	HPP12_0305	320916	322208	+	NC_011498	0	0	2	2.96618	0
gene_31	1536	1514	1308	301	1066.97	1300.13	1186.52	1025.43	10.16	-0.0978014	0.713852	0.860885	0	0	ATTAAT	no_name	aspartate alpha-decarboxylase	HPP12_RS00190	HPP12_0031	35032	35325	+	NC_011498	0	0	0	0	0
gene_310	1138	1030	583	134	790.504	884.502	528.855	456.505	9.32723	-0.765444	0.0090469	0.0675098	1	0	ATTAAT	no_name	arginine biosynthesis bifunctional protein ArgJ	HPP12_RS01585	HPP12_0306	322205	322477	+	NC_011498	0	0	0	0	0
gene_311	1535	1243	1001	189	1066.28	1067.41	908.035	643.876	9.82948	-0.459306	0.111029	0.315199	0	0	ATTAAT	no_name	hypothetical protein	HPP12_RS01590	HPP12_0307	322583	322897	+	NC_011498	0	0	0	0	0
gene_312	4250	3148	2574	813	2952.23	2703.31	2334.95	2769.69	11.3915	-0.147859	0.532154	0.758957	0	0	ATTAAT	no_name	N-carbamoyl-D-amino acid amidohydrolase	HPP12_RS01595	HPP12_0308	322981	323865	+	NC_011498	0	0	0	0	0
gene_313	10050	5178	10493	3266	6981.17	4446.55	9518.49	11126.4	12.9069	0.85325	0.00112533	0.0150139	1	0	ATTAAT	no_name	polysaccharide deacetylase	HPP12_RS01600	HPP12_0309	323878	324759	+	NC_011498	0	0	0	0	0
gene_314	3265	1755	3166	876	2268.01	1507.09	2871.97	2984.31	11.199	0.63347	0.0147469	0.093823	0	0	ATTAAT	no_name	hypothetical protein	HPP12_RS01605	HPP12_0310	324805	325164	+	NC_011498	0	0	0	0	0
gene_315	5366	3133	5089	1500	3727.46	2690.43	4616.37	5110.13	11.9478	0.599822	0.0145865	0.0935338	0	0	ATTAAT	no_name	ATP/GTP binding protein	HPP12_RS01610	HPP12_0311	325164	326129	+	NC_011498	0	0	1	1.73175	0
gene_316	1552	835	1342	307	1078.09	717.048	1217.37	1045.87	9.97702	0.334296	0.248897	0.494125	0	0	ATTAAT	no_name	nitrite extrusion protein	HPP12_RS01615	HPP12_0312	326135	327280	-	NC_011498	1	3.09705	0	0	0
gene_317	15	7	13	5	10.4197	6.01118	11.7927	17.0338	3.44383	0.810986	0.304649	0.549699	0	0	ATTAAT	no_name	hypothetical protein	NA	HPP12_0313	327378	327539	-	NC_011498	0	0	0	0	0
gene_318	29633	19762	24633	7499	20584.4	16970.4	22345.3	25547.2	14.3721	0.350803	0.144272	0.369684	0	0	ATTAAT	no_name	membrane protein	NA	HPP12_0314	328157	330283	-	NC_011498	0	0	0	0	0
gene_319	13303	10004	23376	3482	9240.84	8590.83	21205	11862.3	13.5676	0.890964	0.00162034	0.0197339	1	0	ATTAAT	no_name	heme iron utilization protein	HPP12_RS01625	HPP12_0315	330580	331335	-	NC_011498	0	0	0	0	0
gene_32	3888	3733	3358	733	2700.77	3205.68	3046.13	2497.15	11.4823	-0.0915505	0.709218	0.857436	0	0	ATTAAT	no_name	hypothetical protein	HPP12_RS00195	HPP12_0032	35322	36329	+	NC_011498	0	0	0	0	0
gene_320	38331	28841	23961	7251	26626.4	24766.9	21735.7	24702.3	14.5762	-0.146273	0.532228	0.758957	0	0	ATTAAT	argS	arginyl-tRNA synthetase	HPP12_RS01630	HPP12_0316	331396	333021	-	NC_011498	0	0	0	0	0
gene_321	5139	3996	3003	1102	3569.77	3431.52	2724.1	3754.24	11.7174	-0.111997	0.645416	0.824139	0	0	ATTAAT	tatA	sec-independent protein translocase protein	HPP12_RS01635	HPP12_0317	333024	333263	-	NC_011498	0	0	0	0	0
gene_322	5107	3498	2769	820	3547.54	3003.87	2511.84	2793.54	11.5254	-0.304353	0.19651	0.44063	0	0	ATTAAT	gmk	guanylate kinase	HPP12_RS01640	HPP12_0318	333333	333953	-	NC_011498	0	0	0	0	0
gene_323	10631	6869	5875	1821	7384.75	5898.68	5329.37	6203.69	12.5954	-0.203852	0.378338	0.630954	0	0	ATTAAT	no_name	poly E-rich protein	HPP12_RS01645	HPP12_0319	333946	335436	-	NC_011498	0	0	0	0	0
gene_324	4998	2605	7623	2090	3471.83	2237.02	6915.03	7120.11	12.1279	1.29777	2.67e-07	1.66e-05	1	0	ATTAAT	nucT	nuclease NucT	HPP12_RS01650	HPP12_0320	335579	336121	+	NC_011498	0	0	0	0	0
gene_325	4831	4083	4835	1266	3355.82	3506.23	4385.96	4312.95	11.9155	0.342193	0.12849	0.344345	0	0	ATTAAT	horE	outer membrane protein HorE/HorC	HPP12_RS01655	HPP12_0321	336130	336867	-	NC_011498	0	0	2	3.81938	0
gene_326	2870	2573	3029	550	1993.63	2209.54	2747.69	1873.71	11.1057	0.136855	0.591595	0.788279	0	0	ATTAAT	flgH	flagellar basal body L-ring protein	HPP12_RS01660	HPP12_0322	336999	337712	+	NC_011498	0	0	0	0	0
gene_327	1444	1699	1094	271	1003.07	1459	992.398	923.229	10.0846	-0.362052	0.195475	0.440121	0	0	ATTAAT	no_name	CMP-N-acetylneuraminic acid synthetase	HPP12_RS01665	HPP12_0323	337730	338419	+	NC_011498	0	0	0	0	0
gene_328	772	1083	616	117	536.265	930.015	558.791	398.59	9.21045	-0.614996	0.0868773	0.273139	0	0	ATTAAT	no_name	CMP-N-acetylneuraminic acid synthetase	HPP12_RS01670	HPP12_0324	338410	339282	+	NC_011498	0	0	1	1.07108	0
gene_329	545	689	532	110	378.581	591.672	482.592	374.743	8.83297	-0.178502	0.617462	0.804733	0	0	ATTAAT	flaG-1	flagellar biosynthesis protein G	HPP12_RS01675	HPP12_0325	339279	339821	+	NC_011498	0	0	0	0	0
gene_33	1448	1489	1214	285	1005.84	1278.66	1101.25	970.924	10.0873	-0.140736	0.603497	0.794664	0	0	ATTAAT	comB6	ComB6 competence protein	HPP12_RS00200	HPP12_0033	36337	37392	+	NC_011498	0	0	0	0	0
gene_330	882	1221	766	166	612.676	1048.52	694.86	565.521	9.49883	-0.398364	0.232015	0.475256	0	0	ATTAAT	lpxK	tetraacyldisaccharide 4'-kinase	HPP12_RS01680	HPP12_0326	339754	340692	-	NC_011498	0	0	0	0	0
gene_331	843	1156	653	115	585.584	992.703	592.354	391.776	9.28343	-0.681438	0.0581567	0.212627	0	0	ATTAAT	nadE	NAD synthetase	HPP12_RS01685	HPP12_0327	340689	341471	-	NC_011498	0	0	0	0	0
gene_332	14436	12808	9225	4262	10027.9	10998.7	8368.25	14519.6	13.4211	0.122364	0.657696	0.830029	0	0	ATTAAT	ilvC	ketol-acid reductoisomerase	HPP12_RS01695	HPP12_1582	341714	342712	+	NC_011498	0	0	0	0	0
gene_333	18710	14070	7286	3208	12996.8	12082.5	6609.33	10928.9	13.3562	-0.515994	0.0526252	0.199355	0	0	ATTAAT	minD	MinD cell division inhibitor protein	HPP12_RS01700	HPP12_0328	342736	343542	+	NC_011498	0	0	0	0	0
gene_334	5036	3944	2246	941	3498.22	3386.87	2037.41	3205.75	11.5527	-0.39304	0.132641	0.350814	0	0	ATTAAT	minE	cell division topological specificity factor MinE	HPP12_RS01705	HPP12_0329	343539	343772	+	NC_011498	0	0	0	0	0
gene_335	9482	8171	3823	1609	6586.61	7016.76	3467.95	5481.46	12.4296	-0.6041	0.016938	0.102902	0	0	ATTAAT	dprA	DNA processing protein	HPP12_RS01710	HPP12_0330	343779	344579	+	NC_011498	0	0	0	0	0
gene_336	2550	2253	1138	407	1771.34	1934.74	1032.31	1386.55	10.5479	-0.615568	0.013885	0.0908427	0	0	ATTAAT	no_name	Holliday junction resolvase-like protein	HPP12_RS01715	HPP12_0331	344576	344980	+	NC_011498	0	0	1	4.14248	0
gene_337	1478	1705	986	282	1026.68	1464.15	894.428	960.704	10.0699	-0.425108	0.125179	0.340229	0	0	ATTAAT	hcpH	cysteine-rich protein H	HPP12_RS01720	HPP12_0332	345113	345880	+	NC_011498	0	0	0	0	0
gene_338	1402	1270	1040	247	973.89	1090.6	943.413	841.467	9.90659	-0.209958	0.437271	0.688111	0	0	ATTAAT	no_name	hypothetical protein	HPP12_RS01725	HPP12_0333	346067	346405	+	NC_011498	0	0	0	0	0
gene_339	1424	1415	1109	232	989.172	1215.12	1006	790.366	9.95848	-0.295228	0.296166	0.544488	0	0	ATTAAT	no_name	hypothetical protein	HPP12_RS01730	HPP12_0334	346389	346949	+	NC_011498	0	0	0	0	0
gene_34	9660	8025	3212	1443	6710.26	6891.39	2913.69	4915.94	12.3331	-0.796764	0.00255208	0.0279292	1	0	ATTAAT	no_name	ComB8 competence protein	HPP12_RS00205	HPP12_0034	37518	38261	+	NC_011498	0	0	0	0	0
gene_340	807	1031	502	149	560.577	885.361	455.378	507.606	9.20458	-0.586422	0.0761237	0.250032	0	0	ATTAAT	no_name	lysozyme-like protein	HPP12_RS01735	HPP12_0335	347000	347380	+	NC_011498	0	0	0	0	0
gene_341	261	360	146	47	181.302	309.146	132.441	160.117	7.56527	-0.745379	0.0540085	0.202032	0	0	ATTAAT	no_name	hypothetical protein	HPP12_RS01740	HPP12_0336	347368	347634	+	NC_011498	0	0	0	0	0
gene_342	43	60	54	22	29.8697	51.5244	48.9849	74.9485	5.65014	0.60657	0.227945	0.473299	0	0	ATTAAT	no_name	hypothetical protein	NA	NA	348695	349105	+	NC_011498	0	0	0	0	0
gene_343	9	27	77	9	6.25179	23.186	69.8488	30.6608	4.76539	1.77159	0.00194047	0.0225597	1	0	ATTAAT	no_name	hypothetical protein	HPP12_RS01760	HPP12_0339	349095	349283	+	NC_011498	0	0	0	0	0
gene_344	1002	749	1360	339	696.033	643.196	1233.69	1154.89	9.80456	0.834752	0.00180827	0.0216457	1	0	ATTAAT	no_name	hypothetical protein	HPP12_RS01765	HPP12_0340	349459	350262	+	NC_011498	0	0	0	0	0
gene_345	1235	1441	1117	263	857.885	1237.44	1013.26	895.975	9.96587	-0.13418	0.647428	0.824463	0	0	ATTAAT	no_name	pseudouridine synthase D	HPP12_RS01770	HPP12_0341	350280	351173	-	NC_011498	0	0	0	0	0
gene_346	3590	3577	2869	726	2493.77	3071.71	2602.55	2473.3	11.3759	-0.132857	0.578705	0.784043	0	0	ATTAAT	recJ	single-stranded-DNA-specific exonuclease	HPP12_RS01775	HPP12_0342	351173	352723	-	NC_011498	0	0	0	0	0
gene_347	17222	12937	15593	3820	11963.2	11109.5	14144.8	13013.8	13.6115	0.235226	0.295434	0.54438	0	0	ATTAAT	pyrG	CTP synthetase	HPP12_RS01780	HPP12_0343	352732	354348	-	NC_011498	0	0	0	0	0
gene_348	682	821	1067	279	473.747	705.025	967.905	950.483	9.55437	0.70261	0.0206227	0.114675	0	0	ATTAAT	no_name	membrane protein	HPP12_RS01785	HPP12_0344	354610	355272	+	NC_011498	0	0	0	0	0
gene_349	2460	2495	2580	546	1708.82	2142.56	2340.39	1860.09	10.9737	0.125178	0.613747	0.801791	0	0	ATTAAT	fliF	flagellar MS-ring protein	HPP12_RS01790	HPP12_0345	355316	357019	+	NC_011498	0	0	0	0	0
gene_35	4134	3790	1550	583	2871.66	3254.62	1406.05	1986.14	11.1544	-0.852797	0.000824574	0.0122249	1	0	ATTAAT	no_name	ComB9 competence protein	HPP12_RS00210	HPP12_0035	38261	39247	+	NC_011498	0	0	0	0	0
gene_350	2232	2031	1936	413	1550.44	1744.1	1756.2	1406.99	10.6565	-0.0587002	0.818725	0.919632	0	0	ATTAAT	fliG	flagellar motor switch protein G	HPP12_RS01795	HPP12_0346	357037	358068	+	NC_011498	0	0	0	0	0
gene_351	1037	1063	750	165	720.345	912.84	680.346	562.114	9.47623	-0.39449	0.187825	0.432792	0	0	ATTAAT	fliH	flagellar assembly protein H	HPP12_RS01800	HPP12_0347	358061	358831	+	NC_011498	0	0	0	0	0
gene_352	4673	4274	4521	984	3246.07	3670.25	4101.12	3352.24	11.8097	0.107887	0.644314	0.823743	0	0	ATTAAT	dxs	1-deoxy-D-xylulose-5-phosphate synthase	HPP12_RS01805	HPP12_0348	358834	360684	+	NC_011498	0	0	1	0.992576	0
gene_353	8971	8272	8786	1988	6231.65	7103.5	7970.02	6772.62	12.7753	0.144762	0.525345	0.757248	0	0	ATTAAT	lepA	GTP-binding protein LepA	HPP12_RS01810	HPP12_0349	360681	362495	+	NC_011498	0	0	0	0	0
gene_354	1413	1617	981	275	981.531	1388.58	889.892	936.856	10.0229	-0.375678	0.178944	0.417278	0	0	ATTAAT	no_name	phenylalanyl-tRNA synthetase subunit alpha	HPP12_RS01820	HPP12_0350	362610	363266	+	NC_011498	0	0	0	0	0
gene_355	315	344	204	41	218.813	295.406	185.054	139.677	7.67467	-0.663139	0.0709422	0.23929	0	0	ATTAAT	no_name	hypothetical protein	HPP12_RS01825	HPP12_0351	363269	363505	+	NC_011498	0	0	0	0	0
gene_356	2832	2351	4561	527	1967.23	2018.9	4137.41	1795.36	11.2476	0.573717	0.0815974	0.260596	0	0	ATTAAT	flgG-1	flagellar basal-body rod protein	HPP12_RS01830	HPP12_0352	364185	364994	-	NC_011498	0	0	0	0	0
gene_357	1242	880	1380	308	862.747	755.691	1251.84	1049.28	9.91425	0.507731	0.0604436	0.217543	0	0	ATTAAT	kgtP	alpha-ketoglutarate permease	HPP12_RS01835	HPP12_0353	365048	366334	-	NC_011498	1	3.90139	0	0	0
gene_358	11950	10073	8153	2132	8300.99	8650.09	7395.81	7263.19	12.9443	-0.20959	0.342522	0.591363	0	0	ATTAAT	ftsK	cell division protein FtsK	HPP12_RS01840	HPP12_0354	366594	369185	-	NC_011498	0	0	1	0.590735	0
gene_359	6167	4969	4473	955	4283.87	4267.08	4057.58	3253.45	11.9489	-0.226009	0.333186	0.580203	0	0	ATTAAT	no_name	PD-(D/E)XK nuclease superfamily protein	HPP12_RS01845	HPP12_0355	369182	371518	-	NC_011498	0	0	0	0	0
gene_36	5557	5444	2672	953	3860.13	4674.98	2423.85	3246.63	11.7642	-0.58994	0.0177128	0.105235	0	0	ATTAAT	comB10	ComB10 competence protein	HPP12_RS00215	HPP12_0036	39240	40376	+	NC_011498	0	0	0	0	0
gene_360	11399	8475	8286	1824	7918.24	7277.82	7516.46	6213.91	12.8182	-0.146327	0.524794	0.757248	0	0	ATTAAT	no_name	transketolase	HPP12_RS01850	HPP12_0356	371515	373380	-	NC_011498	0	0	0	0	0
gene_361	508	751	437	120	352.879	644.914	396.415	408.81	8.80792	-0.309348	0.392161	0.645349	0	0	ATTAAT	no_name	bifunctional riboflavin kinase/FMNadenylyltransferase	HPP12_RS01855	HPP12_0357	373487	374329	-	NC_011498	0	0	0	0	0
gene_362	373	478	348	70	259.102	410.478	315.68	238.473	8.25063	-0.272971	0.469222	0.711316	0	0	ATTAAT	no_name	hemolysin	HPP12_RS01860	HPP12_0358	374295	375002	-	NC_011498	0	0	0	0	0
gene_363	929	983	696	125	645.324	844.141	631.361	425.844	9.29331	-0.49454	0.134553	0.354712	0	0	ATTAAT	no_name	hypothetical protein	HPP12_RS01865	HPP12_0359	375002	375460	-	NC_011498	0	0	0	0	0
gene_364	2431	1483	1371	439	1688.68	1273.51	1243.67	1495.56	10.476	-0.112891	0.659871	0.830492	0	0	ATTAAT	pyrB	aspartate carbamoyltransferase catalyticsubunit	HPP12_RS01870	HPP12_0360	375584	376507	+	NC_011498	0	0	0	0	0
gene_365	28541	23607	9372	5295	19825.8	20272.3	8501.6	18038.7	13.9936	-0.595346	0.0583105	0.212708	0	0	ATTAAT	no_name	outer membrane protein HofB	HPP12_RS01875	HPP12_0361	376762	378201	+	NC_011498	0	0	0	0	0
gene_366	5483	5018	3184	982	3808.73	4309.16	2888.29	3345.43	11.7964	-0.38101	0.101412	0.299053	0	0	ATTAAT	no_name	multidrug resistance protein	HPP12_RS01880	HPP12_0362	378292	379947	+	NC_011498	0	0	0	0	0
gene_367	527	616	347	96	366.077	528.984	314.773	327.048	8.56593	-0.479814	0.150672	0.37673	0	0	ATTAAT	no_name	hypothetical protein	HPP12_RS01885	HPP12_0363	379941	380564	+	NC_011498	0	0	0	0	0
gene_368	148	183	136	41	102.807	157.149	123.369	139.677	7.03065	0.017045	0.986314	1	0	0	ATTAAT	no_name	integral membrane protein	HPP12_RS01890	HPP12_0364	380568	381137	+	NC_011498	0	0	0	0	0
gene_369	272	293	300	53	188.943	251.611	272.138	180.558	7.80279	0.0392246	0.892222	0.951403	0	0	ATTAAT	no_name	hypothetical protein	NA	HPP12_0365	381248	381685	+	NC_011498	0	0	0	0	0
gene_37	5966	5743	4300	908	4144.24	4931.74	3900.65	3093.33	11.9599	-0.375941	0.117561	0.327548	0	0	ATTAAT	no_name	bifunctional mannose-6-phosphate isomerase /mannose-1-phosphate guanylyltransferase	HPP12_RS00220	HPP12_0037	40446	41765	+	NC_011498	0	0	1	1.01524	0
gene_370	50	93	65	9	34.7322	79.8628	58.9633	30.6608	5.66311	-0.354586	0.57897	0.784043	0	0	ATTAAT	no_name	hypothetical protein	NA	NA	381838	382392	+	NC_011498	0	0	0	0	0
gene_371	114	153	40	19	79.1894	131.387	36.2851	64.7283	6.1883	-1.0598	0.0180466	0.106435	0	0	ATTAAT	no_name	hypothetical protein	HPP12_RS01900	HPP12_0366	382385	383086	+	NC_011498	0	0	0	0	0
gene_372	3610	2589	3330	803	2507.66	2223.28	3020.73	2735.62	11.3494	0.283029	0.223693	0.469464	0	0	ATTAAT	nixA	high-affinity nickel transport protein	HPP12_RS01905	HPP12_0367	383144	384139	+	NC_011498	0	0	0	0	0
gene_373	4578	3304	2758	888	3180.08	2837.28	2501.86	3025.19	11.4936	-0.122619	0.604772	0.795209	0	0	ATTAAT	no_name	hypothetical protein	HPP12_RS01910	HPP12_0368	384143	384658	-	NC_011498	0	0	0	0	0
gene_374	8485	7092	7118	1394	5894.05	6090.18	6456.93	4749.01	12.5004	-0.0968732	0.682176	0.844101	0	0	ATTAAT	no_name	secreted protein	HPP12_RS01915	HPP12_0369	384795	386111	+	NC_011498	0	0	0	0	0
gene_375	1823	1728	2282	694	1266.34	1483.9	2070.07	2364.29	10.7699	0.689167	0.00432554	0.0392701	0	0	ATTAAT	no_name	Uncharacterized protein	NA	HPP12_0370	386196	386393	+	NC_011498	0	0	0	0	0
gene_376	2317	1380	2086	458	1609.49	1185.06	1892.27	1560.29	10.6009	0.305051	0.227905	0.473299	0	0	ATTAAT	copP	copper ion binding protein	HPP12_RS01920	HPP12_0371	386768	386968	-	NC_011498	0	0	0	0	0
gene_377	8631	7293	6026	1454	5995.47	6262.79	5466.35	4953.42	12.4643	-0.234431	0.283825	0.530244	0	0	ATTAAT	copA	copper-transporting ATPase	HPP12_RS01925	HPP12_0372	386969	389194	-	NC_011498	0	0	0	0	0
gene_378	4014	2837	2619	764	2788.3	2436.24	2375.77	2602.76	11.3163	-0.0695867	0.762206	0.886771	0	0	ATTAAT	pssA	phosphatidylserine synthase	HPP12_RS01930	HPP12_0373	389191	389904	-	NC_011498	0	0	0	0	0
gene_379	60254	39582	52353	14769	41855	33990.6	47490.9	50314.3	15.3942	0.366843	0.127838	0.343738	0	0	ATTAAT	ftsH	cell division protein FtsH	HPP12_RS01940	HPP12_0375	390151	392049	-	NC_011498	0	0	0	0	0
gene_38	11203	8466	8900	2113	7782.09	7270.09	8073.44	7198.46	12.8881	0.0209069	0.924273	0.966748	0	0	ATTAAT	gmd	GDP-D-mannose dehydratase	HPP12_RS00230	HPP12_0039	41886	43031	+	NC_011498	0	0	0	0	0
gene_380	6220	6639	3796	1126	4320.68	5701.17	3443.46	3836	12.0602	-0.461247	0.0512478	0.19635	0	0	ATTAAT	prmA	ribosomal protein L11 methyltransferase	HPP12_RS01945	HPP12_0376	392067	393044	-	NC_011498	0	0	0	0	0
gene_381	12898	9114	6368	1968	8959.51	7826.55	5776.59	6704.49	12.8212	-0.427522	0.0609304	0.218323	0	0	ATTAAT	cheY	chemotaxis protein CheY	HPP12_RS01950	HPP12_0377	393057	393431	-	NC_011498	0	0	0	0	0
gene_382	1643	1476	1019	212	1141.3	1267.5	924.363	722.231	9.95968	-0.548829	0.0454868	0.181498	0	0	ATTAAT	horD	outer membrane protein HorD	HPP12_RS01955	HPP12_0378	393721	394323	+	NC_011498	0	0	0	0	0
gene_383	1313	1187	1282	285	912.067	1019.32	1162.94	970.924	9.98734	0.143826	0.58528	0.785412	0	0	ATTAAT	no_name	hypothetical protein	HPP12_RS01965	HPP12_0379	394487	394894	-	NC_011498	0	0	0	0	0
gene_384	999	768	789	168	693.949	659.512	715.724	572.334	9.36671	-0.071456	0.82233	0.921557	0	0	ATTAAT	no_name	prokaryotic metallothionein family protein	HPP12_RS01970	HPP12_0380	394897	395139	-	NC_011498	0	0	0	0	0
gene_385	512	532	315	64	355.657	456.85	285.745	218.032	8.32144	-0.689594	0.0443518	0.179596	0	0	ATTAAT	gidB	16S rRNA methyltransferase GidB	HPP12_RS01975	HPP12_0381	395133	395669	-	NC_011498	0	0	0	0	0
gene_386	1762	2134	1335	305	1223.96	1832.55	1211.02	1039.06	10.3567	-0.441914	0.108921	0.312641	0	0	ATTAAT	no_name	S-adenosylmethionine	HPP12_RS01980	HPP12_0382	395666	396703	-	NC_011498	0	0	0	0	0
gene_387	2836	3072	2252	487	1970.01	2638.05	2042.85	1659.09	11.012	-0.315878	0.216646	0.463899	0	0	ATTAAT	tatB	sec-independent protein translocase subunit	HPP12_RS01985	HPP12_0383	396704	397465	-	NC_011498	0	0	0	0	0
gene_388	2794	2633	1262	405	1940.83	2261.06	1144.8	1379.73	10.6693	-0.735026	0.0027411	0.0293352	0	0	ATTAAT	tatC	sec-independent translocase	HPP12_RS01990	HPP12_0384	397458	397940	-	NC_011498	0	0	0	0	0
gene_389	8280	6791	5527	1830	5751.65	5831.7	5013.69	6234.35	12.4786	-0.0423779	0.84864	0.933896	0	0	ATTAAT	ruvB	Holliday junction DNA helicase RuvB	HPP12_RS01995	HPP12_0385	398008	399018	-	NC_011498	0	0	0	0	0
gene_39	8735	6085	9399	2073	6067.71	5225.43	8526.09	7062.19	12.6957	0.465015	0.0433593	0.177389	0	0	ATTAAT	no_name	GDP-fucose synthetase	HPP12_RS00235	HPP12_0040	43024	43956	+	NC_011498	0	0	1	1.55258	0
gene_390	7913	5117	4866	1417	5496.71	4394.17	4414.08	4827.37	12.2229	-0.0979806	0.663756	0.832141	0	0	ATTAAT	panB	3-methyl-2-oxobutanoatehydroxymethyltransferase	HPP12_RS02000	HPP12_0386	399019	399831	-	NC_011498	0	0	0	0	0
gene_391	3759	2883	1521	462	2611.16	2475.75	1379.74	1573.92	10.9204	-0.784286	0.000966542	0.0139458	1	0	ATTAAT	no_name	hypothetical protein	HPP12_RS02005	HPP12_0387	399980	400702	+	NC_011498	0	0	0	0	0
gene_392	3875	3742	3009	858	2691.74	3213.4	2729.55	2922.99	11.4962	-0.0630741	0.789308	0.905537	0	0	ATTAAT	no_name	membrane protein	HPP12_RS02010	HPP12_0388	400680	401549	+	NC_011498	0	0	0	0	0
gene_393	5996	5684	2915	917	4165.08	4881.08	2644.28	3123.99	11.8185	-0.649167	0.00603623	0.0495154	0	0	ATTAAT	no_name	hypothetical protein	HPP12_RS02015	HPP12_0389	401558	402502	+	NC_011498	0	0	0	0	0
gene_394	5810	6162	3190	982	4035.88	5291.55	2893.74	3345.43	11.8972	-0.580127	0.0166424	0.102226	0	0	ATTAAT	no_name	metalloendopeptidase related membrane protein	HPP12_RS02020	HPP12_0390	402512	403834	+	NC_011498	0	0	0	0	0
gene_395	2477	2073	1662	539	1720.63	1780.17	1507.65	1836.24	10.7404	-0.0661593	0.779017	0.899208	0	0	ATTAAT	minC	septum formation inhibitor	HPP12_RS02025	HPP12_0391	403837	404424	+	NC_011498	0	0	0	0	0
gene_396	66997	42357	42096	16945	46539	36373.6	38186.4	57727.4	15.4444	0.210146	0.440718	0.688207	0	0	ATTAAT	lpxC	UDP-3-O-[3-hydroxymyristoyl] N-acetylglucosaminedeacetylase	HPP12_RS02030	HPP12_0392	404421	405308	+	NC_011498	0	0	0	0	0
gene_397	18794	15145	11566	4422	13055.1	13005.6	10491.8	15064.7	13.6555	-0.0281886	0.907653	0.961873	0	0	ATTAAT	no_name	hypothetical protein	HPP12_RS02035	HPP12_0393	405330	405803	+	NC_011498	0	0	0	0	0
gene_398	7696	7599	5713	1628	5345.98	6525.56	5182.42	5546.19	12.4622	-0.146044	0.512784	0.749917	0	0	ATTAAT	thrB	homoserine kinase	HPP12_RS02040	HPP12_0394	405857	406738	+	NC_011498	0	0	0	0	0
gene_399	2633	2554	1895	407	1829	2193.22	1719.01	1386.55	10.7872	-0.37314	0.133213	0.351752	0	0	ATTAAT	no_name	hypothetical protein	HPP12_RS02045	HPP12_0395	406725	406979	+	NC_011498	0	0	0	0	0
gene_4	2439	1952	2384	467	1694.24	1676.26	2162.59	1590.95	10.7964	0.155293	0.527761	0.758099	0	0	ATTAAT	no_name	beta-carbonic anhydrase	HPP12_RS00020	HPP12_0004	1726	2391	-	NC_011498	0	0	1	2.01363	0
gene_40	1183	1266	411	126	821.763	1087.16	372.829	429.251	9.27307	-1.25094	4.27e-05	0.0012786	1	0	ATTAAT	no_name	hypothetical protein	HPP12_RS00240	NA	44305	44547	-	NC_011498	0	0	1	2.5927	0
gene_400	21332	20682	16924	3603	14818.1	17760.5	15352.2	12274.5	13.8727	-0.237858	0.317964	0.564649	0	0	ATTAAT	infB	translation initiation factor IF-2	HPP12_RS02050	HPP12_0396	406976	409819	+	NC_011498	0	0	0	0	0
gene_401	1947	1837	1203	293	1352.47	1577.51	1091.27	998.178	10.2728	-0.487764	0.05454	0.20308	0	0	ATTAAT	rbfA	ribosome-binding factor A	HPP12_RS02055	HPP12_0397	409819	410154	+	NC_011498	0	0	0	0	0
gene_402	4545	4022	3902	972	3157.15	3453.85	3539.61	3311.36	11.7164	0.0514392	0.822313	0.921557	0	0	ATTAAT	no_name	Ribosome maturation factor rimP	HPP12_RS02060	HPP12_0398	410147	410587	+	NC_011498	0	0	0	0	0
gene_403	26849	14756	17417	5333	18650.5	12671.6	15799.4	18168.2	13.9934	0.116983	0.646153	0.824139	0	0	ATTAAT	no_name	acetyl-CoA synthetase	HPP12_RS02065	HPP12_0399	410695	412683	-	NC_011498	0	0	0	0	0
gene_404	2315	2096	1343	426	1608.1	1799.92	1218.27	1451.28	10.5585	-0.352337	0.1443	0.369684	0	0	ATTAAT	no_name	phosphodiesterase domain-containing protein	HPP12_RS02070	HPP12_0400	412882	413994	+	NC_011498	0	0	0	0	0
gene_405	14060	9787	9776	2987	9766.69	8404.49	8868.08	10176	13.1832	0.0676883	0.767254	0.89072	0	0	ATTAAT	ompR1	response regulator	HPP12_RS02075	HPP12_0401	414372	415043	+	NC_011498	1	2.78235	0	0	0
gene_406	3467	2979	2486	741	2408.33	2558.19	2255.12	2524.4	11.2503	-0.0553676	0.808367	0.916016	0	0	ATTAAT	no_name	hypothetical protein	HPP12_RS02080	HPP12_0402	415559	416602	-	NC_011498	0	0	0	0	0
gene_407	9701	9180	7291	1606	6738.74	7883.23	6613.87	5471.24	12.6984	-0.274907	0.231842	0.475256	0	0	ATTAAT	flhA	flagellar biosynthesis protein FlhA	HPP12_RS02085	HPP12_0403	416633	418834	-	NC_011498	0	0	0	0	0
gene_408	5563	5314	6504	2463	3864.3	4563.34	5899.96	8390.83	12.4219	0.761884	0.0018682	0.0220556	1	0	ATTAAT	rpsO	30S ribosomal protein S15	HPP12_RS02090	HPP12_0404	418974	419246	+	NC_011498	0	0	0	0	0
gene_409	6833	7080	6568	1649	4746.5	6079.88	5958.01	5617.73	12.4505	0.0965547	0.670352	0.837163	0	0	ATTAAT	no_name	hypothetical protein	HPP12_RS02095	HPP12_0405	419276	420565	+	NC_011498	0	0	0	0	0
gene_41	9034	7203	6435	1892	6275.41	6185.5	5837.37	6445.57	12.5947	-0.0207539	0.923907	0.966748	0	0	ATTAAT	hupF	hydrogenase expression/formation protein	HPP12_RS00245	HPP12_0041	44874	45872	-	NC_011498	0	0	0	0	0
gene_410	45110	23362	42931	14159	31335.4	20061.9	38943.9	48236.2	15.0306	0.762307	0.00587658	0.0494313	1	0	ATTAAT	no_name	3-dehydroquinate dehydratase	HPP12_RS02100	HPP12_0406	420694	421197	+	NC_011498	0	0	0	0	0
gene_411	57029	30983	47557	15213	39614.8	26606.3	43140.3	51826.9	15.2751	0.520137	0.0511471	0.19635	0	0	ATTAAT	no_name	proline peptidase	HPP12_RS02105	HPP12_0407	421211	422284	+	NC_011498	0	0	0	0	0
gene_412	4757	3086	2827	942	3304.42	2650.07	2564.45	3209.16	11.5175	-0.0445046	0.853462	0.936953	0	0	ATTAAT	no_name	7,8-dihydro-6-hydroxymethylpterin-pyrophosphokina se	HPP12_RS02110	HPP12_0408	422284	422772	+	NC_011498	0	0	0	0	0
gene_413	18937	12594	11235	3125	13154.5	10815	10191.6	10646.1	13.4479	-0.202001	0.377317	0.629901	0	0	ATTAAT	flhF	flagellar biosynthesis regulator FlhF	HPP12_RS02115	HPP12_0409	422769	424145	+	NC_011498	0	0	2	1.85385	0
gene_414	8078	6392	5058	1295	5611.33	5489.06	4588.25	4411.74	12.287	-0.302615	0.161624	0.395134	0	0	ATTAAT	no_name	ATP-binding protein	HPP12_RS02120	HPP12_0410	424142	425026	+	NC_011498	0	0	0	0	0
gene_415	1271	1134	730	155	882.892	973.811	662.203	528.046	9.53779	-0.641479	0.0274594	0.135288	0	0	ATTAAT	no_name	membrane protein	HPP12_RS02125	HPP12_0411	425031	425345	+	NC_011498	0	0	0	0	0
gene_416	3715	3499	1931	496	2580.6	3004.73	1751.66	1689.75	11.0981	-0.698642	0.00327992	0.0336412	0	0	ATTAAT	fliA	flagellar biosynthesis sigma factor	HPP12_RS02130	HPP12_0412	425332	426090	+	NC_011498	0	0	0	0	0
gene_417	4526	5098	3094	741	3143.96	4377.86	2806.65	2524.4	11.6285	-0.496659	0.0474778	0.186677	0	0	ATTAAT	fliM	flagellar motor switch protein FliM	HPP12_RS02135	HPP12_0413	426083	427147	+	NC_011498	0	0	0	0	0
gene_418	5625	5034	4586	1028	3907.37	4322.9	4160.09	3502.14	11.9551	-0.103175	0.658296	0.830029	0	0	ATTAAT	fliY	flagellar motor switch protein FliY	HPP12_RS02140	HPP12_0414	427151	428014	+	NC_011498	0	0	1	1.43787	0
gene_419	3002	3107	2124	580	2085.32	2668.1	1926.74	1975.92	11.0725	-0.284511	0.241192	0.484783	0	0	ATTAAT	no_name	hypothetical protein	HPP12_RS02145	HPP12_0415	428043	428579	+	NC_011498	0	0	0	0	0
gene_42	10630	9986	6660	2125	7384.06	8575.38	6041.47	7239.35	12.8296	-0.265066	0.252099	0.496819	0	0	ATTAAT	hypF	transcriptional regulatory protein HypF	HPP12_RS00250	HPP12_0042	45875	48148	-	NC_011498	0	0	0	0	0
gene_420	3329	3419	2462	437	2312.47	2936.03	2233.35	1488.75	11.1098	-0.495789	0.0673241	0.232202	0	0	ATTAAT	no_name	hypothetical protein	HPP12_RS02150	HPP12_0416	428630	429073	+	NC_011498	0	0	0	0	0
gene_421	23779	13268	11812	7570	16517.9	11393.8	10715	25789.1	13.9622	0.387189	0.27614	0.522247	0	0	ATTAAT	fur	ferric uptake regulation protein_fur family	HPP12_RS02155	HPP12_0417	429093	429545	-	NC_011498	0	0	0	0	0
gene_422	988	797	574	158	686.308	684.416	520.691	538.267	9.23458	-0.372292	0.204561	0.450368	0	0	ATTAAT	rarA	recombination factor protein RarA	HPP12_RS02160	HPP12_0418	429705	430880	-	NC_011498	0	0	0	0	0
gene_423	1600	960	971	254	1111.43	824.39	880.821	865.315	9.84434	-0.148779	0.599678	0.791976	0	0	ATTAAT	hspR	transcriptional activator of heat-shockproteins	HPP12_RS02165	HPP12_0419	430877	431248	-	NC_011498	0	0	0	0	0
gene_424	2753	1771	1589	448	1912.35	1520.83	1441.43	1526.22	10.6402	-0.210225	0.387341	0.641336	0	0	ATTAAT	no_name	CO-chaperone-curved DNA binding protein A	HPP12_RS02170	HPP12_0420	431258	432124	-	NC_011498	0	0	0	0	0
gene_425	1976	1914	2638	568	1372.62	1643.63	2393	1935.03	10.819	0.52096	0.0337722	0.152022	0	0	ATTAAT	no_name	hypothetical protein	HPP12_RS02175	HPP12_0421	432292	433542	+	NC_011498	0	0	0	0	0
gene_426	5399	4101	2064	652	3750.38	3521.69	1872.31	2221.2	11.4136	-0.829027	0.000474834	0.00832716	1	0	ATTAAT	no_name	DNA-polymerase I-like 5'-3' exonuclease	HPP12_RS02180	HPP12_0422	433650	434486	-	NC_011498	0	0	0	0	0
gene_427	5296	4578	4082	855	3678.83	3931.31	3702.89	2912.77	11.7927	-0.202037	0.39887	0.648652	0	0	ATTAAT	no_name	response regulator	HPP12_RS02185	HPP12_0423	434741	435637	-	NC_011498	0	0	0	0	0
gene_428	8370	7028	7559	1470	5814.17	6035.22	6856.98	5007.92	12.5335	0.00188739	0.990933	1	0	0	ATTAAT	no_name	bifunctional 2-C-methyl-D-erythritol 4-phosphatecytidylyltransferase/2-C-methyl-D-erythritol2,4-cyclodiphosphate synthase protein	HPP12_RS02190	HPP12_0424	435659	436879	-	NC_011498	0	0	0	0	0
gene_429	13996	10248	15000	2818	9722.23	8800.37	13606.9	9600.22	13.3396	0.325282	0.18288	0.424008	0	0	ATTAAT	no_name	serine protease	HPP12_RS02195	HPP12_0425	436901	438331	-	NC_011498	0	0	1	1.12667	0
gene_43	14337	9498	9355	3408	9959.1	8156.31	8486.18	11610.2	13.2198	0.149718	0.542292	0.763365	0	0	ATTAAT	no_name	peptidylarginine deiminase domain-containingprotein	HPP12_RS00255	HPP12_0043	48124	49116	-	NC_011498	0	0	0	0	0
gene_430	3246	3149	2263	651	2254.81	2704.17	2052.83	2217.79	11.168	-0.215598	0.364688	0.611979	0	0	ATTAAT	no_name	amino acid permease	HPP12_RS02200	HPP12_0426	438376	439818	-	NC_011498	0	0	1	1.23696	0
gene_431	1125	1166	825	216	781.474	1001.29	748.38	735.858	9.6677	-0.264393	0.354711	0.602748	0	0	ATTAAT	pgsA	phosphatidylglycerophosphate synthase	HPP12_RS02205	HPP12_0427	440032	440571	-	NC_011498	0	0	0	0	0
gene_432	3204	2665	2471	645	2225.64	2288.54	2241.51	2197.35	11.1281	-0.0242724	0.918944	0.964533	0	0	ATTAAT	no_name	hypothetical protein	HPP12_RS02210	HPP12_0428	440568	441176	-	NC_011498	0	0	0	0	0
gene_433	9037	6888	7400	1708	6277.49	5915	6712.74	5818.73	12.5935	0.0395631	0.85715	0.940362	0	0	ATTAAT	no_name	7-alpha-hydroxysteroid dehydrogenase	HPP12_RS02215	HPP12_0429	441186	441974	-	NC_011498	0	0	0	0	0
gene_434	7050	5634	4549	1146	4897.24	4838.14	4126.52	3904.14	12.1102	-0.277718	0.207616	0.454488	0	0	ATTAAT	dapA	dihydrodipicolinate synthase	HPP12_RS02220	HPP12_0430	441971	442873	-	NC_011498	0	0	0	0	0
gene_435	23186	15775	16376	3877	16106	13546.6	14855.1	13208	13.8161	-0.0794857	0.733104	0.87107	0	0	ATTAAT	no_name	zinc protease	HPP12_RS02225	HPP12_0431	442888	444222	-	NC_011498	0	0	0	0	0
gene_436	2377	1600	1829	430	1651.17	1373.98	1659.14	1464.9	10.586	0.0464053	0.845702	0.933896	0	0	ATTAAT	pyrD	dihydroorotate dehydrogenase 2	HPP12_RS02230	HPP12_0432	444219	445274	-	NC_011498	0	0	0	0	0
gene_437	4340	3400	2552	636	3014.75	2919.72	2314.99	2166.69	11.3324	-0.405078	0.0784784	0.254661	0	0	ATTAAT	ppk	polyphosphate kinase	HPP12_RS02235	HPP12_0433	445313	447340	-	NC_011498	0	0	0	0	0
gene_438	62	65	43	9	43.0679	55.8181	39.0065	30.6608	5.37505	-0.505286	0.314876	0.56123	0	0	ATTAAT	no_name	type I RM system, S protein (S.HpyPORF435P, inactivated)	HPP12_RS02245	HPP12_0434	448000	449181	-	NC_011498	0	0	1	0.470178	0
gene_439	19	13	66	17	13.1982	11.1636	59.8704	57.9148	4.74328	2.27346	2.63e-06	0.000147044	1	0	ATTAAT	no_name	type I RM system M protein (M.HpyPORF435P, inactivated)	HPP12_RS02250	HPP12_0435	449174	450805	-	NC_011498	0	0	2	1.3708	0
gene_44	592	569	466	110	411.229	488.623	422.721	374.743	8.72641	-0.174268	0.588877	0.786468	0	0	ATTAAT	hpyPVIM1	tyep II RM system M protein M1.HpyPVI (CCTC)	HPP12_RS00260	HPP12_0044	49175	49867	-	NC_011498	0	0	0	0	0
gene_440	63	70	79	28	43.7625	60.1118	71.6631	95.389	6.04142	0.685459	0.113893	0.319534	0	0	ATTAAT	hsdR-1	type I restriction enzyme R protein	NA	HPP12_0436	450798	451988	-	NC_011498	0	0	0	0	0
gene_441	94	92	146	40	65.2965	79.0041	132.441	136.27	6.62142	0.896977	0.0175056	0.104774	0	0	ATTAAT	no_name	integrase/recombinase XercD family	HPP12_RS02260	HPP12_0437	452421	453494	+	NC_011498	0	0	0	0	0
gene_442	1646	1218	824	297	1143.38	1045.95	747.473	1011.8	9.93852	-0.315505	0.254057	0.498271	0	0	ATTAAT	no_name	hypothetical protein	HPP12_RS02265	HPP12_0438	453576	454259	-	NC_011498	0	0	0	0	0
gene_443	8425	5134	5333	1919	5852.37	4408.77	4837.71	6537.55	12.3993	0.148709	0.547949	0.766193	0	0	ATTAAT	virb6	VirB6 type IV secretion protein	HPP12_RS02270	HPP12_0439	454332	455630	-	NC_011498	0	0	1	0.75555	0
gene_444	1989	932	1377	523	1381.65	800.345	1249.11	1781.73	10.3285	0.474075	0.130503	0.348009	0	0	ATTAAT	no_name	hypothetical protein	HPP12_RS02275	HPP12_0440	455596	455874	-	NC_011498	0	0	0	0	0
gene_445	67	87	66	16	46.5411	74.7104	59.8704	54.508	5.87976	-0.0841872	0.892529	0.951403	0	0	ATTAAT	no_name	hypothetical protein	HPP12_RS02280	HPP12_0441	455926	457326	-	NC_011498	0	0	0	0	0
gene_446	10	4	16	4	6.94643	3.43496	14.514	13.627	3.09527	1.43868	0.0385087	0.163995	0	0	ATTAAT	no_name	periplasmic competence protein-like protein	NA	NA	457330	457575	-	NC_011498	0	0	0	0	0
gene_447	194	182	285	63	134.761	156.291	258.531	214.625	7.53565	0.701044	0.0401325	0.168452	0	0	ATTAAT	no_name	periplasmic competence protein-like protein	NA	NA	457789	459270	-	NC_011498	0	0	0	0	0
gene_448	4	0	1	0	2.77857	0	0.907128	0	-0.333139	-1.61497	0.639164	0.822471	0	0	ATTAAT	no_name	Uncharacterized protein	NA	NA	459251	459403	-	NC_011498	0	0	0	0	0
gene_449	82	39	35	8	56.9608	33.4909	31.7495	27.254	5.1909	-0.616346	0.223606	0.469464	0	0	ATTAAT	no_name	Uncharacterized protein	NA	NA	459403	460395	-	NC_011498	0	0	0	0	0
gene_45	1640	1355	1324	271	1139.22	1163.59	1201.04	923.229	10.111	-0.116429	0.669694	0.836988	0	0	ATTAAT	hpyPVIM2	tyep II RM system M protein (M2.HpyPVIP, inactive?)	HPP12_RS00265	HPP12_0045	49864	50931	-	NC_011498	0	0	0	0	0
gene_450	33	32	43	19	22.9232	27.4797	39.0065	64.7283	5.1761	1.04132	0.0386983	0.164138	0	0	ATTAAT	no_name	Uncharacterized protein	NA	NA	460310	460801	-	NC_011498	0	0	0	0	0
gene_451	50	27	74	14	34.7322	23.186	67.1274	47.6945	5.3496	0.987311	0.0268017	0.134282	0	0	ATTAAT	no_name	Uncharacterized protein	HPP12_RS02295	HPP12_0446	460808	461830	-	NC_011498	0	0	0	0	0
gene_452	4	2	10	0	2.77857	1.71748	9.07128	0	1.67498	1.01265	0.19497	0.440121	0	0	ATTAAT	no_name	hypothetical protein	NA	NA	461817	461969	-	NC_011498	0	0	0	0	0
gene_453	2122	1703	1714	532	1474.03	1462.43	1554.82	1812.39	10.6186	0.197471	0.407328	0.654317	0	0	ATTAAT	no_name	DNA methylase	HPP12_RS02300	HPP12_0447	462133	470520	+	NC_011498	0	0	2	0.281372	0
gene_454	621	499	264	173	431.374	428.511	239.482	589.368	8.72148	-0.053033	0.879957	0.949272	0	0	ATTAAT	parA	chromosome partitioning protein ParA	HPP12_RS02305	HPP12_0448	470783	471439	+	NC_011498	0	0	0	0	0
gene_455	3227	2227	1183	808	2241.61	1912.41	1073.13	2752.65	10.9609	-0.118755	0.735009	0.87107	0	0	ATTAAT	no_name	hypothetical protein	HPP12_RS02310	HPP12_0449	471521	471805	+	NC_011498	0	0	0	0	0
gene_456	3669	3109	1256	856	2548.65	2669.82	1139.35	2916.18	11.1675	-0.363736	0.302407	0.548153	0	0	ATTAAT	no_name	hypothetical protein	HPP12_RS02315	HPP12_0450	471837	473015	+	NC_011498	0	0	0	0	0
gene_457	2373	1901	856	240	1648.39	1632.46	776.501	817.62	10.1592	-1.04131	3.13e-05	0.00103177	1	0	ATTAAT	virD2-1	relaxase	HPP12_RS02320	HPP12_0451	473040	474953	-	NC_011498	0	0	0	0	0
gene_458	4304	3366	4957	1223	2989.75	2890.52	4496.63	4166.46	11.8012	0.559	0.0137153	0.0904648	0	0	ATTAAT	no_name	hypothetical protein	HPP12_RS02325	HPP12_0452	475251	475565	+	NC_011498	0	0	0	0	0
gene_459	2808	2327	2096	550	1950.56	1998.29	1901.34	1873.71	10.9147	-0.0649346	0.783076	0.90196	0	0	ATTAAT	no_name	hypothetical protein	HPP12_RS02330	HPP12_0453	475558	475839	+	NC_011498	0	0	0	0	0
gene_46	1663	1446	1198	271	1155.19	1241.74	1086.74	923.229	10.1	-0.254015	0.330962	0.577575	0	0	ATTAAT	no_name	type II RM system R protein (HpyPVIP, CCTC, inactive)	HPP12_RS00270	HPP12_0046	50928	52151	-	NC_011498	0	0	0	0	0
gene_460	775	600	536	165	538.349	515.244	486.22	562.114	9.03749	-0.00721827	0.97887	0.998645	0	0	ATTAAT	virD4-1	VirD4 coupling protein	HPP12_RS02335	HPP12_0454	476103	477830	-	NC_011498	0	0	0	0	0
gene_461	43	30	31	13	29.8697	25.7622	28.121	44.2878	4.98797	0.380252	0.516181	0.751486	0	0	ATTAAT	no_name	hypothetical protein	HPP12_RS02345	HPP12_0456	478390	478680	-	NC_011498	0	0	0	0	0
gene_462	311	142	212	57	216.034	121.941	192.311	194.185	7.49754	0.193536	0.624221	0.809215	0	0	ATTAAT	no_name	hypothetical protein	HPP12_RS02350	HPP12_0457	478677	479132	-	NC_011498	0	0	0	0	0
gene_463	947	562	422	220	657.827	482.612	382.808	749.485	9.1502	-0.0103421	0.964531	0.988384	0	0	ATTAAT	virB11-1	VirB11 type IV secretion ATPase	HPP12_RS02355	HPP12_0458	479129	480070	-	NC_011498	0	0	0	0	0
gene_464	234	134	158	81	162.547	115.071	143.326	275.947	7.41435	0.59479	0.169814	0.406991	0	0	ATTAAT	no_name	hypothetical protein	HPP12_RS02360	HPP12_0459	480070	480369	-	NC_011498	0	0	0	0	0
gene_465	165	106	70	73	114.616	91.0264	63.4989	248.693	6.98514	0.602293	0.292535	0.542751	0	0	ATTAAT	no_name	hypothetical protein	HPP12_RS02365	HPP12_0460	480366	480629	-	NC_011498	0	0	0	0	0
gene_466	613	386	239	152	425.816	331.474	216.804	517.826	8.54279	-0.0438289	0.896136	0.953361	0	0	ATTAAT	no_name	hypothetical protein	HPP12_RS02370	HPP12_0461	480622	480915	-	NC_011498	1	2.329	0	0	0
gene_467	51	68	98	20	35.4268	58.3943	88.8985	68.135	5.92338	0.743088	0.0747385	0.246772	0	0	ATTAAT	virB10-1	VirB10 type IV secretion protein	HPP12_RS02375	HPP12_0462	480985	482250	-	NC_011498	0	0	0	0	0
gene_468	134	113	205	41	93.0822	97.0376	185.961	139.677	6.95895	0.77636	0.031858	0.147514	0	0	ATTAAT	virB9-1	VirB9 type IV secretion protein	HPP12_RS02380	HPP12_0463	482250	483782	-	NC_011498	0	0	0	0	0
gene_469	89	70	108	19	61.8233	60.1118	97.9698	64.7283	6.13801	0.416084	0.282831	0.529612	0	0	ATTAAT	virB8-1	VirB8 type IV secretion protein	HPP12_RS02385	HPP12_0464	483782	484951	-	NC_011498	0	0	0	0	0
gene_47	1100	1301	246	94	764.108	1117.22	223.153	320.235	8.98169	-1.7917	2.22e-07	1.5e-05	1	0	ATTAAT	hpyPVR	type II RM system M protein R.HpyPV (GAAGG, active)	HPP12_RS00275	HPP12_0047	52295	53566	-	NC_011498	0	0	1	0.425094	0
gene_470	20	46	52	8	13.8929	39.502	47.1706	27.254	4.97817	0.479078	0.348825	0.597141	0	0	ATTAAT	virB7-1	DNA topoisomerase I (topA)	NA	HPP12_0465	485068	486027	-	NC_011498	0	0	0	0	0
gene_471	30	39	39	4	20.8393	33.4909	35.378	13.627	4.68927	-0.148825	1	1	0	0	ATTAAT	topA-2	DNA topoisomerase I (topA)	NA	HPP12_0466	486302	487102	-	NC_011498	0	0	0	0	0
gene_472	15	16	23	3	10.4197	13.7398	20.8639	10.2203	3.77631	0.363591	0.455709	0.698471	0	0	ATTAAT	no_name	VirB4-like protein	HPP12_RS02395	NA	487105	487674	-	NC_011498	0	0	0	0	0
gene_473	26	52	93	15	18.0607	44.6545	84.3629	51.1013	5.52626	1.11102	0.0254244	0.129201	0	0	ATTAAT	virB4-1	VirB4-like protein	HPP12_RS02400	NA	487878	489473	-	NC_011498	0	0	1	0.356324	0
gene_474	6	2	13	1	4.16786	1.71748	11.7927	3.40675	2.24153	1.36882	0.111373	0.315199	0	0	ATTAAT	virB3-1	VirB3 type IV secretion protein	HPP12_RS02405	HPP12_0468	489520	489786	-	NC_011498	0	0	0	0	0
gene_475	6	6	0	1	4.16786	5.15244	0	3.40675	1.49439	-1.45198	0.271744	0.518464	0	0	ATTAAT	virB2-1	VirB2 type IV secretion protein	HPP12_RS02410	HPP12_0469	489787	490089	-	NC_011498	0	0	1	2.34405	0
gene_476	4	10	4	1	2.77857	8.5874	3.62851	3.40675	2.16063	-0.692045	0.515672	0.751486	0	0	ATTAAT	no_name	hypothetical protein	NA	HPP12_0470	490086	490370	-	NC_011498	0	0	0	0	0
gene_477	148	198	98	33	102.807	170.03	88.8985	112.423	6.87263	-0.438543	0.271309	0.518246	0	0	ATTAAT	no_name	hypothetical protein	NA	HPP12_0471	490431	491609	-	NC_011498	0	0	0	0	0
gene_478	20	32	11	8	13.8929	27.4797	9.9784	27.254	4.29454	-0.152115	0.695596	0.851579	0	0	ATTAAT	no_name	hypothetical protein	HPP12_RS02420	HPP12_0472	491616	491909	-	NC_011498	0	0	0	0	0
gene_479	76	50	46	5	52.7929	42.937	41.7279	17.0338	5.22885	-0.704095	0.195454	0.440121	0	0	ATTAAT	no_name	hypothetical protein	HPP12_RS02425	HPP12_0473	491929	492708	-	NC_011498	0	0	0	0	0
gene_48	10909	9819	4865	1555	7577.87	8431.97	4413.18	5297.5	12.606	-0.721315	0.00146307	0.0180482	0	0	ATTAAT	hpyPVM	type II RM system M protein M.HpyPV (GAAGG, active)	HPP12_RS00280	HPP12_0048	53566	56034	-	NC_011498	0	0	2	0.546048	0
gene_480	185	253	116	12	128.509	217.261	105.227	40.881	6.81228	-1.24278	0.00925286	0.0676589	1	0	ATTAAT	no_name	type I restriction enzyme R protein	HPP12_RS02435	HPP12_0474	492742	493827	-	NC_011498	0	0	0	0	0
gene_481	847	657	1194	148	588.363	564.192	1083.11	504.199	9.40149	0.461748	0.195489	0.440121	0	0	ATTAAT	no_name	type I restriction enzyme R protein (hsdR)	NA	NA	494060	494692	-	NC_011498	0	0	0	0	0
gene_482	1644	1338	957	301	1141.99	1148.99	868.121	1025.43	10.0243	-0.274874	0.294159	0.543891	0	0	ATTAAT	no_name	hypothetical protein	NA	NA	494740	496635	-	NC_011498	0	0	1	0.5219	0
gene_483	6628	4337	5072	1529	4604.1	3724.35	4600.95	5208.92	12.1419	0.236186	0.305748	0.549699	0	0	ATTAAT	no_name	tellurite resistance TerB family protein	HPP12_RS02440	HPP12_0475	496661	497428	-	NC_011498	0	0	1	1.35251	0
gene_484	3009	2259	1753	498	2090.18	1939.89	1590.19	1696.56	10.8295	-0.294142	0.209862	0.456496	0	0	ATTAAT	no_name	integral membrane protein	HPP12_RS02445	HPP12_0476	497438	497752	-	NC_011498	0	0	0	0	0
gene_485	10520	7241	7257	2037	7307.65	6218.13	6583.03	6939.55	12.7233	-0.000342207	0.998682	1	0	0	ATTAAT	no_name	hypothetical protein	HPP12_RS02450	HPP12_0477	497754	499241	-	NC_011498	0	0	0	0	0
gene_486	2964	2075	1625	649	2058.92	1781.89	1474.08	2210.98	10.8773	-0.0597205	0.814385	0.918385	0	0	ATTAAT	no_name	hypothetical protein	HPP12_RS02455	HPP12_0478	499253	499741	-	NC_011498	0	0	0	0	0
gene_487	12203	7828	6575	2558	8476.73	6722.22	5964.36	8714.47	12.8666	-0.0502344	0.841106	0.932033	0	0	ATTAAT	pepF	oligoendopeptidase F	HPP12_RS02460	HPP12_0479	499726	501462	-	NC_011498	0	0	0	0	0
gene_488	9212	8246	3882	1442	6399.06	7081.17	3521.47	4912.53	12.3803	-0.676555	0.00464231	0.0414473	0	0	ATTAAT	kefB	glutathione-regulated potassium-efflux systemprotein	HPP12_RS02465	HPP12_0480	501560	502810	-	NC_011498	0	0	2	1.72921	0
gene_489	43186	28061	52486	13985	29998.9	24097.1	47611.5	47643.4	15.1314	0.816272	0.00075266	0.0114745	1	0	ATTAAT	horE	outer membrane protein HorE	HPP12_RS02470	HPP12_0481	503129	503689	-	NC_011498	0	0	0	0	0
gene_49	27819	19289	16132	5418	19324.3	16564.2	14633.8	18457.8	14.0727	-0.117059	0.624438	0.809215	0	0	ATTAAT	putP	sodium/proline symporter	HPP12_RS00285	HPP12_0049	56074	57564	-	NC_011498	0	0	0	0	0
gene_490	306	350	441	65	212.561	300.559	400.043	221.439	8.14136	0.276417	0.456238	0.698471	0	0	ATTAAT	modA	molybdenum ABC transporter ModA	HPP12_RS02480	HPP12_0483	503913	504653	+	NC_011498	0	0	0	0	0
gene_491	109	124	106	31	75.7161	106.484	96.1555	105.609	6.58295	0.147153	0.730144	0.87107	0	0	ATTAAT	modB	molybdenum ABC transporter ModB	HPP12_RS02485	HPP12_0484	504675	505349	+	NC_011498	0	0	0	0	0
gene_492	127	197	169	20	88.2197	169.172	153.305	68.135	6.89929	-0.217051	0.694785	0.851579	0	0	ATTAAT	modD	molybdenum ABC transporter ModD	HPP12_RS02490	HPP12_0485	505346	506143	+	NC_011498	0	0	0	0	0
gene_493	5134	3070	6087	1369	3566.3	2636.33	5521.69	4663.84	11.9564	0.715569	0.00337649	0.0340734	0	0	ATTAAT	gltX	glutamyl-tRNA synthetase	HPP12_RS02495	HPP12_0486	506262	507653	-	NC_011498	0	0	0	0	0
gene_494	5	5	8	3	3.47322	4.2937	7.25702	10.2203	2.54238	1.17007	0.175215	0.414565	0	0	ATTAAT	hopJ-2	outer membrane protein HopJ/HopK	HPP12_RS02500	HPP12_0487	507770	508879	+	NC_011498	0	0	0	0	0
gene_495	979	906	7	3	680.056	778.018	6.34989	10.2203	6.28018	-6.45933	1.71e-40	2.76e-37	1	1	ATTAAT	hpyPVIIM	type II RM system M protein M.HpyPVII (ATTAAT)	HPP12_RS02505	HPP12_0488	508888	510525	+	NC_011498	0	0	0	0	0
gene_496	189	190	114	28	131.288	163.161	103.413	95.389	6.91853	-0.566685	0.128738	0.344438	0	0	ATTAAT	no_name	DD-heptosyltransferase	HPP12_RS02510	HPP12_0489	510491	511333	+	NC_011498	0	0	0	0	0
gene_497	20875	14117	20623	4236	14500.7	12122.8	18707.7	14431	13.8583	0.315816	0.193151	0.439005	0	0	ATTAAT	typA	GTP-binding protein of the TypA subfamily	HPP12_RS02515	HPP12_0490	511379	513178	+	NC_011498	0	0	0	0	0
gene_498	5080	3992	4167	983	3528.79	3428.09	3780	3348.84	11.7818	0.0352266	0.876429	0.946259	0	0	ATTAAT	no_name	type II R-M system methyltransferase	NA	HPP12_0491	513184	513666	+	NC_011498	0	0	1	2.2658	0
gene_499	5777	4156	5184	1192	4012.96	3568.92	4702.55	4060.85	11.9928	0.208935	0.359837	0.607624	0	0	ATTAAT	no_name	catalase like protein	HPP12_RS02525	HPP12_0492	513764	514708	-	NC_011498	0	0	1	1.52507	0
gene_5	1304	771	1823	257	905.815	662.088	1653.69	875.535	9.95955	0.689861	0.0372591	0.160562	0	0	ATTAAT	pyrF	orotidine 5'-phosphate decarboxylase	HPP12_RS00025	HPP12_0005	2513	3196	+	NC_011498	0	0	0	0	0
gene_50	88648	52415	54885	19290	61578.8	45010.8	49787.7	65716.2	15.7596	0.115875	0.658973	0.830029	0	0	ATTAAT	putA	proline/delta 1-pyrroline-5-carboxylatedehydrogenase	HPP12_RS00290	HPP12_0050	57591	61148	-	NC_011498	1	6.87272	1	0.433603	0
gene_500	112365	81156	83175	26100	78053.6	69691.9	75450.3	88916.2	16.2497	0.153802	0.521763	0.756884	0	0	ATTAAT	hofC	outer membrane protein HofC	HPP12_RS02530	HPP12_0493	514985	516571	+	NC_011498	0	0	0	0	0
gene_501	30986	28079	22614	6741	21524.2	24112.6	20513.8	22964.9	14.443	-0.0698884	0.765808	0.889681	0	0	ATTAAT	hofD	outer membrane protein HofD	HPP12_RS02535	HPP12_0494	516736	518043	+	NC_011498	0	0	2	2.28961	0
gene_502	1	1	3	0	0.694643	0.85874	2.72138	0	0.0398769	0.808926	0.638907	0.822471	0	0	ATTAAT	no_name	hypothetical protein	HPP12_RS02540	NA	518273	518473	-	NC_011498	0	0	0	0	0
gene_503	0	0	0	0	0	0	0	0	-1.7526	-0.776036	1	1	0	0	ATTAAT	no_name	hypothetical protein	HPP12_RS02545	HPP12_0495	518442	521204	+	NC_011498	0	0	1	0.496215	0
gene_504	144	187	82	27	100.029	160.584	74.3845	91.9823	6.70199	-0.647542	0.11277	0.317833	0	0	ATTAAT	no_name	hypothetical protein	HPP12_RS02550	HPP12_0496	521217	521834	+	NC_011498	0	0	0	0	0
gene_505	5063	4982	4264	1250	3516.98	4278.24	3867.99	4258.44	11.9584	0.0600318	0.79812	0.910983	0	0	ATTAAT	no_name	potassium channel protein	HPP12_RS02560	HPP12_0498	522347	523483	-	NC_011498	0	0	1	1.25672	0
gene_506	8651	5611	8427	1906	6009.36	4818.39	7644.36	6493.27	12.5948	0.384807	0.0972067	0.290291	0	0	ATTAAT	rpmB	50S ribosomal protein L28	HPP12_RS02565	HPP12_0499	523666	523854	-	NC_011498	0	0	0	0	0
gene_507	9924	6813	6474	2062	6893.64	5850.59	5872.74	7024.72	12.6462	0.0172425	0.941885	0.975697	0	0	ATTAAT	no_name	flagellar sheath adhesin	HPP12_RS02570	HPP12_0500	523954	524790	-	NC_011498	0	0	0	0	0
gene_508	2032	1747	1634	301	1411.52	1500.22	1482.25	1025.43	10.3999	-0.215526	0.421631	0.669966	0	0	ATTAAT	mraY	phospho-N-acetylmuramoyl-pentapeptide-transferase	HPP12_RS02575	HPP12_0501	524920	525981	+	NC_011498	0	0	0	0	0
gene_509	1339	1224	1302	326	930.128	1051.1	1181.08	1110.6	10.0572	0.210013	0.417489	0.666663	0	0	ATTAAT	murD	UDP-N-acetylmuramoyl-L-alanyl-D-glutamatesynthetase	HPP12_RS02580	HPP12_0502	525983	527251	+	NC_011498	0	0	1	0.779874	0
gene_51	11917	9044	36911	4624	8278.07	7766.44	33483	15752.8	13.7786	1.61763	5.02e-07	3.01e-05	1	0	ATTAAT	no_name	hypothetical protein	HPP12_RS00295	HPP12_0051	61470	61679	+	NC_011498	0	0	0	0	0
gene_510	1409	1132	912	274	978.753	972.093	827.3	933.45	9.85593	-0.14791	0.577839	0.784037	0	0	ATTAAT	no_name	hypothetical protein	HPP12_RS02585	HPP12_0503	527248	527508	-	NC_011498	0	0	0	0	0
gene_511	1580	1440	854	250	1097.54	1236.59	774.687	851.688	9.92805	-0.52122	0.050959	0.19635	0	0	ATTAAT	ybgC	thioesterase family protein	HPP12_RS02590	HPP12_0504	527498	527899	-	NC_011498	1	2.1012	0	0	0
gene_512	16343	12962	19155	4833	11352.6	11131	17376	16464.8	13.7515	0.589897	0.00897287	0.067447	0	0	ATTAAT	no_name	sodium-and chloride-dependent transporter	HPP12_RS02595	HPP12_0505	528130	529458	+	NC_011498	0	0	0	0	0
gene_513	7258	6976	6851	1521	5041.72	5990.57	6214.73	5181.67	12.4529	0.0468456	0.83456	0.930103	0	0	ATTAAT	no_name	sodium-and chloride-dependent transporter	HPP12_RS02600	HPP12_0506	529469	530797	+	NC_011498	0	0	0	0	0
gene_514	4995	4776	4063	927	3469.74	4101.34	3685.66	3158.06	11.8134	-0.14572	0.537029	0.761262	0	0	ATTAAT	pldA	outer membrane phospholipase A1 precursor	HPP12_RS02605	HPP12_0507	530812	531879	+	NC_011498	0	0	1	1.37896	0
gene_515	14624	9632	9550	3179	10158.5	8271.38	8663.07	10830.1	13.2102	0.0809215	0.734762	0.87107	0	0	ATTAAT	dnaN	DNA polymerase III subunit beta	HPP12_RS02610	HPP12_0508	531935	533059	+	NC_011498	0	0	0	0	0
gene_516	30983	20361	22159	5807	21522.1	17484.8	20101	19783	14.2675	0.0320808	0.892263	0.951403	0	0	ATTAAT	gyrB	DNA gyrase subunit B	HPP12_RS02615	HPP12_0509	533072	535393	+	NC_011498	0	0	1	0.629013	0
gene_517	2473	2464	1266	359	1717.85	2115.93	1148.42	1223.02	10.5581	-0.693003	0.00424992	0.0390348	0	0	ATTAAT	no_name	hypothetical protein	HPP12_RS02620	HPP12_0510	535439	536431	+	NC_011498	0	0	0	0	0
gene_518	1084	1190	749	160	752.994	1021.9	679.439	545.08	9.52576	-0.535518	0.0787273	0.254957	0	0	ATTAAT	hpyAXIIR	restriction endonuclease R.HpyAXII	HPP12_RS02625	HPP12_0511	536418	537173	+	NC_011498	0	0	0	0	1
gene_519	6443	5169	4879	1186	4475.59	4438.83	4425.88	4040.41	12.0847	-0.0744114	0.737804	0.871087	0	0	ATTAAT	no_name	outer membrane protein	HPP12_RS02630	HPP12_0512	537475	538593	+	NC_011498	0	0	1	1.29568	0
gene_52	278	592	458	75	193.111	508.374	415.464	255.506	8.42219	-0.0641621	0.902912	0.958677	0	0	ATTAAT	no_name	Uncharacterized protein	HPP12_RS00300	HPP12_0052	61980	62351	+	NC_011498	0	0	0	0	0
gene_520	9121	6927	7041	1862	6335.84	5948.49	6387.09	6343.37	12.6103	0.0514644	0.812719	0.91748	0	0	ATTAAT	no_name	UDP-sugar diphosphatase	HPP12_RS02635	HPP12_0513	538593	539231	+	NC_011498	0	0	0	0	0
gene_521	9619	8549	5376	1500	6681.78	7341.37	4876.72	5110.13	12.5307	-0.489709	0.0254071	0.129201	0	0	ATTAAT	no_name	plasminogen binding protein	HPP12_RS02640	HPP12_0514	539242	540591	+	NC_011498	0	0	1	1.01101	0
gene_522	9101	8455	5794	2025	6321.95	7260.65	5255.9	6898.67	12.6493	-0.160261	0.492575	0.733642	0	0	ATTAAT	glcD	glycolate oxidase subunit	HPP12_RS02645	HPP12_0515	540593	541972	+	NC_011498	0	0	0	0	0
gene_523	4009	4228	2715	1042	2784.83	3630.75	2462.85	3549.83	11.6006	-0.0935696	0.717585	0.863739	0	0	ATTAAT	dapB	dihydrodipicolinate reductase	HPP12_RS02650	HPP12_0516	541994	542758	+	NC_011498	0	0	0	0	0
gene_524	89	94	86	28	61.8233	80.7215	78.013	95.389	6.29662	0.282705	0.507933	0.747739	0	0	ATTAAT	lpp	hypothetical protein	HPP12_RS02655	NA	542855	543043	-	NC_011498	0	0	0	0	0
gene_525	25695	14930	37450	6848	17848.9	12821	33971.9	23329.4	14.3554	0.901748	0.0010582	0.0145355	1	0	ATTAAT	glnA	glutamine synthetase	HPP12_RS02665	HPP12_0518	543475	544920	-	NC_011498	0	0	0	0	0
gene_526	871	651	1350	211	605.034	559.04	1224.62	718.824	9.55468	0.739435	0.0204014	0.114675	0	0	ATTAAT	no_name	hypothetical protein	HPP12_RS02670	HPP12_0519	545058	547145	+	NC_011498	0	0	0	0	0
gene_527	5040	3239	3100	1143	3501	2781.46	2812.1	3893.92	11.6642	0.0941251	0.718357	0.863739	0	0	ATTAAT	rplI	50S ribosomal protein L9	HPP12_RS02675	HPP12_0520	547208	547657	+	NC_011498	0	0	0	0	0
gene_528	3714	2921	2382	727	2579.91	2508.38	2160.78	2476.71	11.246	-0.133837	0.560442	0.77342	0	0	ATTAAT	hslV	ATP-dependent protease peptidase subunit	HPP12_RS02680	HPP12_0521	547661	548203	+	NC_011498	0	0	0	0	0
gene_529	15704	12459	9768	2685	10908.7	10699	8860.82	9147.13	13.2678	-0.262913	0.233069	0.475555	0	0	ATTAAT	hslU	ATP-dependent protease ATP-binding subunit HslU	HPP12_RS02685	HPP12_0522	548203	549534	+	NC_011498	0	0	0	0	0
gene_53	33	85	27	2	22.9232	72.9929	24.4924	6.8135	4.77603	-1.61534	0.0194165	0.111006	0	0	ATTAAT	no_name	coild-coil rich protein	NA	NA	62545	62733	+	NC_011498	0	0	0	0	0
gene_530	9513	8088	5512	1183	6608.14	6945.49	5000.09	4030.19	12.4335	-0.585838	0.00918343	0.0676589	0	0	ATTAAT	era	GTP-binding protein Era	HPP12_RS02690	HPP12_0523	549534	550439	+	NC_011498	0	0	1	1.33503	0
gene_531	6370	6950	4028	1053	4424.88	5968.24	3653.91	3587.31	12.0827	-0.521324	0.0279736	0.135752	0	0	ATTAAT	no_name	peptidase	HPP12_RS02695	HPP12_0524	550436	551428	+	NC_011498	0	0	0	0	0
gene_532	766	701	608	133	532.097	601.977	551.534	453.098	9.05987	-0.174848	0.58115	0.785232	0	0	ATTAAT	no_name	hypothetical protein	HPP12_RS02700	HPP12_0525	551517	552371	-	NC_011498	0	0	0	0	0
gene_533	6202	3497	5277	2261	4308.18	3003.01	4786.91	7702.66	12.2222	0.772546	0.00562582	0.0485195	1	0	ATTAAT	cag1	cag pathogenicity island protein Cag1	HPP12_RS02710	HPP12_0527	552702	553049	+	NC_011498	0	0	1	2.81625	0
gene_534	2492	1721	1662	808	1731.05	1477.89	1507.65	2752.65	10.8523	0.408857	0.170649	0.407038	0	0	ATTAAT	cag2	cag pathogenicity island protein Cag2	HPP12_RS02715	HPP12_0528	553172	553522	+	NC_011498	0	0	0	0	0
gene_535	12223	7589	8417	2419	8490.63	6516.98	7635.29	8240.93	12.914	0.0811741	0.729843	0.87107	0	0	ATTAAT	cag3	cag pathogenicity island protein Cag3	HPP12_RS02720	HPP12_0529	553522	554967	+	NC_011498	0	0	0	0	0
gene_536	1081	1057	706	184	750.91	907.688	640.432	626.842	9.50163	-0.388235	0.176472	0.415013	0	0	ATTAAT	cag4	cag pathogenicity island protein Cag4	HPP12_RS02725	HPP12_0530	554977	555486	+	NC_011498	0	0	0	0	0
gene_537	9	5	32	4	6.25179	4.2937	29.0281	13.627	3.4066	2.01609	0.000820142	0.0122249	1	0	ATTAAT	no_name	hypothetical protein	NA	NA	555825	555950	+	NC_011498	0	0	0	0	0
gene_538	16486	12893	11460	2988	11451.9	11071.7	10395.7	10179.4	13.3939	-0.130543	0.554358	0.768615	0	0	ATTAAT	cag5	cag pathogenicity island protein Cag5	HPP12_RS02730	HPP12_0531	555960	558206	-	NC_011498	0	0	0	0	0
gene_539	10917	7700	8104	2400	7583.42	6612.3	7351.36	8176.2	12.8579	0.129376	0.565869	0.777306	0	0	ATTAAT	virB11-2	cag pathogenicity island protein VirB11 homolog	HPP12_RS02735	HPP12_0532	558215	559207	-	NC_011498	0	0	0	0	0
gene_54	25	83	30	8	17.3661	71.2754	27.2138	27.254	5.11862	-0.702578	0.28888	0.537822	0	0	ATTAAT	no_name	coild-coil rich protein	HPP12_RS00305	HPP12_0055	62735	63676	+	NC_011498	0	0	0	0	0
gene_540	3508	2218	2480	744	2436.81	1904.68	2249.68	2534.62	11.154	0.140116	0.569757	0.777641	0	0	ATTAAT	cagZ	cag pathogenicity island protein CagZ	HPP12_RS02740	HPP12_0533	559212	559811	-	NC_011498	0	0	0	0	0
gene_541	593	419	369	100	411.924	359.812	334.73	340.675	8.49579	-0.192353	0.546528	0.765992	0	0	ATTAAT	no_name	hypothetical protein	NA	NA	559795	560040	-	NC_011498	0	0	1	4.58406	0
gene_542	11022	8997	7253	1973	7656.36	7726.08	6579.4	6721.52	12.8041	-0.209759	0.343447	0.591805	0	0	ATTAAT	cagY	cag pathogenicity island protein CagY	HPP12_RS02745	HPP12_0534	559961	565666	-	NC_011498	0	0	0	0	1
gene_543	2602	2665	1917	515	1807.46	2288.54	1738.96	1754.48	10.8852	-0.229569	0.346577	0.594552	0	0	ATTAAT	cagX	cag pathogenicity island protein CagX	HPP12_RS02750	HPP12_0535	565681	567129	-	NC_011498	0	0	0	0	0
gene_544	4914	5152	2884	754	3413.48	4424.23	2616.16	2568.69	11.6382	-0.59613	0.013273	0.0882683	0	0	ATTAAT	cagW	cag pathogenicity island protein CagW	HPP12_RS02755	HPP12_0536	567302	568783	-	NC_011498	0	0	1	0.75456	0
gene_545	6555	6021	2908	1031	4553.39	5170.47	2637.93	3512.36	11.9169	-0.660875	0.0063284	0.0513904	0	0	ATTAAT	cagV	cag pathogenicity island protein CagV	HPP12_RS02760	HPP12_0537	568914	569672	-	NC_011498	0	0	1	1.0727	0
gene_546	4410	2711	2113	766	3063.38	2328.04	1916.76	2609.57	11.2703	-0.252323	0.32057	0.566086	0	0	ATTAAT	cagU	cag pathogenicity island protein CagU	HPP12_RS02765	HPP12_0538	570067	570717	+	NC_011498	0	0	0	0	0
gene_547	10264	5322	6193	2398	7129.82	4570.21	5617.84	8169.39	12.6326	0.23682	0.390972	0.645349	0	0	ATTAAT	cagT	cag pathogenicity island protein CagT	HPP12_RS02770	HPP12_0539	570730	571572	+	NC_011498	0	0	0	0	0
gene_548	1384	1208	692	227	961.387	1037.36	627.732	773.332	9.70859	-0.51257	0.0631246	0.223253	0	0	ATTAAT	cagS	cag pathogenicity island protein CagS	HPP12_RS02775	HPP12_0540	571774	572373	-	NC_011498	0	0	0	0	0
gene_549	3334	2355	1238	497	2315.94	2022.33	1123.02	1693.16	10.7712	-0.623382	0.0182508	0.106859	0	0	ATTAAT	cagQ	cag pathogenicity island protein CagQ	HPP12_RS02780	HPP12_0541	572812	573117	-	NC_011498	0	0	0	0	0
gene_55	79	133	552	97	54.8768	114.212	500.734	330.455	7.55034	2.29739	1.24e-07	9.14e-06	1	0	ATTAAT	cagR	hypothetical protein	NA	NA	63711	64475	+	NC_011498	0	0	0	0	0
gene_550	2637	1862	1241	350	1831.77	1598.97	1125.75	1192.36	10.4615	-0.565575	0.0205299	0.114675	0	0	ATTAAT	no_name	aspartyl/glutamyl-tRNA amidotransferase subunit B	NA	NA	573129	573308	-	NC_011498	1	2.67149	0	0	0
gene_551	2935	3379	1383	392	2038.78	2901.68	1254.56	1335.45	10.8046	-0.931691	0.00031358	0.00581584	1	0	ATTAAT	cagM	cag pathogenicity island protein CagM	HPP12_RS02790	HPP12_0544	574452	575537	+	NC_011498	0	0	1	0.760577	0
gene_552	2075	1985	1425	331	1441.39	1704.6	1292.66	1127.63	10.4301	-0.37833	0.131475	0.348873	0	0	ATTAAT	cagN	cag pathogenicity island protein CagN	HPP12_RS02795	HPP12_0545	575552	576472	+	NC_011498	0	0	1	1.08302	0
gene_553	938	1088	503	178	651.576	934.309	456.285	606.402	9.34229	-0.577571	0.0724679	0.243361	0	0	ATTAAT	cagL	cag pathogenicity island protein CagL	HPP12_RS02800	HPP12_0546	576553	577212	-	NC_011498	0	0	0	0	0
gene_554	4303	4185	3098	885	2989.05	3593.83	2810.28	3014.97	11.5963	-0.176397	0.452018	0.698337	0	0	ATTAAT	cagI	cag pathogenicity island protein CagI	HPP12_RS02805	HPP12_0547	577263	578408	-	NC_011498	0	0	2	2.15771	0
gene_555	27207	18775	17747	5291	18899.2	16122.8	16098.8	18025.1	14.0772	-0.0374786	0.87175	0.945554	0	0	ATTAAT	cagH	cag pathogenicity island protein CagH	HPP12_RS02810	HPP12_0548	578419	579411	-	NC_011498	0	0	0	0	0
gene_556	56	46	67	28	38.9	39.502	60.7776	95.389	5.78988	0.994122	0.0270447	0.134475	0	0	ATTAAT	no_name	hypothetical protein	HPP12_RS02815	NA	579350	579547	+	NC_011498	0	0	0	0	0
gene_557	13552	8607	9816	2879	9413.81	7391.17	8904.36	9808.04	13.1142	0.155106	0.504415	0.744676	0	0	ATTAAT	cagG	cag pathogenicity island protein G	HPP12_RS02820	HPP12_0549	579548	579976	-	NC_011498	0	0	0	0	0
gene_558	8122	6492	5690	1987	5641.89	5574.94	5161.56	6769.21	12.4979	0.0890217	0.702119	0.853636	0	0	ATTAAT	cagF	cag pathogenicity island protein F	HPP12_RS02825	HPP12_0550	580035	580841	-	NC_011498	0	0	1	0.770902	0
gene_559	31561	29233	22615	6075	21923.6	25103.5	20514.7	20696	14.426	-0.190476	0.414626	0.662745	0	0	ATTAAT	cagE	cag pathogenicity island protein E VirB4-likeprotein	HPP12_RS02830	HPP12_0551	580843	583794	-	NC_011498	0	0	1	0.318536	0
gene_56	114	122	115	23	79.1894	104.766	104.32	78.3553	6.51817	-0.0100789	1	1	0	0	ATTAAT	no_name	Dihydrolipoamide acetyltransferase	NA	NA	64942	65148	+	NC_011498	0	0	0	0	0
gene_560	24837	15377	24446	7539	17252.9	13204.8	22175.6	25683.5	14.2205	0.651987	0.00795291	0.0614544	0	0	ATTAAT	cagD	cag pathogenicity island protein D	HPP12_RS02835	HPP12_0552	583803	584426	-	NC_011498	0	0	0	0	0
gene_561	43074	25809	44305	13818	29921.1	22163.2	40190.3	47074.5	15.0408	0.744551	0.00357372	0.0350008	0	0	ATTAAT	cagC	cag pathogenicity island protein C	HPP12_RS02840	HPP12_0553	584428	584775	-	NC_011498	0	0	0	0	0
gene_562	592	678	275	71	411.229	582.226	249.46	241.879	8.44844	-1.01573	0.00259231	0.0279799	1	0	ATTAAT	cagB	cag pathogenicity island protein B	HPP12_RS02845	HPP12_0554	584921	585148	-	NC_011498	0	0	0	0	0
gene_563	654371	328675	700565	259128	454555	282246	635502	882785	19.0125	1.0431	0.000360655	0.00647577	1	0	ATTAAT	cagA	cytotoxin-associated protein A	HPP12_RS02850	HPP12_0555	585579	589223	+	NC_011498	0	0	3	0.989049	0
gene_564	3451	2041	1729	938	2397.21	1752.69	1568.42	3195.53	11.1184	0.199083	0.546249	0.765992	0	0	ATTAAT	no_name	hypothetical protein	HPP12_RS02855	NA	589559	589804	+	NC_011498	2	6.32094	0	0	0
gene_565	10826	8757	6055	2413	7520.21	7519.98	5492.66	8220.49	12.8099	-0.133264	0.591795	0.788279	0	0	ATTAAT	no_name	glutamate racemase	HPP12_RS02860	HPP12_0556	589769	590536	-	NC_011498	0	0	0	0	0
gene_566	133858	84503	99506	33998	92983.6	72566.1	90264.6	115823	16.4949	0.315992	0.217395	0.463899	0	0	ATTAAT	rho	transcription termination factor Rho	HPP12_RS02865	HPP12_0557	590575	591891	-	NC_011498	0	0	0	0	0
gene_567	5639	3945	4755	1435	3917.09	3387.73	4313.39	4888.69	12.0012	0.333111	0.145266	0.369684	0	0	ATTAAT	rpmE	50S ribosomal protein L31	HPP12_RS02870	HPP12_0558	592157	592360	+	NC_011498	0	0	0	0	0
gene_568	8736	7751	6240	1962	6068.41	6656.09	5660.48	6684.05	12.6135	-0.0437378	0.843214	0.932034	0	0	ATTAAT	no_name	methylase	HPP12_RS02875	HPP12_0559	592385	593248	+	NC_011498	0	0	0	0	0
gene_569	2885	2980	2153	505	2004.05	2559.04	1953.05	1720.41	10.9994	-0.312874	0.203874	0.449469	0	0	ATTAAT	no_name	23S rRNA methyltransferase	HPP12_RS02880	HPP12_0560	593261	593944	+	NC_011498	0	0	0	0	0
gene_57	176	209	177	58	122.257	179.477	160.562	197.592	7.36078	0.2473	0.518546	0.752894	0	0	ATTAAT	no_name	hypothetical protein	NA	NA	65192	66136	+	NC_011498	0	0	1	1.55859	0
gene_570	5121	4434	3229	780	3557.27	3807.65	2929.12	2657.27	11.6471	-0.398756	0.0846045	0.267556	0	0	ATTAAT	no_name	hypothetical protein	HPP12_RS02885	HPP12_0561	593957	594922	+	NC_011498	0	0	0	0	0
gene_571	2507	2568	1467	441	1741.47	2205.24	1330.76	1502.38	10.7073	-0.478254	0.0524537	0.199355	0	0	ATTAAT	no_name	hypothetical protein	HPP12_RS02890	HPP12_0562	594919	595740	+	NC_011498	0	0	0	0	0
gene_572	748	509	348	123	519.593	437.099	315.68	419.03	8.71147	-0.380878	0.232262	0.475256	0	0	ATTAAT	no_name	hypothetical protein	HPP12_RS02895	HPP12_0563	595809	596096	-	NC_011498	0	0	1	4.84226	0
gene_573	18192	18014	14366	2927	12637	15469.3	13031.8	9971.56	13.6341	-0.289049	0.23473	0.478339	0	0	ATTAAT	accA	acetyl-CoA carboxylase carboxyltransferasesubunit alpha	HPP12_RS02900	HPP12_0564	596708	597646	-	NC_011498	0	0	0	0	0
gene_574	36484	33282	32834	7497	25343.4	28580.6	29784.6	25540.4	14.7371	0.0370064	0.876143	0.946259	0	0	ATTAAT	no_name	3-oxoacyl-(acyl carrier protein) synthase II	HPP12_RS02905	HPP12_0565	597669	598910	-	NC_011498	0	0	0	0	0
gene_575	23935	18710	23754	6048	16626.3	16067	21547.9	20604	14.18	0.366603	0.107842	0.310646	0	0	ATTAAT	acpP	acyl carrier protein	HPP12_RS02910	HPP12_0566	599010	599246	-	NC_011498	0	0	1	7.56781	0
gene_576	36014	32183	38185	7656	25016.9	27636.8	34638.7	26082.1	14.7871	0.205654	0.404262	0.651628	0	0	ATTAAT	fabG	3-ketoacyl-(acyl-carrier-protein) reductase	HPP12_RS02915	HPP12_0567	599477	600220	-	NC_011498	0	0	0	0	0
gene_577	12315	9813	12375	2529	8554.53	8426.81	11225.7	8615.67	13.1639	0.224561	0.332956	0.580203	0	0	ATTAAT	rpsU	30S ribosomal protein S21	HPP12_RS02920	HPP12_0568	600259	600471	-	NC_011498	0	0	0	0	0
gene_578	2513	2220	2598	420	1745.64	1906.4	2356.72	1430.84	10.8608	0.0525629	0.840683	0.932033	0	0	ATTAAT	no_name	hypothetical protein	HPP12_RS02925	HPP12_0569	600572	601822	-	NC_011498	0	0	0	0	0
gene_579	24199	15190	11262	3946	16809.7	13044.3	10216.1	13443	13.6979	-0.335525	0.177085	0.415261	0	0	ATTAAT	no_name	hypothetical protein	HPP12_RS02930	HPP12_0570	601994	602239	+	NC_011498	0	0	0	0	0
gene_58	120	130	79	21	83.3572	111.636	71.6631	71.5418	6.38461	-0.445345	0.26587	0.512166	0	0	ATTAAT	no_name	hypothetical protein	HPP12_RS00320	HPP12_0061	66133	66696	+	NC_011498	1	9.62775	0	0	0
gene_580	4233	2825	8699	1251	2940.43	2425.94	7891.1	4261.85	11.9794	1.17929	5.54e-05	0.00154282	1	0	ATTAAT	no_name	membrane protein	HPP12_RS02935	HPP12_0571	602263	602910	-	NC_011498	0	0	0	0	0
gene_581	4956	2595	3414	1185	3442.65	2228.43	3096.93	4037	11.6349	0.331073	0.225812	0.472941	0	0	ATTAAT	dapF	diaminopimelate epimerase	HPP12_RS02940	HPP12_0572	603017	603835	-	NC_011498	0	0	0	0	0
gene_582	446	380	653	91	309.811	326.321	592.354	310.014	8.56538	0.504391	0.162392	0.396414	0	0	ATTAAT	no_name	outer membrane protein	HPP12_RS02945	HPP12_0573	604001	604996	+	NC_011498	0	0	0	0	0
gene_583	10695	8103	6801	2300	7429.21	6958.37	6169.37	7835.53	12.7931	-0.0388922	0.865611	0.942607	0	0	ATTAAT	no_name	radical SAM domain-containing protein	HPP12_RS02950	HPP12_0574	605131	606003	-	NC_011498	0	0	0	0	0
gene_584	49941	31782	43871	14577	34691.2	27292.5	39796.6	49660.2	15.1843	0.529303	0.0362854	0.158479	0	0	ATTAAT	ychF	GTP-dependent nucleic acid-binding protein EngD	HPP12_RS02955	HPP12_0575	606033	607133	-	NC_011498	0	0	0	0	0
gene_585	104606	60596	96442	32203	72663.9	52036.2	87485.2	109708	16.2587	0.661145	0.0119178	0.0819538	0	0	ATTAAT	pepA	leucyl aminopeptidase	HPP12_RS02960	HPP12_0576	607135	608625	-	NC_011498	0	0	0	0	0
gene_586	4529	3548	3255	1207	3146.04	3046.81	2952.7	4111.95	11.6914	0.190014	0.447446	0.6966	0	0	ATTAAT	no_name	integral membrane protein	HPP12_RS02965	HPP12_0577	608673	609251	-	NC_011498	0	0	0	0	0
gene_587	8366	5305	5240	1673	5811.39	4555.61	4753.35	5699.49	12.3457	0.0118966	0.961915	0.986955	0	0	ATTAAT	apt	adenine phosphoribosyltransferase	HPP12_RS02970	HPP12_0578	609266	609805	-	NC_011498	0	0	0	0	0
gene_588	3606	2724	3388	824	2504.88	2339.21	3073.35	2807.16	11.3819	0.279715	0.22731	0.473299	0	0	ATTAAT	no_name	membrane protein	HPP12_RS02975	HPP12_0579	609863	610195	-	NC_011498	0	0	0	0	0
gene_589	1722	1523	1161	227	1196.18	1307.86	1053.18	773.332	10.0625	-0.455168	0.098639	0.292478	0	0	ATTAAT	rpiB	ribose-5-phosphate isomerase B	HPP12_RS02980	HPP12_0580	610249	610704	-	NC_011498	0	0	0	0	0
gene_59	109	108	131	37	75.7161	92.7439	118.834	126.05	6.66611	0.539689	0.159176	0.390924	0	0	ATTAAT	no_name	hypothetical protein	HPP12_RS00325	HPP12_0062	66712	66972	+	NC_011498	0	0	0	0	0
gene_590	4938	4213	3435	1003	3430.15	3617.87	3115.98	3416.97	11.7283	-0.109483	0.634245	0.819296	0	0	ATTAAT	no_name	membrane protein	HPP12_RS02985	HPP12_0581	610725	611423	-	NC_011498	0	0	0	0	0
gene_591	8889	6945	7218	1971	6174.69	5963.95	6547.65	6714.71	12.6312	0.127731	0.555548	0.768635	0	0	ATTAAT	lepB	signal peptidase I	HPP12_RS02990	HPP12_0582	611432	612304	-	NC_011498	0	0	0	0	0
gene_592	7496	6670	6548	1363	5207.05	5727.79	5939.87	4643.4	12.3931	-0.0471465	0.839598	0.932033	0	0	ATTAAT	folD	bifunctional 5,10-methylene-tetrahydrofolatedehydrogenase/ 5,10-methylene-tetrahydrofolatecyclohydrolase	HPP12_RS02995	HPP12_0583	612305	613177	-	NC_011498	0	0	0	0	0
gene_593	2557	2342	2154	376	1776.2	2011.17	1953.95	1280.94	10.7732	-0.22748	0.400357	0.648652	0	0	ATTAAT	no_name	hypothetical protein	HPP12_RS03000	HPP12_0584	613257	615224	-	NC_011498	0	0	0	0	0
gene_594	1451	1422	1015	201	1007.93	1221.13	920.735	684.757	9.88551	-0.473418	0.099953	0.295291	0	0	ATTAAT	no_name	neuraminidase	HPP12_RS03010	HPP12_0586	615854	616897	-	NC_011498	0	0	1	1.17532	0
gene_595	3814	3402	2411	613	2649.37	2921.43	2187.08	2088.34	11.2528	-0.381818	0.094797	0.285806	0	0	ATTAAT	pyrC-2	dihydroorotase	HPP12_RS03015	HPP12_0587	616948	617967	-	NC_011498	0	0	0	0	0
gene_596	4156	3412	2815	641	2886.94	2930.02	2553.56	2183.73	11.3579	-0.296203	0.207838	0.454488	0	0	ATTAAT	no_name	siderophore-mediated iron transport protein	HPP12_RS03020	HPP12_0588	617971	618945	-	NC_011498	0	0	0	0	0
gene_597	3124	3130	1875	470	2170.07	2687.86	1700.86	1601.17	10.9676	-0.556983	0.0215319	0.117406	0	0	ATTAAT	no_name	hypothetical protein	HPP12_RS03025	HPP12_0589	618929	619810	-	NC_011498	0	0	0	0	0
gene_598	2443	2102	1483	559	1697.01	1805.07	1345.27	1904.37	10.72	-0.107932	0.665195	0.832653	0	0	ATTAAT	fliN	flagellar motor switch protein	HPP12_RS03030	HPP12_0590	619807	620178	-	NC_011498	0	0	0	0	0
gene_599	2706	2273	1436	651	1879.71	1951.92	1302.64	2217.79	10.8426	-0.122203	0.655548	0.828924	0	0	ATTAAT	nth	endonuclease III	HPP12_RS03035	HPP12_0591	620260	620910	-	NC_011498	0	0	0	0	0
gene_6	2762	1740	3291	623	1918.61	1494.21	2985.36	2122.41	11.0276	0.58173	0.0269779	0.134475	0	0	ATTAAT	panC	pantoate--beta-alanine ligase	HPP12_RS00030	HPP12_0006	3197	4027	+	NC_011498	0	0	0	0	0
gene_60	224	163	261	58	155.6	139.975	236.76	197.592	7.48505	0.555341	0.104885	0.305946	0	0	ATTAAT	no_name	hypothetical protein	NA	NA	67068	67610	+	NC_011498	0	0	0	0	0
gene_600	550	392	238	97	382.054	336.626	215.896	330.455	8.29145	-0.395521	0.244485	0.489179	0	0	ATTAAT	no_name	ferrous iron transport protein A	HPP12_RS03040	HPP12_0592	620913	621143	-	NC_011498	0	0	0	0	0
gene_601	15321	10687	4969	2129	10642.6	9177.35	4507.52	7252.97	12.8982	-0.753008	0.00425131	0.0390348	1	0	ATTAAT	no_name	hypothetical protein	HPP12_RS03045	HPP12_0593	621140	624076	-	NC_011498	0	0	2	0.59541	0
gene_602	759	934	489	149	527.234	802.063	443.585	507.606	9.13502	-0.482857	0.144467	0.369684	0	0	ATTAAT	pabC	aminodeoxychorismate lyase	HPP12_RS03050	HPP12_0594	624120	624983	+	NC_011498	0	0	1	1.59596	0
gene_603	3509	2498	5373	451	2437.5	2145.13	4874	1536.44	11.4041	0.484246	0.226626	0.473163	0	0	ATTAAT	oorD	2-oxoglutarate-acceptor oxidoreductase subunitOorD	HPP12_RS03055	HPP12_0595	625168	625509	+	NC_011498	0	0	0	0	0
gene_604	12607	8518	19985	2283	8757.37	7314.75	18128.9	7777.61	13.3167	0.688757	0.0396399	0.167691	0	0	ATTAAT	oorA	2-oxoglutarate-acceptor oxidoreductase subunitOorA	HPP12_RS03060	HPP12_0596	625509	626636	+	NC_011498	0	0	1	1.91673	0
gene_605	10586	6545	14148	2076	7353.5	5620.45	12834	7072.41	12.9721	0.617619	0.034174	0.152978	0	0	ATTAAT	oorB	2-oxoglutarate-acceptor oxidoreductase subunitOorB	HPP12_RS03065	HPP12_0597	626638	627459	+	NC_011498	0	0	0	0	0
gene_606	10506	6386	13912	2471	7297.92	5483.91	12620	8418.08	13.0013	0.718905	0.00659666	0.0527732	0	0	ATTAAT	oorC	2-oxoglutarate-acceptor oxidoreductase subunitOorC	HPP12_RS03070	HPP12_0598	627459	628019	+	NC_011498	0	0	0	0	0
gene_607	13424	10822	12887	2207	9324.89	9293.28	11690.2	7518.7	13.207	0.0450596	0.857843	0.940484	0	0	ATTAAT	res-1	type III R-M system restriction enzyme	HPP12_RS03075	HPP12_0599	628174	631116	+	NC_011498	0	0	0	0	0
gene_608	4220	2955	3535	1045	2931.4	2537.58	3206.7	3560.05	11.5707	0.307194	0.190218	0.436018	0	0	ATTAAT	no_name	adenine specific DNA methyltransferase	NA	NA	631113	632000	+	NC_011498	0	0	0	0	1
gene_609	2292	2103	1068	393	1592.12	1805.93	968.812	1338.85	10.4514	-0.558274	0.0320955	0.147767	0	0	ATTAAT	no_name	adenine specific DNA methyltransferase	NA	NA	632029	632982	+	NC_011498	1	6.84563	0	0	0
gene_61	60	97	56	6	41.6786	83.2978	50.7991	20.4405	5.56006	-0.810903	0.150832	0.37673	0	0	ATTAAT	no_name	hypothetical protein	NA	NA	67607	68491	+	NC_011498	0	0	0	0	0
gene_610	523	599	291	90	363.299	514.385	263.974	306.608	8.46692	-0.621268	0.0663586	0.230614	0	0	ATTAAT	no_name	hypothetical protein	HPP12_RS03085	HPP12_0601	633090	633254	+	NC_011498	0	0	0	0	0
gene_611	3879	3773	3133	748	2694.52	3240.03	2842.03	2548.25	11.4655	-0.138778	0.562265	0.774239	0	0	ATTAAT	no_name	dsbb-like protein	HPP12_RS03090	HPP12_0602	633264	634736	+	NC_011498	0	0	0	0	0
gene_612	20601	14384	11687	4624	14310.4	12352.1	10601.6	15752.8	13.6941	-0.0167654	0.946399	0.97868	0	0	ATTAAT	no_name	tumor necrosis factor alpha-inducing protein	HPP12_RS03095	HPP12_0603	635320	635790	+	NC_011498	0	0	0	0	0
gene_613	4112	3422	3154	718	2856.37	2938.61	2861.08	2446.05	11.4372	-0.126873	0.592742	0.788372	0	0	ATTAAT	pbp-1a	penicillin-binding protein 1A	HPP12_RS03100	HPP12_0604	635793	637772	-	NC_011498	0	0	0	0	0
gene_614	3408	2871	2378	741	2367.35	2465.44	2157.15	2524.4	11.2157	-0.0458686	0.842862	0.932034	0	0	ATTAAT	bioF	8-amino-7-oxononanoate synthase	HPP12_RS03105	HPP12_0605	637773	638894	-	NC_011498	0	0	0	0	0
gene_615	28153	15549	21483	7085	19556.3	13352.5	19487.8	24136.8	14.2095	0.406668	0.119569	0.330862	0	0	ATTAAT	no_name	methyl-accepting chemotaxis transmembranesensory protein (MCP-like protein)	HPP12_RS03110	HPP12_0606	638917	640218	-	NC_011498	0	0	1	1.0531	0
gene_616	1343	1110	632	153	932.906	953.201	573.305	521.233	9.48865	-0.78509	0.00566678	0.0485195	1	0	ATTAAT	spab	multidrug resistance protein	NA	HPP12_0607	640290	641069	-	NC_011498	0	0	0	0	0
gene_617	236692	157039	454705	98698	164417	134856	412475	336239	17.8526	1.32296	1.57e-07	1.11e-05	1	0	ATTAAT	flaA	flagellin A	HPP12_RS03120	HPP12_0609	642233	643765	+	NC_011498	0	0	1	1.44466	0
gene_618	3826	3505	4817	1291	2657.71	3009.88	4369.63	4398.12	11.7833	0.629471	0.0059648	0.0494313	0	0	ATTAAT	no_name	3-methyladenine DNA glycosylase	HPP12_RS03125	HPP12_0610	643907	644563	+	NC_011498	0	0	0	0	0
gene_619	1894	2041	1902	376	1315.65	1752.69	1725.36	1280.94	10.5685	-0.029473	0.920962	0.964533	0	0	ATTAAT	no_name	hypothetical protein	HPP12_RS03130	HPP12_0611	644560	645177	+	NC_011498	0	0	0	0	0
gene_62	68	53	102	15	47.2358	45.5132	92.527	51.1013	5.85073	0.630937	0.127175	0.342906	0	0	ATTAAT	no_name	cell division protein	HPP12_RS00335	HPP12_0065	68461	68886	+	NC_011498	0	0	0	0	0
gene_620	17724	11510	15437	3792	12311.9	9884.1	14003.3	12918.4	13.5772	0.278474	0.229473	0.473299	0	0	ATTAAT	hemE	uroporphyrinogen decarboxylase	HPP12_RS03135	HPP12_0612	645246	646265	+	NC_011498	0	0	0	0	0
gene_621	22046	13957	16553	5066	15314.1	11985.4	15015.7	17258.6	13.8573	0.241508	0.31287	0.560259	0	0	ATTAAT	hefA	outer-membrane protein of the HefABC effluxsystem HefA	HPP12_RS03140	HPP12_0613	646274	647707	+	NC_011498	0	0	0	0	0
gene_622	7365	4792	5250	1445	5116.05	4115.08	4762.42	4922.75	12.2069	0.0692708	0.75824	0.883939	0	0	ATTAAT	hefB	membrane fusion protein of the HefABC effluxsystem HefB	HPP12_RS03145	HPP12_0614	647718	648422	+	NC_011498	0	0	1	2.24013	0
gene_623	26167	21011	15940	4589	18176.7	18043	14459.6	15633.6	14.0108	-0.267338	0.236318	0.480275	0	0	ATTAAT	hefC	cytoplasmic pump protein of the HefABC effluxsystem HefC	HPP12_RS03150	HPP12_0615	648435	651521	+	NC_011498	0	0	3	1.7176	0
gene_624	3250	3021	2125	757	2257.59	2594.25	1927.65	2578.91	11.1911	-0.106508	0.663573	0.832141	0	0	ATTAAT	no_name	membrane protein	HPP12_RS03155	HPP12_0616	651518	652087	+	NC_011498	0	0	0	0	0
gene_625	53836	41789	32143	10693	37396.8	35885.9	29157.8	36428.4	15.0811	-0.160081	0.509718	0.748356	0	0	ATTAAT	vacA-1	Vacuolating cytotoxin vacA, inactivated derivative	HPP12_RS03160	HPP12_0617	652238	660745	+	NC_011498	0	0	10	1.49996	0
gene_626	3354	3467	2150	624	2329.83	2977.25	1950.32	2125.81	11.1833	-0.380717	0.116276	0.324529	0	0	ATTAAT	vacA-1	Vacuolating cytotoxin vacA, inactivated derivative	HPP12_RS03165	HPP12_0618	660691	661809	+	NC_011498	0	0	0	0	0
gene_627	43	52	67	7	29.8697	44.6545	60.7776	23.8473	5.31132	0.183373	0.603866	0.794664	0	0	ATTAAT	no_name	ABC transporter permease	HPP12_RS03170	HPP12_0619	661868	662368	-	NC_011498	0	0	1	1.25124	0
gene_628	18	55	3	3	12.5036	47.2307	2.72138	10.2203	3.79722	-2.20654	0.00372258	0.0353864	1	0	ATTAAT	no_name	ABC transporter permease	HPP12_RS03175	HPP12_0620	662385	662624	-	NC_011498	0	0	0	0	0
gene_629	638	716	126	83	443.183	614.858	114.298	282.76	8.34019	-1.41397	0.00106138	0.0145355	1	0	ATTAAT	no_name	ABC transporter ATP-binding protein	NA	HPP12_0621	662624	662983	-	NC_011498	0	0	1	2.44454	0
gene_63	48	47	52	8	33.3429	40.3608	47.1706	27.254	5.21069	0.0140442	0.920818	0.964533	0	0	ATTAAT	no_name	hypothetical protein	HPP12_RS00340	HPP12_0066	68888	69225	+	NC_011498	0	0	0	0	0
gene_630	4687	2618	919	519	3255.79	2248.18	833.65	1768.1	10.8858	-1.08099	0.00140625	0.0176163	1	0	ATTAAT	no_name	ABC transporter ATP-binding protein	NA	HPP12_0622	663084	663326	-	NC_011498	0	0	0	0	0
gene_631	1488	1112	1658	320	1033.63	954.919	1504.02	1090.16	10.1493	0.383562	0.148464	0.374872	0	0	ATTAAT	no_name	hypothetical protein	HPP12_RS03185	HPP12_0623	663635	663967	-	NC_011498	0	0	0	0	0
gene_632	8145	5260	6979	1845	5657.87	4516.97	6330.84	6285.46	12.4679	0.310282	0.169371	0.406991	0	0	ATTAAT	ligA	NAD-dependent DNA ligase LigA	HPP12_RS03190	HPP12_0624	664121	666091	-	NC_011498	0	0	0	0	0
gene_633	6368	5571	3389	1023	4423.49	4784.04	3074.26	3485.11	11.924	-0.489259	0.0327667	0.149158	0	0	ATTAAT	cheV-2	chemotaxis protein	HPP12_RS03195	HPP12_0625	666169	667110	+	NC_011498	0	0	1	1.35309	0
gene_634	13271	10834	12996	2913	9218.61	9303.59	11789	9923.87	13.2916	0.229297	0.308878	0.553992	0	0	ATTAAT	aspS	aspartyl-tRNA synthetase	HPP12_RS03200	HPP12_0626	667145	668878	+	NC_011498	0	0	1	0.849438	0
gene_635	2327	2402	1813	641	1616.44	2062.69	1644.62	2183.73	10.8738	0.0573586	0.830829	0.927261	0	0	ATTAAT	adk	adenylate kinase	HPP12_RS03205	HPP12_0627	668895	669470	+	NC_011498	1	8.20973	0	0	0
gene_636	5088	4547	3430	937	3534.35	3904.69	3111.45	3192.13	11.7414	-0.238946	0.297987	0.545971	0	0	ATTAAT	no_name	lipopolysaccharide biosynthesis protein	HPP12_RS03210	HPP12_0628	669495	670712	+	NC_011498	0	0	0	0	0
gene_637	6241	3968	6370	1272	4335.27	3407.48	5778.4	4333.39	12.1112	0.385121	0.114805	0.320978	0	0	ATTAAT	ppa	inorganic pyrophosphatase	HPP12_RS03215	HPP12_0629	670768	671289	+	NC_011498	0	0	0	0	0
gene_638	3655	2691	3620	859	2538.92	2310.87	3283.8	2926.4	11.4221	0.356717	0.126971	0.342906	0	0	ATTAAT	no_name	Uncharacterized protein	HPP12_RS03220	HPP12_0630	671365	671928	+	NC_011498	0	0	0	0	0
gene_639	2100	1796	1042	248	1458.75	1542.3	945.227	844.874	10.1785	-0.745425	0.00304902	0.0322041	0	0	ATTAAT	no_name	Uncharacterized protein	HPP12_RS03225	HPP12_0631	671945	672862	+	NC_011498	0	0	0	0	0
gene_64	287	251	269	60	199.363	215.544	244.017	204.405	7.75268	0.112072	0.734041	0.87107	0	0	ATTAAT	no_name	ATP-binding protein	HPP12_RS00345	HPP12_0067	69228	69656	+	NC_011498	0	0	0	0	0
gene_640	36	35	12	4	25.0072	30.0559	10.8855	13.627	4.19923	-1.16757	0.0359559	0.158317	0	0	ATTAAT	no_name	hypothetical protein	HPP12_RS03230	HPP12_0632	672941	673324	+	NC_011498	0	0	0	0	0
gene_641	1105	716	1175	202	767.581	614.858	1065.87	688.164	9.60473	0.343465	0.26706	0.513772	0	0	ATTAAT	no_name	Uncharacterized protein	HPP12_RS03235	HPP12_0633	673279	673788	+	NC_011498	0	0	0	0	0
gene_642	7059	7326	3923	1228	4903.49	6291.13	3558.66	4183.49	12.1845	-0.531999	0.0219909	0.118458	0	0	ATTAAT	mutS	recombination and DNA strand exchange inhibitorprotein	HPP12_RS03240	HPP12_0634	673934	676186	-	NC_011498	0	0	2	1.08187	0
gene_643	1998	1782	1350	395	1387.9	1530.27	1224.62	1345.67	10.4193	-0.183134	0.451803	0.698337	0	0	ATTAAT	no_name	hypothetical protein	HPP12_RS03245	HPP12_0635	676183	676560	-	NC_011498	0	0	0	0	0
gene_644	5395	5484	2910	919	3747.6	4709.33	2639.74	3130.8	11.7702	-0.551426	0.0226067	0.12137	0	0	ATTAAT	murC	UDP-N-acetylmuramate--L-alanine ligase	HPP12_RS03250	HPP12_0636	676560	677909	-	NC_011498	0	0	1	0.844827	0
gene_645	8284	7596	4650	1354	5754.43	6522.99	4218.14	4612.74	12.346	-0.475377	0.0312557	0.14556	0	0	ATTAAT	aspB1	N-succinyldiaminopimelate aminotransferase AspB	HPP12_RS03255	HPP12_0637	677902	679029	-	NC_011498	0	0	0	0	0
gene_646	7773	5240	4450	1445	5399.46	4499.8	4036.72	4922.75	12.2012	-0.143907	0.528965	0.75848	0	0	ATTAAT	ispG	4-hydroxy-3-methylbut-2-en-1-yl diphosphatesynthase	HPP12_RS03260	HPP12_0638	679149	680228	+	NC_011498	0	0	1	1.81579	0
gene_647	7190	4626	4224	1583	4994.49	3972.53	3831.71	5392.89	12.1508	0.0408572	0.873703	0.946259	0	0	ATTAAT	dapD	tetrahydrodipicolinate (THDP)N-succinyltransferase	HPP12_RS03265	HPP12_0639	680231	681436	+	NC_011498	0	0	1	1.27534	0
gene_648	6741	4787	5815	1887	4682.59	4110.79	5274.95	6428.54	12.3084	0.412449	0.0685132	0.233581	0	0	ATTAAT	hcpF	cysteine-rich protein F	HPP12_RS03270	HPP12_0640	681448	682506	+	NC_011498	0	0	0	0	0
gene_649	3059	2754	1884	705	2124.91	2364.97	1709.03	2401.76	11.0688	-0.127263	0.610763	0.801131	0	0	ATTAAT	no_name	hypothetical protein	HPP12_RS03275	HPP12_0641	682739	684787	+	NC_011498	0	0	1	0.691117	0
gene_65	458	383	589	157	318.147	328.897	534.298	534.86	8.69999	0.724539	0.0170324	0.103088	0	0	ATTAAT	no_name	ATP-binding protein	HPP12_RS00350	HPP12_0068	69807	70127	+	NC_011498	0	0	0	0	0
gene_650	8925	5835	18249	3487	6199.69	5010.75	16554.2	11879.3	13.1239	1.34275	1.02e-07	7.85e-06	1	0	ATTAAT	mdaB	modulator of drug activity B	HPP12_RS03280	HPP12_0642	684832	685416	-	NC_011498	0	0	1	4.13199	0
gene_651	23768	14197	20737	5940	16510.3	12191.5	18811.1	20236.1	14.0309	0.444077	0.0678053	0.232202	0	0	ATTAAT	hydA	quinone-reactive Ni/Fe hydrogenase HydA	HPP12_RS03285	HPP12_0643	685577	686731	+	NC_011498	0	0	0	0	0
gene_652	28415	18087	27643	7520	19738.3	15532	25075.7	25618.8	14.3679	0.523374	0.0300155	0.142399	0	0	ATTAAT	hydB	quinone-reactive Ni/Fe hydrogenase HydB	HPP12_RS03290	HPP12_0644	686741	688477	+	NC_011498	0	0	1	1.07787	0
gene_653	9609	5952	8780	2336	6674.83	5111.22	7964.58	7958.17	12.7418	0.434009	0.0625677	0.222708	0	0	ATTAAT	hydC	quinone-reactive Ni/Fe hydrogenase HydC	HPP12_RS03295	HPP12_0645	688490	689164	+	NC_011498	0	0	2	4.59254	0
gene_654	7381	5034	6351	1867	5127.16	4322.9	5761.17	6360.4	12.3857	0.359181	0.107321	0.310252	0	0	ATTAAT	hydD	quinone-reactive Ni/fe hydrogenase HydD	HPP12_RS03300	HPP12_0646	689161	689697	+	NC_011498	1	13.261	0	0	0
gene_655	5569	5311	4911	1187	3868.47	4560.77	4454.9	4043.81	12.0471	0.0118431	0.957145	0.984561	0	0	ATTAAT	hydE	protein hydE	HPP12_RS03305	HPP12_0647	689699	691237	+	NC_011498	0	0	0	0	0
gene_656	4493	2661	2518	891	3121.03	2285.11	2284.15	3035.41	11.3887	-0.0232913	0.925047	0.96686	0	0	ATTAAT	no_name	hypothetical protein	HPP12_RS03310	HPP12_0648	691242	691655	-	NC_011498	0	0	0	0	0
gene_657	8700	4073	5518	2341	6043.4	3497.65	5005.53	7975.2	12.442	0.444153	0.141496	0.365851	0	0	ATTAAT	no_name	hypothetical protein	HPP12_RS03315	HPP12_0649	691792	692244	-	NC_011498	0	0	0	0	0
gene_658	6022	4785	2557	939	4183.14	4109.07	2319.53	3198.94	11.7238	-0.58749	0.0167002	0.102226	0	0	ATTAAT	hopH	outer membrane protein HopH	HPP12_RS03320	HPP12_0650	692428	693348	+	NC_011498	0	0	1	1.23073	0
gene_659	680	647	656	130	472.358	555.605	595.076	442.878	9.01255	0.0139543	0.954747	0.983736	0	0	ATTAAT	exsB	trans-regulatory protein ExsB	HPP12_RS03325	HPP12_0651	693415	694101	-	NC_011498	0	0	0	0	0
gene_66	109	57	231	44	75.7161	48.9482	209.546	149.897	6.72576	1.52772	0.000131157	0.00290342	1	0	ATTAAT	no_name	ATP-binding protein	NA	NA	70219	70344	+	NC_011498	0	0	0	0	0
gene_660	249	214	251	55	172.966	183.77	227.689	187.371	7.58795	0.218462	0.517853	0.752563	0	0	ATTAAT	no_name	poly(A) polymerase	HPP12_RS03330	HPP12_0652	694164	695372	+	NC_011498	0	0	0	0	0
gene_661	3093	2279	7355	807	2148.53	1957.07	6671.92	2749.25	11.6025	1.19831	0.000564546	0.00921521	1	0	ATTAAT	no_name	putative polynucleotide adenylyltransferase;putative poly(A) polymerase	HPP12_RS03335	HPP12_0653	695386	695889	+	NC_011498	0	0	0	0	0
gene_662	3990	3245	7733	1422	2771.63	2786.61	7014.82	4844.4	11.9871	1.09331	8.55e-06	0.000337181	1	0	ATTAAT	no_name	3-hydroxyacid dehydrogenase	NA	NA	695906	696763	+	NC_011498	0	0	1	2.04765	0
gene_663	6371	4444	11821	2123	4425.57	3816.24	10723.2	7232.53	12.5704	1.12341	8.09e-06	0.000326694	1	0	ATTAAT	no_name	NAD(P)H-flavin oxidoreductase	HPP12_RS03345	HPP12_0655	696765	697418	+	NC_011498	0	0	0	0	0
gene_664	19913	16414	12577	3873	13832.4	14095.4	11408.9	13194.3	13.678	-0.18285	0.421094	0.669771	0	0	ATTAAT	gltX	glutamylglutaminyl-tRNA synthetase	HPP12_RS03350	HPP12_0656	697583	698902	+	NC_011498	0	0	0	0	0
gene_665	1454	1467	696	337	1010.01	1259.77	631.361	1148.08	9.97277	-0.351134	0.268373	0.514282	0	0	ATTAAT	no_name	integral membrane protein	HPP12_RS03355	HPP12_0657	698899	699192	+	NC_011498	0	0	1	5.80713	0
gene_666	8776	8643	5223	1534	6096.19	7422.09	4737.93	5225.96	12.5026	-0.440132	0.0502127	0.195999	0	0	ATTAAT	no_name	soluble lytic murein transglycosylase	HPP12_RS03360	HPP12_0658	699201	700883	+	NC_011498	0	0	1	0.664648	0
gene_667	10677	9090	9329	2425	7416.71	7805.94	8462.59	8261.37	12.9618	0.135697	0.538916	0.762189	0	0	ATTAAT	galU	UDP-glucose pyrophosphorylase	HPP12_RS03365	HPP12_0659	700880	701701	+	NC_011498	0	0	0	0	0
gene_668	2009	1909	1675	498	1395.54	1639.33	1519.44	1696.56	10.6092	0.0836315	0.730823	0.87107	0	0	ATTAAT	no_name	hypothetical protein	HPP12_RS03370	HPP12_0660	701713	702120	+	NC_011498	0	0	2	5.14504	0
gene_669	8412	8016	6899	1696	5843.34	6883.66	6258.27	5777.85	12.5953	-0.0805216	0.720936	0.865552	0	0	ATTAAT	no_name	UDP-N-acetylglucosamine1-carboxyvinyltransferase	HPP12_RS03375	HPP12_0661	702123	703391	+	NC_011498	1	6.84563	0	0	0
gene_67	190	128	141	46	131.982	109.919	127.905	156.711	7.03557	0.234598	0.541397	0.76286	0	0	ATTAAT	no_name	ATP-binding protein	NA	NA	70351	71649	+	NC_011498	0	0	0	0	0
gene_670	26035	16809	22729	6236	18085	14434.6	20618.1	21244.5	14.1712	0.364352	0.123546	0.337545	0	0	ATTAAT	aspA	aspartate ammonia-lyase	HPP12_RS03380	HPP12_0662	703449	704855	+	NC_011498	0	0	0	0	0
gene_671	3319	2570	2787	677	2305.52	2206.96	2528.16	2306.37	11.1894	0.0994556	0.667071	0.834355	0	0	ATTAAT	no_name	transferase	HPP12_RS03385	HPP12_0663	704912	705490	+	NC_011498	0	0	0	0	0
gene_672	1041	912	687	205	723.124	783.171	623.197	698.384	9.46242	-0.18874	0.506221	0.746399	0	0	ATTAAT	fucT	alpha 1,3-fucosyltransferase	HPP12_RS03390	HPP12_0664	705499	706884	-	NC_011498	0	0	0	0	0
gene_673	5138	3535	3036	941	3569.08	3035.65	2754.04	3205.75	11.6152	-0.148236	0.527419	0.758099	0	0	ATTAAT	serB	phosphoserine phosphatase	HPP12_RS03395	HPP12_0665	706924	707547	-	NC_011498	0	0	0	0	0
gene_674	18968	9505	37715	11016	13176	8162.32	34212.3	37528.8	14.2558	1.74935	3.13e-10	7.22e-08	1	0	ATTAAT	pfr	nonheme iron-containing ferritin	HPP12_RS03400	HPP12_0666	707563	708066	-	NC_011498	0	0	1	2.37463	0
gene_675	3820	2535	3246	1009	2653.54	2176.91	2944.54	3437.41	11.4389	0.401841	0.0973625	0.290291	0	0	ATTAAT	no_name	Menaquinone of futalosine pathway	HPP12_RS03405	HPP12_0667	708368	709450	+	NC_011498	0	0	0	0	0
gene_676	28569	26354	22356	5855	19845.3	22631.2	20279.7	19946.5	14.3351	-0.0785268	0.735798	0.87107	0	0	ATTAAT	no_name	protective surface antigen D15	HPP12_RS03410	HPP12_0668	709623	712274	+	NC_011498	0	0	1	0.704124	0
gene_677	14602	12352	10390	3221	10143.2	10607.2	9425.06	10973.1	13.3285	-0.024693	0.912292	0.963594	0	0	ATTAAT	no_name	hypothetical protein	HPP12_RS03415	HPP12_0669	712276	713337	+	NC_011498	0	0	0	0	0
gene_678	20493	16488	14202	4377	14235.3	14158.9	12883	14911.3	13.7779	-0.0308049	0.892445	0.951403	0	0	ATTAAT	no_name	processing zinc-metalloprotease	HPP12_RS03420	HPP12_0670	713382	714644	+	NC_011498	0	0	0	0	0
gene_679	22137	17552	14667	4671	15377.3	15072.6	13304.8	15912.9	13.8644	-0.0595924	0.795676	0.909988	0	0	ATTAAT	gatB	aspartyl/glutamyl-tRNA amidotransferase subunitB	HPP12_RS03425	HPP12_0671	714644	716068	+	NC_011498	0	0	0	0	0
gene_68	17645	13442	20547	5473	12257	11543.2	18638.8	18645.1	13.8625	0.647581	0.00393585	0.0369787	0	0	ATTAAT	ureH	urease accessory protein UreH	HPP12_RS00360	HPP12_0071	71706	72503	-	NC_011498	0	0	0	0	0
gene_680	12070	11636	7002	2186	8384.35	9992.3	6351.71	7447.16	12.9589	-0.413324	0.0731467	0.243722	0	0	ATTAAT	no_name	hypothetical protein	HPP12_RS03430	HPP12_0672	716068	717312	+	NC_011498	0	0	0	0	0
gene_681	3121	4042	1428	429	2167.98	3471.03	1295.38	1461.5	10.945	-1.03241	0.000188841	0.00386287	1	0	ATTAAT	no_name	Putative periplasmic protein	HPP12_RS03435	HPP12_0673	717323	718333	+	NC_011498	0	0	0	0	0
gene_682	893	1190	353	117	620.317	1021.9	320.216	398.59	9.08544	-1.19197	0.000574051	0.00927667	1	0	ATTAAT	rnhA	ribonuclease H	NA	HPP12_0674	718334	718765	+	NC_011498	0	0	0	0	0
gene_683	829	1100	514	130	575.859	944.614	466.264	442.878	9.19933	-0.741944	0.0267972	0.134282	0	0	ATTAAT	rnc	ribonuclease III	HPP12_RS03445	HPP12_0675	718777	719496	+	NC_011498	0	0	0	0	0
gene_684	772	1105	1060	235	536.265	948.907	961.555	800.586	9.65976	0.2467	0.450485	0.698337	0	0	ATTAAT	aroC	chorismate synthase	HPP12_RS03450	HPP12_0676	719493	720590	+	NC_011498	0	0	1	1.54908	0
gene_685	3001	2199	2209	505	2084.63	1888.37	2003.84	1720.41	10.9094	-0.0932751	0.701645	0.853636	0	0	ATTAAT	no_name	hypothetical protein	HPP12_RS03455	HPP12_0677	720627	721142	+	NC_011498	0	0	0	0	0
gene_686	7535	5717	6720	1462	5234.14	4909.42	6095.9	4980.67	12.3717	0.126948	0.569161	0.777641	0	0	ATTAAT	hemN-1	coproporphyrinogen III oxidase	HPP12_RS03460	HPP12_0678	721142	722515	+	NC_011498	0	0	1	1.04414	0
gene_687	3281	3765	2614	609	2279.13	3233.16	2371.23	2074.71	11.2734	-0.31016	0.218759	0.463899	0	0	ATTAAT	glpC	anaerobic glycerol-3-phosphate dehydrogenase	HPP12_RS03465	HPP12_0679	722512	723813	+	NC_011498	0	0	1	1.0532	0
gene_688	3203	2701	5109	893	2224.94	2319.46	4634.52	3042.23	11.5281	0.756405	0.00355016	0.0349821	1	0	ATTAAT	no_name	type II R-M system protein	NA	HPP12_0680	723888	725876	+	NC_011498	0	0	0	0	0
gene_689	894	776	975	204	621.011	666.382	884.449	694.977	9.47771	0.294948	0.305746	0.549699	0	0	ATTAAT	no_name	type II R-M system protein	NA	HPP12_0681	725857	726576	+	NC_011498	0	0	0	0	0
gene_69	17144	10467	19521	4747	11909	8988.43	17708	16171.8	13.6996	0.697106	0.00385327	0.0364145	0	0	ATTAAT	ureG	urease accessory protein UreG	HPP12_RS00365	HPP12_0072	72503	73102	-	NC_011498	0	0	0	0	0
gene_690	493	597	621	124	342.459	512.668	563.326	422.437	8.84255	0.205103	0.538991	0.762189	0	0	ATTAAT	no_name	type II R-M system protein	NA	HPP12_0682	726566	728620	+	NC_011498	0	0	0	0	0
gene_691	79	91	75	6	54.8768	78.1453	68.0346	20.4405	5.76136	-0.588324	0.30257	0.548153	0	0	ATTAAT	no_name	hypothetical protein	HPP12_RS03475	HPP12_0683	728617	729966	+	NC_011498	0	0	0	0	0
gene_692	58290	41453	39798	11125	40490.8	35597.3	36101.9	37900.1	15.1953	-0.0401074	0.86517	0.942607	0	0	ATTAAT	HorF	outer membrane protein HorF	HPP12_RS03480	HPP12_0684	730088	730900	+	NC_011498	0	0	0	0	0
gene_693	24841	18514	15399	5486	17255.6	15898.7	13968.9	18689.4	14.006	-0.0217487	0.927372	0.96686	0	0	ATTAAT	aspB	aspartate aminotransferase	HPP12_RS03485	HPP12_0685	731059	732231	+	NC_011498	0	0	0	0	0
gene_694	493	592	232	147	342.459	508.374	210.454	500.792	8.60347	-0.258528	0.534232	0.759296	0	0	ATTAAT	no_name	Uncharacterized protein	HPP12_RS03490	HPP12_0686	732390	732665	+	NC_011498	0	0	0	0	0
gene_695	4859	5009	1415	580	3375.27	4301.43	1283.59	1975.92	11.2884	-1.23584	7.93e-06	0.000326694	1	0	ATTAAT	no_name	integrase-recombinase protein	HPP12_RS03495	HPP12_0687	732666	733736	+	NC_011498	0	0	0	0	0
gene_696	669	792	803	190	464.716	680.122	728.423	647.283	9.29344	0.265028	0.400868	0.648652	0	0	ATTAAT	ogt	methylated-DNA-protein-cysteinemethyltransferase	HPP12_RS03500	HPP12_0688	733798	734304	-	NC_011498	1	5.58533	2	4.01036	0
gene_697	1333	1543	1484	329	925.96	1325.04	1346.18	1120.82	10.2024	0.132194	0.626466	0.811194	0	0	ATTAAT	no_name	integral membrane protein	HPP12_RS03505	HPP12_0689	734308	735075	-	NC_011498	0	0	0	0	0
gene_698	5293	4007	4902	1019	3676.75	3440.97	4446.74	3471.48	11.8741	0.153761	0.514763	0.751452	0	0	ATTAAT	wbpB	lipopolysaccharide biosynthesis protein WbpB	HPP12_RS03510	HPP12_0690	735189	736136	-	NC_011498	0	0	0	0	0
gene_699	17483	13345	18402	3342	12144.5	11459.9	16693	11385.4	13.652	0.250405	0.315441	0.56123	0	0	ATTAAT	nrdA	ribonucleotide-diphosphate reductase subunitalpha	HPP12_RS03515	HPP12_0691	736198	738564	-	NC_011498	1	1.96561	1	0.660262	0
gene_7	42264	21689	25230	7676	29358.4	18625.2	22886.8	26150.2	14.5659	0.0313302	0.907708	0.961873	0	0	ATTAAT	hopZ	outer membrane protein HopZ	HPP12_RS00060	HPP12_0007	5066	7165	-	NC_011498	1	2.14277	1	1.00862	0
gene_70	3299	2368	2744	582	2291.63	2033.5	2489.16	1982.73	11.1026	0.048142	0.838165	0.932033	0	0	ATTAAT	ureF	urease accessory protein UreF	HPP12_RS00370	HPP12_0073	73131	73877	-	NC_011498	0	0	0	0	0
gene_700	7216	5214	2444	1465	5012.55	4477.47	2217.02	4990.89	12.0138	-0.39683	0.218642	0.463899	0	0	ATTAAT	no_name	hypothetical protein	HPP12_RS03520	HPP12_0692	738729	739211	-	NC_011498	0	0	0	0	0
gene_701	3690	3117	1591	1016	2563.23	2676.69	1443.24	3461.26	11.3076	-0.0954408	0.772943	0.895634	0	0	ATTAAT	no_name	hypothetical protein	HPP12_RS03525	HPP12_0693	739235	739570	-	NC_011498	0	0	0	0	0
gene_702	6075	3826	3474	1445	4219.96	3285.54	3151.36	4922.75	11.9264	0.105357	0.700591	0.853636	0	0	ATTAAT	no_name	membrane protein	HPP12_RS03530	HPP12_0694	739893	740429	-	NC_011498	0	0	0	0	0
gene_703	3876	2366	2427	1316	2692.44	2031.78	2201.6	4483.28	11.4563	0.500827	0.120074	0.331693	0	0	ATTAAT	no_name	pantothenate kinase	HPP12_RS03535	HPP12_0695	740436	740765	-	NC_011498	0	0	0	0	0
gene_704	3227	2139	3862	690	2241.61	1836.84	3503.33	2350.66	11.2545	0.521395	0.0446766	0.179596	0	0	ATTAAT	glmU	bifunctional N-acetylglucosamine-1-phosphateuridyltransferase/glucosamine-1-phosphateacetyltransferase	HPP12_RS03540	HPP12_0696	740968	742269	-	NC_011498	0	0	0	0	0
gene_705	1231	1023	1041	220	855.106	878.491	944.32	749.485	9.7428	-0.0335007	0.916005	0.963713	0	0	ATTAAT	fliP	flagellar biosynthesis protein FliP	HPP12_RS03545	HPP12_0697	742351	743097	+	NC_011498	0	0	0	0	0
gene_706	8571	6787	5773	2279	5953.79	5828.27	5236.85	7763.99	12.5953	0.142013	0.566144	0.777306	0	0	ATTAAT	fecA-1	iron(III) dicitrate transport protein	HPP12_RS03550	HPP12_0698	743134	745437	-	NC_011498	2	3.58455	0	0	0
gene_707	1443	1148	3485	327	1002.37	985.833	3161.34	1114.01	10.5095	1.10458	0.00352872	0.0349821	1	0	ATTAAT	feoB	iron(II) transport protein	HPP12_RS03555	HPP12_0699	745690	747624	-	NC_011498	0	0	0	0	0
gene_708	3520	2644	2399	767	2445.15	2270.51	2176.2	2612.98	11.2144	0.0223202	0.930292	0.968304	0	0	ATTAAT	no_name	hypothetical protein	HPP12_RS03560	HPP12_0700	747756	748568	+	NC_011498	0	0	0	0	0
gene_709	33618	16627	18447	8384	23352.5	14278.3	16733.8	28562.2	14.3334	0.267469	0.393713	0.64593	0	0	ATTAAT	no_name	acetyl coenzyme A acetyltransferase	HPP12_RS03565	HPP12_0701	748850	750025	+	NC_011498	0	0	1	2.28181	0
gene_71	26181	15149	36408	8642	18186.5	13009	33026.7	29441.1	14.4299	1.00178	8.1e-05	0.00201411	1	0	ATTAAT	ureE	urease accessory protein UreE	HPP12_RS00375	HPP12_0074	73907	74419	-	NC_011498	0	0	0	0	0
gene_710	11574	6343	7299	3277	8039.8	5446.99	6621.12	11163.9	12.9188	0.399118	0.170774	0.407038	0	0	ATTAAT	scoA	succinyl-coa-transferase subunit A	HPP12_RS03570	HPP12_0702	750036	750734	+	NC_011498	0	0	0	0	0
gene_711	8430	4895	6037	2500	5855.84	4203.53	5476.33	8516.88	12.5343	0.476186	0.0780701	0.254358	0	0	ATTAAT	scoB	succinyl-coa-transferase subunit B	HPP12_RS03575	HPP12_0703	750731	751354	+	NC_011498	0	0	0	0	0
gene_712	15866	9626	9751	3267	11021.2	8266.23	8845.4	11129.9	13.2607	0.0505521	0.837926	0.932033	0	0	ATTAAT	atoE	short-chain fatty acids transporter	HPP12_RS03580	HPP12_0704	751374	752738	+	NC_011498	0	0	0	0	0
gene_713	5158	4233	2960	771	3582.97	3635.05	2685.1	2626.6	11.5962	-0.442428	0.0516873	0.197463	0	0	ATTAAT	no_name	outer membrane protein	HPP12_RS03585	HPP12_0705	752862	753863	+	NC_011498	0	0	0	0	0
gene_714	19231	10117	13726	8609	13358.7	8687.87	12451.2	29328.7	13.8894	0.922257	0.0101462	0.0731977	0	0	ATTAAT	no_name	hydantoin utilization protein A	NA	HPP12_0706	754110	754289	+	NC_011498	0	0	0	0	0
gene_715	140565	85082	92329	46036	97642.6	73063.3	83754.2	156833	16.6287	0.495048	0.109258	0.312747	0	0	ATTAAT	no_name	hydantoin utilization protein A	NA	NA	754367	756250	+	NC_011498	0	0	0	0	0
gene_716	55596	38141	35147	14052	38619.4	32753.2	31882.8	47871.7	15.2032	0.160195	0.547791	0.766193	0	0	ATTAAT	no_name	N-methylhydantoinase B	HPP12_RS03595	HPP12_0707	756262	758559	+	NC_011498	0	0	0	0	0
gene_717	17356	10323	9937	4295	12056.2	8864.77	9014.13	14632	13.441	0.176652	0.52526	0.757248	0	0	ATTAAT	no_name	acetone carboxylase gamma subunit	HPP12_RS03600	HPP12_0708	758576	759076	+	NC_011498	0	0	0	0	0
gene_718	5335	4938	3877	919	3705.92	4240.46	3516.93	3130.8	11.8274	-0.257434	0.268121	0.514282	0	0	ATTAAT	no_name	hypothetical protein	HPP12_RS03610	HPP12_0709	759411	760439	+	NC_011498	0	0	0	0	0
gene_719	2340	1849	1632	348	1625.47	1587.81	1480.43	1185.55	10.5151	-0.269378	0.279958	0.526061	0	0	ATTAAT	dgkA	diacylglycerol kinase	HPP12_RS03615	HPP12_0710	760432	760818	+	NC_011498	0	0	0	0	0
gene_72	59493	36333	79021	18125	41326.4	31200.6	71682.1	61747.4	15.586	0.879487	0.000480973	0.00832716	1	0	ATTAAT	ureI	urease accessory protein UreI	HPP12_RS00380	HPP12_0075	74421	75008	-	NC_011498	0	0	0	0	0
gene_720	25303	17420	26288	6336	17576.6	14959.2	23846.6	21585.2	14.2306	0.481672	0.0401182	0.168452	0	0	ATTAAT	gyrA	DNA gyrase subunit A	HPP12_RS03620	HPP12_0711	760838	763318	+	NC_011498	0	0	0	0	0
gene_721	3576	2863	2832	851	2484.05	2458.57	2568.99	2899.14	11.3439	0.145772	0.531051	0.758778	0	0	ATTAAT	no_name	hypothetical protein	HPP12_RS03625	HPP12_0712	763369	763791	+	NC_011498	0	0	0	0	0
gene_722	3304	3226	2607	725	2295.1	2770.29	2364.88	2469.89	11.2728	-0.0672262	0.773301	0.895634	0	0	ATTAAT	no_name	transcriptional activator of flagella proteins	HPP12_RS03630	HPP12_0713	763788	764933	+	NC_011498	0	0	0	0	0
gene_723	1108	1117	643	189	769.665	959.212	583.283	643.876	9.50836	-0.494513	0.0886903	0.275093	0	0	ATTAAT	no_name	hypothetical protein	HPP12_RS03635	NA	765007	765315	+	NC_011498	0	0	0	0	0
gene_724	418	456	217	70	290.361	391.585	196.847	238.473	8.08972	-0.647584	0.0597355	0.215475	0	0	ATTAAT	no_name	hypothetical protein	HPP12_RS03640	HPP12_0715	765381	765590	+	NC_011498	0	0	0	0	0
gene_725	5908	5376	8069	1309	4103.95	4616.59	7319.61	4459.44	12.3071	0.433734	0.0963575	0.288359	0	0	ATTAAT	uvrA	excinuclease ABC subunit A	HPP12_RS03645	HPP12_0716	765839	768664	-	NC_011498	0	0	0	0	0
gene_726	37931	27560	25535	7703	26348.5	23666.9	23163.5	26242.2	14.6012	-0.0176945	0.939931	0.974652	0	0	ATTAAT	hopE	outer membrane protein HopE	HPP12_RS03650	HPP12_0717	768838	769650	+	NC_011498	0	0	0	0	0
gene_727	11356	11066	7817	2122	7888.37	9502.81	7091.02	7229.13	12.9459	-0.280311	0.217739	0.463899	0	0	ATTAAT	no_name	S-adenosyl-methyltransferase MraW	HPP12_RS03655	HPP12_0718	769831	770757	+	NC_011498	0	0	0	0	0
gene_728	471	699	254	85	327.177	600.259	230.41	289.574	8.43971	-0.83478	0.0276816	0.13571	0	0	ATTAAT	no_name	hypothetical protein	HPP12_RS03660	HPP12_0719	770778	771122	+	NC_011498	0	0	0	0	0
gene_729	7686	4640	3337	1281	5339.03	3984.55	3027.08	4364.05	12.0191	-0.335089	0.193458	0.439085	0	0	ATTAAT	no_name	acetolactate synthase	HPP12_RS03665	HPP12_0720	771321	772223	+	NC_011498	0	0	0	0	0
gene_73	252835	132271	362179	90355	175630	113586	328543	307817	17.7106	1.13769	2.65e-05	0.000931837	1	0	ATTAAT	ureA	urease subunit beta	HPP12_RS00385	HPP12_0076	75201	76910	-	NC_011498	0	0	0	0	0
gene_730	33650	21593	26140	8824	23374.8	18542.8	23712.3	30061.2	14.5349	0.359342	0.150754	0.37673	0	0	ATTAAT	homB	outer membrane family protein	HPP12_RS03670	HPP12_0721	772448	774457	+	NC_011498	0	0	1	0.607756	0
gene_731	9156	6999	5826	2086	6360.16	6010.32	5284.93	7106.48	12.5958	0.00243911	0.994915	1	0	0	ATTAAT	no_name	hypothetical protein	HPP12_RS03675	HPP12_0722	774645	775865	+	NC_011498	0	0	0	0	0
gene_732	2889	2512	1672	473	2006.83	2157.15	1516.72	1611.39	10.8174	-0.412671	0.0799544	0.256871	0	0	ATTAAT	rpoN	RNA polymerase factor sigma-54	HPP12_RS03680	HPP12_0723	775978	777222	-	NC_011498	0	0	0	0	0
gene_733	2551	2094	2206	516	1772.04	1798.2	2001.12	1757.88	10.839	0.0743319	0.750514	0.878226	0	0	ATTAAT	no_name	ABC transporter ATP-binding protein	HPP12_RS03685	HPP12_0724	777225	777947	-	NC_011498	0	0	0	0	0
gene_734	586	521	404	126	407.061	447.403	366.48	429.251	8.68751	-0.102741	0.740886	0.872012	0	0	ATTAAT	no_name	hypothetical protein	HPP12_RS03690	HPP12_0725	777960	778361	-	NC_011498	0	0	0	0	0
gene_735	4487	3258	3620	991	3116.87	2797.77	3283.8	3376.09	11.6157	0.171209	0.455294	0.698471	0	0	ATTAAT	dnaX	DNA polymerase III subunits gamma and tau	HPP12_RS03695	HPP12_0726	778358	780088	-	NC_011498	0	0	0	0	0
gene_736	646	455	895	155	448.74	390.727	811.879	528.046	9.05063	0.674609	0.041054	0.171874	0	0	ATTAAT	no_name	integral membrane protein	HPP12_RS03700	HPP12_0727	780156	780788	-	NC_011498	0	0	0	0	0
gene_737	22469	14230	45932	9668	15607.9	12219.9	41666.2	32936.5	14.4756	1.4227	2.77e-08	3.19e-06	1	0	ATTAAT	no_name	hypothetical protein	HPP12_RS03705	HPP12_0728	781052	781474	+	NC_011498	0	0	0	0	0
gene_738	31786	20542	61367	13840	22079.9	17640.2	55667.7	47149.4	14.9637	1.37214	4.05e-08	3.85e-06	1	0	ATTAAT	no_name	hypothetical protein	HPP12_RS03710	HPP12_0729	781503	781964	+	NC_011498	0	0	0	0	0
gene_739	1142	747	786	364	793.283	641.479	713.002	1240.06	9.70906	0.444925	0.175802	0.414925	0	0	ATTAAT	hopP-1	outer membrane protein HopP	HPP12_RS03715	HPP12_0730	782337	784208	+	NC_011498	0	0	1	0.811882	0
gene_74	111163	52802	162520	36754	77218.7	45343.2	147426	125212	16.4799	1.15348	6.14e-05	0.00165504	1	0	ATTAAT	ureB	urease subunit alpha	HPP12_RS00390	HPP12_0077	76914	77630	-	NC_011498	0	0	0	0	0
gene_740	4034	2812	3377	948	2802.19	2414.78	3063.37	3229.6	11.4843	0.270529	0.248412	0.493769	0	0	ATTAAT	ansB	anaerobic C4-dicarboxylate transporter	HPP12_RS03720	HPP12_0731	784282	785613	-	NC_011498	0	0	0	0	0
gene_741	1736	961	2196	406	1205.9	825.249	1992.05	1383.14	10.3544	0.732673	0.0105469	0.0750824	0	0	ATTAAT	no_name	L-asparaginase type II	HPP12_RS03725	HPP12_0732	785742	786740	+	NC_011498	0	0	0	0	0
gene_742	10397	4607	10828	3604	7222.21	3956.21	9822.38	12277.9	12.9401	0.98335	0.000770931	0.0116432	1	0	ATTAAT	hopP-2	outer membrane protein HopP	HPP12_RS03730	HPP12_0733	786880	788796	-	NC_011498	0	0	1	0.783374	0
gene_743	4035	3390	3803	875	2802.89	2911.13	3449.81	2980.91	11.5655	0.170474	0.459583	0.701972	0	0	ATTAAT	no_name	outer membrane protein	HPP12_RS03735	HPP12_0734	789015	789905	-	NC_011498	0	0	0	0	0
gene_744	3791	2506	1974	545	2633.39	2152	1790.67	1856.68	11.0285	-0.39179	0.103789	0.303298	0	0	ATTAAT	no_name	transcriptional regulator	HPP12_RS03740	HPP12_0735	789902	790888	-	NC_011498	0	0	0	0	0
gene_745	318	463	291	64	220.897	397.597	263.974	218.032	8.09276	-0.359706	0.35543	0.603336	0	0	ATTAAT	no_name	tRNA(Ile)-lysidine synthetase	HPP12_RS03745	HPP12_0736	790980	791996	-	NC_011498	0	0	0	0	0
gene_746	345	458	250	73	239.652	393.303	226.782	248.693	8.09959	-0.412734	0.256611	0.50163	0	0	ATTAAT	no_name	ATP/GTP binding protein	NA	HPP12_0737	792032	792811	-	NC_011498	0	0	1	1.18577	0
gene_747	705	537	442	142	489.724	461.143	400.95	483.759	8.84108	-0.10404	0.73186	0.87107	0	0	ATTAAT	no_name	ATP/GTP binding protein	NA	HPP12_0738	792775	793098	-	NC_011498	0	0	0	0	0
gene_748	1917	1294	1283	283	1331.63	1111.21	1163.84	964.11	10.1548	-0.199092	0.454004	0.698471	0	0	ATTAAT	no_name	hypothetical protein	HPP12_RS03755	HPP12_0739	793107	793412	-	NC_011498	0	0	0	0	0
gene_749	1052	1235	943	291	730.765	1060.54	855.421	991.364	9.8288	0.0440027	0.886824	0.951403	0	0	ATTAAT	no_name	hypothetical protein	HPP12_RS03760	HPP12_0740	793526	795217	-	NC_011498	0	0	1	0.642229	0
gene_75	612	477	715	132	425.122	409.619	648.596	449.691	8.90311	0.395856	0.211017	0.456496	0	0	ATTAAT	lspA	lipoprotein signal peptidase	HPP12_RS00400	HPP12_0078	77975	78448	-	NC_011498	0	0	0	0	0
gene_750	235	421	243	64	163.241	361.529	220.432	218.032	7.90593	-0.259229	0.541461	0.76286	0	0	ATTAAT	no_name	GTPase	HPP12_RS03765	HPP12_0741	795214	796311	-	NC_011498	0	0	0	0	0
gene_751	531	660	252	74	368.856	566.768	228.596	252.1	8.38938	-0.960805	0.00600744	0.0495154	1	0	ATTAAT	no_name	GTPase	HPP12_RS03770	HPP12_0742	796329	796955	-	NC_011498	0	0	0	0	0
gene_752	6119	4963	5519	1379	4250.52	4261.93	5006.44	4697.91	12.1499	0.189057	0.382487	0.635904	0	0	ATTAAT	no_name	2-methylthioadenine synthetase	HPP12_RS03775	HPP12_0743	797175	798494	-	NC_011498	0	0	0	0	0
gene_753	3222	2459	2335	614	2238.14	2111.64	2118.14	2091.74	11.0631	-0.0471614	0.841524	0.932033	0	0	ATTAAT	gpt	xanthine-guanine phosphoribosyl transferase	HPP12_RS03780	HPP12_0744	798496	798957	-	NC_011498	0	0	0	0	0
gene_754	3704	3507	2718	573	2572.96	3011.6	2465.57	1952.07	11.2781	-0.338167	0.1633	0.39743	0	0	ATTAAT	no_name	phosphoserine aminotransferase	HPP12_RS03785	HPP12_0745	798966	800120	-	NC_011498	0	0	0	0	0
gene_755	1998	1821	1160	313	1387.9	1563.77	1052.27	1066.31	10.2881	-0.47843	0.0551427	0.204852	0	0	ATTAAT	pgpA	phosphatidylglycerophosphatase A	HPP12_RS03790	HPP12_0746	800224	800700	+	NC_011498	0	0	0	0	0
gene_756	7479	7760	6214	1864	5195.24	6663.82	5636.89	6350.18	12.5414	0.01549	0.947803	0.979316	0	0	ATTAAT	ddl	D-alanyl-alanine synthetase A	HPP12_RS03795	HPP12_0747	800777	801820	+	NC_011498	0	0	0	0	0
gene_757	3203	3715	2160	539	2224.94	3190.22	1959.4	1836.24	11.1465	-0.512663	0.0447905	0.179606	0	0	ATTAAT	no_name	2-hydroxy-6-oxohepta-2,4-dienoate hydrolase	HPP12_RS03800	HPP12_0748	801820	802545	+	NC_011498	0	0	0	0	0
gene_758	4579	5217	3166	740	3180.77	4480.05	2871.97	2521	11.6501	-0.506421	0.0451251	0.1805	0	0	ATTAAT	murF	UDP-murnac-pentapeptide presynthetase	HPP12_RS03805	HPP12_0749	802532	804013	+	NC_011498	0	0	1	0.769826	0
gene_759	2150	2193	1402	376	1493.48	1883.22	1271.79	1280.94	10.5196	-0.403572	0.103033	0.302182	0	0	ATTAAT	no_name	histidine triad (HIT) family protein	HPP12_RS03810	HPP12_0750	804023	804508	+	NC_011498	0	0	0	0	0
gene_76	3550	2758	4095	686	2465.98	2368.4	3714.69	2337.03	11.4011	0.324011	0.22296	0.469464	0	0	ATTAAT	glmM	phosphoglucosamine mutase	HPP12_RS00405	HPP12_0079	78442	79779	-	NC_011498	0	0	2	2.43507	0
gene_760	7341	6483	6711	1462	5099.38	5567.21	6087.73	4980.67	12.4075	0.0533483	0.80945	0.916016	0	0	ATTAAT	prsA	ribose-phosphate pyrophosphokinase	HPP12_RS03815	HPP12_0751	804573	805529	+	NC_011498	0	0	0	0	0
gene_761	8428	6545	8142	1863	5854.46	5620.45	7385.83	6346.78	12.6158	0.259123	0.239554	0.482091	0	0	ATTAAT	rodA	rod shape-determining protein	NA	HPP12_0752	805590	806735	-	NC_011498	0	0	0	0	0
gene_762	2947	2643	1943	534	2047.11	2269.65	1762.55	1819.2	10.9411	-0.269284	0.253443	0.498254	0	0	ATTAAT	no_name	hypothetical protein	HPP12_RS03825	HPP12_0753	806758	807297	-	NC_011498	0	0	1	2.63489	0
gene_763	4233	3071	3789	896	2940.43	2637.19	3437.11	3052.45	11.5547	0.218471	0.34504	0.593175	0	0	ATTAAT	no_name	hypothetical protein	HPP12_RS03830	HPP12_0754	807524	807976	-	NC_011498	0	0	0	0	0
gene_764	517	548	597	78	359.131	470.589	541.555	265.727	8.6767	-0.0395524	0.944427	0.977703	0	0	ATTAAT	no_name	pseudouridine synthase D	HPP12_RS03835	HPP12_0755	808112	809095	+	NC_011498	0	0	0	0	0
gene_765	5615	3848	3563	1061	3900.42	3304.43	3232.1	3614.56	11.778	-0.0735692	0.752605	0.87992	0	0	ATTAAT	no_name	fibronectin domain-containing lipoprotein	HPP12_RS03840	HPP12_0756	809046	810305	+	NC_011498	0	0	0	0	0
gene_766	2415	1984	1444	446	1677.56	1703.74	1309.89	1519.41	10.5948	-0.257133	0.274431	0.520518	0	0	ATTAAT	no_name	tRNA (guanine-N(7)-)-methyltransferase	HPP12_RS03845	HPP12_0757	810316	811497	+	NC_011498	0	0	0	0	0
gene_767	1543	1189	922	191	1071.83	1021.04	836.372	650.689	9.78476	-0.493023	0.0794039	0.255791	0	0	ATTAAT	ftsE	cell division protein FtsE	HPP12_RS03850	HPP12_0758	811494	812165	+	NC_011498	0	0	0	0	0
gene_768	1825	1504	1177	299	1267.72	1291.54	1067.69	1018.62	10.1741	-0.29478	0.238965	0.48195	0	0	ATTAAT	ftsX	cell division protein FtsX	HPP12_RS03855	HPP12_0759	812152	812958	+	NC_011498	0	0	0	0	0
gene_769	4279	4041	2517	776	2972.38	3470.17	2283.24	2643.64	11.4599	-0.386957	0.103618	0.303298	0	0	ATTAAT	no_name	hypothetical protein	HPP12_RS03860	HPP12_0760	812951	814153	+	NC_011498	0	0	0	0	0
gene_77	6660	4553	5610	1050	4626.33	3909.84	5088.99	3577.09	12.0703	0.02179	0.926391	0.96686	0	0	ATTAAT	rpsT	30S ribosomal protein S20	HPP12_RS00410	HPP12_0080	79869	80138	+	NC_011498	0	0	0	0	0
gene_770	4699	3749	1970	659	3264.13	3219.42	1787.04	2245.05	11.3199	-0.685255	0.00422994	0.0390348	0	0	ATTAAT	flaG-2	flagellar protein FlaG	HPP12_RS03865	HPP12_0761	814246	814605	+	NC_011498	0	0	1	4.6614	0
gene_771	13733	12008	9665	2445	9539.54	10311.7	8767.39	8329.51	13.1692	-0.215498	0.33019	0.576952	0	0	ATTAAT	fliD	flagellar capping protein	HPP12_RS03870	HPP12_0762	814645	816702	+	NC_011498	0	0	2	1.79467	0
gene_772	1634	1440	1124	237	1135.05	1236.59	1019.61	807.4	10.0235	-0.376395	0.164615	0.400027	0	0	ATTAAT	fliS	flagellar protein FliS	HPP12_RS03875	HPP12_0763	816744	817124	+	NC_011498	0	0	0	0	0
gene_773	285	279	212	54	197.973	239.588	192.311	183.965	7.66449	-0.217697	0.530139	0.758778	0	0	ATTAAT	no_name	hypothetical protein	HPP12_RS03880	HPP12_0764	817111	817350	+	NC_011498	0	0	0	0	0
gene_774	1862	1945	1028	283	1293.43	1670.25	932.527	964.11	10.2112	-0.643943	0.0131781	0.0880712	0	0	ATTAAT	moeB	molybdopterin biosynthesis protein	HPP12_RS03885	HPP12_0765	817404	818063	+	NC_011498	0	0	0	0	0
gene_775	383	323	176	43	266.048	277.373	159.654	146.49	7.672	-0.827857	0.01498	0.0945614	0	0	ATTAAT	no_name	hypothetical protein	HPP12_RS03890	HPP12_0766	818089	818232	+	NC_011498	0	0	0	0	0
gene_776	3521	3502	2549	626	2445.84	3007.31	2312.27	2132.63	11.2654	-0.29494	0.210686	0.456496	0	0	ATTAAT	no_name	carbon-nitrogen hydrolase	HPP12_RS03895	HPP12_0767	818236	819114	+	NC_011498	0	0	0	0	0
gene_777	6724	7019	4939	1329	4670.78	6027.49	4480.3	4527.57	12.261	-0.24812	0.272252	0.518743	0	0	ATTAAT	no_name	permease/na-h antiporter	HPP12_RS03900	HPP12_0768	819247	820560	+	NC_011498	0	0	0	0	0
gene_778	2802	2667	2286	606	1946.39	2290.26	2073.69	2064.49	11.0317	-0.0339259	0.888377	0.951403	0	0	ATTAAT	no_name	DNA-damage induced multidrug efflux protein	HPP12_RS03905	HPP12_0769	820623	821876	+	NC_011498	0	0	0	0	0
gene_779	13195	14346	7634	2407	9165.82	12319.5	6925.01	8200.05	13.1379	-0.506409	0.0358448	0.158266	0	0	ATTAAT	no_name	phosphodiesterase	HPP12_RS03910	HPP12_0770	821877	823466	-	NC_011498	0	0	1	1.31345	0
gene_78	14860	16942	14197	2336	10322.4	14548.8	12878.5	7958.17	13.4745	-0.25535	0.364537	0.611979	0	0	ATTAAT	prfA	peptide chain release factor 1	HPP12_RS00415	HPP12_0081	80262	81320	+	NC_011498	0	0	0	0	0
gene_780	11008	8466	5189	1969	7646.64	7270.09	4707.09	6707.89	12.6716	-0.386003	0.10813	0.310921	0	0	ATTAAT	no_name	5-formyltetrahydrofolate cyclo-ligase	HPP12_RS03915	HPP12_0771	823366	823968	-	NC_011498	0	0	0	0	0
gene_781	7	13	51	9	4.8625	11.1636	46.2635	30.6608	4.13386	2.26301	2.92e-05	0.00100459	1	0	ATTAAT	no_name	RNA polymerase sigma-54 factor, gene remnant	NA	NA	824039	824251	-	NC_011498	0	0	0	0	0
gene_782	779	868	951	158	541.127	745.386	862.678	538.267	9.39072	0.122934	0.700036	0.853636	0	0	ATTAAT	no_name	hypothetical protein	HPP12_RS03920	HPP12_0772	824132	824689	+	NC_011498	0	0	0	0	0
gene_783	2745	2499	2322	457	1906.8	2145.99	2106.35	1556.89	10.9118	-0.145796	0.569293	0.777641	0	0	ATTAAT	ftsY	cell division protein FtsY	HPP12_RS03925	HPP12_0773	824695	825576	+	NC_011498	0	0	0	0	0
gene_784	635	473	838	178	441.099	406.184	760.173	606.402	9.07152	0.689649	0.0251917	0.129201	0	0	ATTAAT	no_name	hypothetical protein	NA	HPP12_0774	825643	826050	-	NC_011498	0	0	0	0	0
gene_785	768	556	1120	218	533.486	477.459	1015.98	742.672	9.38087	0.798767	0.0077866	0.0607881	1	0	ATTAAT	no_name	hypothetical protein	NA	HPP12_0775	826037	826534	-	NC_011498	0	0	0	0	0
gene_786	48	49	45	18	33.3429	42.0783	40.8207	61.3215	5.45567	0.437539	0.395663	0.647123	0	0	ATTAAT	no_name	hypothetical protein	NA	HPP12_0776	826531	826683	-	NC_011498	0	0	0	0	0
gene_787	931	901	406	156	646.713	773.725	368.294	531.453	9.14275	-0.658744	0.0418601	0.173008	0	0	ATTAAT	moaA	molybdenum cofactor biosynthesis protein A	HPP12_RS03935	HPP12_0777	826783	827748	-	NC_011498	0	0	0	0	0
gene_788	158	150	99	15	109.754	128.811	89.8056	51.1013	6.51842	-0.759638	0.0771178	0.251762	0	0	ATTAAT	no_name	molybdopterin-guanine dinucleotide biosynthesisprotein A	HPP12_RS03940	HPP12_0778	827835	828440	+	NC_011498	0	0	0	0	0
gene_789	363	283	301	84	252.156	243.023	273.045	286.167	8.03953	0.175447	0.598846	0.791976	0	0	ATTAAT	flhB-1	flagellar biosynthesis protein FlhB	HPP12_RS03945	HPP12_0779	828433	829509	+	NC_011498	0	0	0	0	0
gene_79	597	780	1168	135	414.702	669.817	1059.53	459.911	9.32608	0.486481	0.226452	0.473163	0	0	ATTAAT	no_name	reminiscent outer membrane protein HorA	HPP12_RS00420	HPP12_0082	81709	81966	+	NC_011498	0	0	0	0	0
gene_790	2149	2023	1537	409	1492.79	1737.23	1394.26	1393.36	10.5511	-0.212511	0.379236	0.631799	0	0	ATTAAT	no_name	membrane protein	HPP12_RS03950	HPP12_0780	829604	830341	-	NC_011498	0	0	0	0	0
gene_791	2123	2227	1916	436	1474.73	1912.41	1738.06	1485.34	10.6901	-0.0714852	0.782763	0.90196	0	0	ATTAAT	amiA	N-acetylmuramoyl-L-alanine amidase	HPP12_RS03955	HPP12_0781	830360	831691	-	NC_011498	0	0	0	0	0
gene_792	4682	4303	3780	902	3252.32	3695.16	3428.94	3072.89	11.7145	-0.0956432	0.683959	0.84566	0	0	ATTAAT	no_name	flavin-containing oxidoreductase	HPP12_RS03960	HPP12_0782	831698	832789	-	NC_011498	1	4.28191	1	2.0005	0
gene_793	8134	7037	6177	1481	5650.23	6042.95	5603.33	5045.4	12.4459	-0.134987	0.536803	0.761262	0	0	ATTAAT	tyrS	tyrosyl-tRNA synthetase	HPP12_RS03965	HPP12_0783	832806	834014	-	NC_011498	0	0	1	1.07322	0
gene_794	11444	12151	6990	1733	7949.5	10434.5	6340.82	5903.9	12.873	-0.586295	0.0129811	0.0874058	0	0	ATTAAT	spoT	penta-phosphateguanosine-3'-pyrophosphohydrolase	HPP12_RS03970	HPP12_0784	834038	836365	-	NC_011498	0	0	1	0.51637	0
gene_795	2102	1818	1603	466	1460.14	1561.19	1454.13	1587.55	10.5658	0.00968076	0.971968	0.993486	0	0	ATTAAT	no_name	DNA-directed RNA polymerase subunit omega	HPP12_RS03975	HPP12_0785	836352	836576	-	NC_011498	0	0	0	0	0
gene_796	2292	2748	2897	678	1592.12	2359.82	2627.95	2309.78	11.109	0.321286	0.21939	0.463899	0	0	ATTAAT	pyrH	uridylate kinase	HPP12_RS03980	HPP12_0786	836618	837340	-	NC_011498	2	9.26472	1	2.19126	0
gene_797	275	326	287	43	191.027	279.949	260.346	146.49	7.77391	-0.211207	0.621898	0.809168	0	0	ATTAAT	no_name	menaquinone biosynthesis family protein	HPP12_RS03985	HPP12_0787	837443	838126	-	NC_011498	0	0	0	0	0
gene_798	113076	68293	90927	33046	78547.5	58645.9	82482.4	112579	16.3197	0.507721	0.0563836	0.208503	0	0	ATTAAT	acnB	bifunctional aconitate hydratase2/2-methylisocitrate dehydratase	HPP12_RS03990	HPP12_0788	838257	840815	+	NC_011498	0	0	1	0.932146	0
gene_799	10411	6515	8132	2631	7231.93	5594.69	7376.76	8963.16	12.8215	0.34926	0.147036	0.373015	0	0	ATTAAT	no_name	hypothetical protein	HPP12_RS03995	HPP12_0789	840893	841162	+	NC_011498	0	0	0	0	0
gene_8	212758	140454	430758	72343	147791	120613	390752	246455	17.6577	1.24735	8.98e-06	0.000345438	1	0	ATTAAT	groEL	chaperonin GroEL	HPP12_RS00065	HPP12_0008	7484	9124	-	NC_011498	0	0	0	0	0
gene_80	3325	3702	4941	817	2309.69	3179.05	4482.12	2783.32	11.6245	0.404573	0.150621	0.37673	0	0	ATTAAT	horA-1	outer membrane protein HorA	HPP12_RS00425	HPP12_0083	81977	83371	+	NC_011498	0	0	0	0	0
gene_800	5777	4577	2654	792	4012.96	3930.45	2407.52	2698.15	11.6367	-0.63766	0.00582477	0.0492818	0	0	ATTAAT	no_name	hypothetical protein	HPP12_RS04000	HPP12_0790	841501	842718	+	NC_011498	0	0	0	0	0
gene_801	2486	2040	2182	382	1726.88	1751.83	1979.35	1301.38	10.7221	-0.0845362	0.758677	0.883939	0	0	ATTAAT	hofE	outermembrane protein HofE	HPP12_RS04005	HPP12_0791	842812	844179	+	NC_011498	0	0	0	0	0
gene_802	12129	8488	10298	3383	8425.33	7288.98	9341.6	11525	13.1444	0.409119	0.0782945	0.254575	0	0	ATTAAT	no_name	hypothetical protein	HPP12_RS04010	HPP12_0792	844186	844713	-	NC_011498	0	0	0	0	0
gene_803	3921	3550	4847	1160	2723.7	3048.53	4396.85	3951.83	11.7611	0.532421	0.0212165	0.117328	0	0	ATTAAT	lolA	outer-membrane lipoprotein carrier protein	HPP12_RS04020	HPP12_0793	845196	845750	-	NC_011498	0	0	0	0	0
gene_804	14760	10136	9342	3234	10252.9	8704.19	8474.39	11017.4	13.2305	0.0401285	0.867446	0.943333	0	0	ATTAAT	secA	preprotein translocase subunit SecA	HPP12_RS04025	HPP12_0794	845898	848495	+	NC_011498	0	0	0	0	0
gene_805	4536	4319	2618	818	3150.9	3708.9	2374.86	2786.72	11.5388	-0.410353	0.0829872	0.263472	0	0	ATTAAT	lolE	lipoprotein release system transmembrane proteinLolE	HPP12_RS04030	HPP12_0795	848485	849717	+	NC_011498	0	0	0	0	0
gene_806	18327	13346	14571	3874	12730.7	11460.7	13217.8	13197.8	13.6257	0.126887	0.571933	0.779294	0	0	ATTAAT	hofF	outer membrane protein HofF	HPP12_RS04035	HPP12_0796	849999	851498	+	NC_011498	0	0	0	0	0
gene_807	3719	2912	2118	704	2583.38	2500.65	1921.3	2398.35	11.1942	-0.235058	0.32262	0.567923	0	0	ATTAAT	no_name	type I RM system, S protein (GAAN8TAG )	HPP12_RS04045	HPP12_0797	851831	853129	-	NC_011498	0	0	2	1.54096	0
gene_808	15034	10743	9240	3476	10443.3	9225.44	8381.86	11841.9	13.2837	0.0401463	0.871751	0.945554	0	0	ATTAAT	no_name	cadmium-transporting ATPase	HPP12_RS04050	HPP12_0798	853170	855230	-	NC_011498	0	0	1	0.909003	0
gene_809	11137	8684	5558	2114	7736.24	7457.3	5041.82	7201.87	12.7355	-0.31142	0.197598	0.441316	0	0	ATTAAT	no_name	sigma-54 interacting protein	HPP12_RS04055	HPP12_0799	855255	856775	-	NC_011498	0	0	0	0	0
gene_81	6359	4703	3865	853	4417.24	4038.65	3506.05	2905.96	11.8462	-0.399181	0.0886765	0.275093	0	0	ATTAAT	no_name	hypothetical protein	HPP12_RS00430	HPP12_0084	83645	85363	+	NC_011498	0	0	1	1.18895	0
gene_810	5565	3996	3547	1016	3865.69	3431.52	3217.58	3461.26	11.7693	-0.127748	0.579785	0.784043	0	0	ATTAAT	def	peptide deformylase	HPP12_RS04060	HPP12_0800	856781	857305	-	NC_011498	0	0	0	0	0
gene_811	10632	7751	6793	2174	7385.45	6656.09	6162.12	7406.28	12.7527	-0.0494514	0.82672	0.924554	0	0	ATTAAT	clpP	ATP-dependent Clp protease proteolytic subunit	HPP12_RS04065	HPP12_0801	857310	857897	-	NC_011498	0	0	0	0	0
gene_812	28232	18227	18468	6026	19611.2	15652.3	16752.8	20529.1	14.146	0.0803033	0.741995	0.872681	0	0	ATTAAT	tig	trigger factor	HPP12_RS04070	HPP12_0802	857918	859273	-	NC_011498	0	0	1	0.882103	0
gene_813	9116	7577	7256	2028	6332.37	6506.67	6582.12	6908.89	12.684	0.0714607	0.743528	0.873848	0	0	ATTAAT	horH	outer membrane protein HorH/HorG	HPP12_RS04075	HPP12_0803	859385	860221	-	NC_011498	0	0	0	0	0
gene_814	17691	13048	16976	5065	12288.9	11204.8	15399.4	17255.2	13.7575	0.475007	0.0381276	0.163433	0	0	ATTAAT	hpaA	flagellar sheath adhesin HpaA	HPP12_RS04080	HPP12_0804	860250	861032	-	NC_011498	0	0	0	0	0
gene_815	2131	1936	1775	297	1480.29	1662.52	1610.15	1011.8	10.4871	-0.261409	0.352906	0.600311	0	0	ATTAAT	moaC	molybdenum cofactor biosynthesis protein MoaC	HPP12_RS04085	HPP12_0805	861151	861627	-	NC_011498	0	0	0	0	0
gene_816	1700	1971	1410	301	1180.89	1692.58	1279.05	1025.43	10.3294	-0.318352	0.250625	0.496335	0	0	ATTAAT	moaA	molybdenum cofactor biosynthesis protein MogA	HPP12_RS04090	HPP12_0806	861636	862166	-	NC_011498	0	0	1	2.84754	0
gene_817	841	964	910	196	584.195	827.825	825.486	667.723	9.50387	0.0806555	0.786691	0.904425	0	0	ATTAAT	moaE	molybdopterin converting factor subunit 2	HPP12_RS04095	HPP12_0807	862179	862616	-	NC_011498	0	0	0	0	0
gene_818	643	519	480	91	446.656	445.686	435.421	310.014	8.6717	-0.259513	0.438891	0.688207	0	0	ATTAAT	moaD	molybdopterin converting factor, subunit 1(moaD)	NA	NA	862617	862838	-	NC_011498	0	0	0	0	0
gene_819	1569	1664	1501	202	1089.9	1428.94	1361.6	688.164	10.1499	-0.297302	0.372513	0.623168	0	0	ATTAAT	ribA	GTP cyclohydrolase II	HPP12_RS04105	HPP12_0808	862914	863549	-	NC_011498	0	0	0	0	0
gene_82	7284	6103	8730	1428	5059.78	5240.89	7919.22	4864.84	12.4863	0.311608	0.225935	0.472941	0	0	ATTAAT	no_name	methyl accepting chemotaxis protein	HPP12_RS00440	HPP12_0085	85775	87724	-	NC_011498	0	0	2	1.41296	0
gene_820	2628	2392	1983	402	1825.52	2054.11	1798.83	1369.51	10.7756	-0.292188	0.244892	0.489179	0	0	ATTAAT	no_name	hypothetical protein	HPP12_RS04110	HPP12_0809	863582	864328	-	NC_011498	0	0	0	0	0
gene_821	4182	3181	4879	809	2905	2731.65	4425.88	2756.06	11.6354	0.349535	0.188543	0.432792	0	0	ATTAAT	no_name	bifunctional 3,4-dihydroxy-2-butanone4-phosphate synthase/GTP cyclohydrolase II protein	HPP12_RS04115	HPP12_0810	864508	865542	-	NC_011498	0	0	0	0	0
gene_822	1986	1644	1373	416	1379.56	1411.77	1245.49	1417.21	10.4127	-0.0680659	0.777428	0.898658	0	0	ATTAAT	no_name	lipopolysaccharide biosynthesis protein	HPP12_RS04120	HPP12_0811	865625	866461	-	NC_011498	0	0	0	0	0
gene_823	37	41	34	7	25.7018	35.2083	30.8423	23.8473	4.8509	-0.155416	0.852642	0.936689	0	0	ATTAAT	no_name	metalloprotease	HPP12_RS04125	HPP12_0812	866543	867163	+	NC_011498	0	0	0	0	0
gene_824	4032	2872	5250	953	2800.8	2466.3	4762.42	3246.63	11.6651	0.604622	0.0180146	0.106435	0	0	ATTAAT	no_name	iron(III) dicitrate transport protein	HPP12_RS04130	HPP12_0813	867174	869552	-	NC_011498	0	0	2	1.30357	0
gene_825	1247	1166	647	177	866.22	1001.29	586.912	602.995	9.54177	-0.650269	0.021677	0.117406	0	0	ATTAAT	acpS	4'-phosphopantetheinyl transferase	HPP12_RS04135	HPP12_0814	869755	870111	-	NC_011498	0	0	0	0	0
gene_826	2076	1740	1282	404	1442.08	1494.21	1162.94	1376.33	10.415	-0.209582	0.391495	0.645349	0	0	ATTAAT	fliL	flagellar basal body-associated protein FliL	HPP12_RS04140	HPP12_0815	870118	870669	-	NC_011498	0	0	0	0	0
gene_827	1366	1198	1051	219	948.883	1028.77	953.391	746.078	9.84022	-0.218705	0.439055	0.688207	0	0	ATTAAT	no_name	N-6 adenine methyltransferase	HPP12_RS04145	HPP12_0816	870678	871217	-	NC_011498	0	0	1	1.87297	0
gene_828	1902	1380	1448	312	1321.21	1185.06	1313.52	1062.91	10.253	-0.0767494	0.773704	0.895634	0	0	ATTAAT	no_name	hypothetical protein	HPP12_RS04150	HPP12_0817	871259	871585	-	NC_011498	0	0	0	0	0
gene_829	145	152	400	41	100.723	130.528	362.851	139.677	7.41319	1.11974	0.0110275	0.0774799	0	0	ATTAAT	no_name	hypothetical protein	HPP12_RS04155	HPP12_0818	871940	872944	-	NC_011498	0	0	0	0	0
gene_83	2199	2061	4598	816	1527.52	1769.86	4170.97	2779.91	11.225	1.07587	3.85e-05	0.00119957	1	0	ATTAAT	no_name	30S ribosomal protein S9	HPP12_RS00445	HPP12_0086	87952	88341	-	NC_011498	0	0	0	0	0
gene_830	9012	6608	4140	1147	6260.13	5674.55	3755.51	3907.54	12.2233	-0.639169	0.00326199	0.0336412	0	0	ATTAAT	no_name	hydrolase	HPP12_RS04160	HPP12_0819	873078	873695	+	NC_011498	0	0	0	0	0
gene_831	4890	4827	2739	668	3396.81	4145.14	2484.62	2275.71	11.5488	-0.663874	0.00510877	0.0452651	0	0	ATTAAT	thiF	thiamine biosynthesis protein	HPP12_RS04165	HPP12_0820	873696	874463	+	NC_011498	0	0	0	0	0
gene_832	4357	3658	4182	1192	3026.56	3141.27	3793.61	4060.85	11.7649	0.348748	0.127317	0.342906	0	0	ATTAAT	motA	flagellar motor protein MotA	HPP12_RS04170	HPP12_0821	874479	875252	+	NC_011498	0	0	0	0	0
gene_833	5115	3829	4519	1158	3553.1	3288.11	4099.31	3945.02	11.8569	0.233719	0.304196	0.549699	0	0	ATTAAT	motB	flagellar motor protein MotB	HPP12_RS04175	HPP12_0822	875255	876028	+	NC_011498	0	0	1	2.17132	0
gene_834	2054	1684	1683	475	1426.8	1446.12	1526.7	1618.21	10.5535	0.1305	0.584255	0.785412	0	0	ATTAAT	no_name	hypothetical protein	HPP12_RS04180	HPP12_0823	876025	876471	+	NC_011498	0	0	0	0	0
gene_835	241	217	145	66	167.409	186.347	131.534	224.846	7.47194	0.0106595	0.989815	1	0	0	ATTAAT	no_name	osmoprotection protein	HPP12_RS04185	HPP12_0824	876539	876676	+	NC_011498	0	0	0	0	0
gene_836	3143	3484	2404	763	2183.26	2991.85	2180.73	2599.35	11.2801	-0.114554	0.643857	0.823743	0	0	ATTAAT	proWX	osmoprotection protein	HPP12_RS04190	HPP12_0825	877080	878468	+	NC_011498	0	0	2	2.01278	0
gene_837	743	793	498	124	516.12	680.981	451.75	422.437	8.99856	-0.453531	0.154906	0.383939	0	0	ATTAAT	proV	osmoprotection ABC transporter	HPP12_RS04195	HPP12_0826	878472	879113	+	NC_011498	0	0	0	0	0
gene_838	1539	870	1491	490	1069.06	747.104	1352.53	1669.31	10.1939	0.734534	0.00821421	0.0629107	0	0	ATTAAT	no_name	hypothetical protein	HPP12_RS04200	NA	879125	879304	-	NC_011498	0	0	0	0	0
gene_839	656	598	515	223	455.686	513.526	467.171	759.705	9.09072	0.340105	0.328262	0.575974	0	0	ATTAAT	no_name	hypothetical protein	HPP12_RS04205	HPP12_0827	879296	879757	+	NC_011498	0	0	0	0	0
gene_84	2372	1904	4945	543	1647.69	1635.04	4485.75	1849.87	11.155	0.948586	0.005919	0.0494313	1	0	ATTAAT	rpsI	50S ribosomal protein L13	HPP12_RS00450	HPP12_0087	88338	88763	-	NC_011498	0	0	0	0	0
gene_840	2408	3059	1562	454	1672.7	2626.89	1416.93	1546.66	10.8016	-0.536848	0.0468913	0.185398	0	0	ATTAAT	uvrC	excinuclease ABC subunit C	HPP12_RS04210	HPP12_0828	879758	881542	+	NC_011498	0	0	0	0	0
gene_841	5794	4711	5272	1540	4024.76	4045.52	4782.38	5246.4	12.1351	0.313453	0.155462	0.384605	0	0	ATTAAT	hom	homoserine dehydrogenase	HPP12_RS04215	HPP12_0829	881553	882818	+	NC_011498	0	0	0	0	0
gene_842	1225	1034	803	279	850.938	887.937	728.423	950.483	9.73862	-0.0506321	0.848942	0.933896	0	0	ATTAAT	no_name	endonuclease like protein	HPP12_RS04220	HPP12_0830	882819	883163	+	NC_011498	0	0	0	0	0
gene_843	16447	10790	25077	4383	11424.8	9265.8	22748	14931.8	13.7691	0.864817	0.00108361	0.0147153	1	0	ATTAAT	trxA	thioredoxin	HPP12_RS04225	HPP12_0831	883252	883572	+	NC_011498	0	0	0	0	0
gene_844	75782	46861	108077	21314	52641.5	40241.4	98039.6	72611.5	15.9419	0.877565	0.000840413	0.0123464	1	0	ATTAAT	trxB-1	thioredoxin reductase	HPP12_RS04230	HPP12_0832	883577	884512	+	NC_011498	0	0	0	0	0
gene_845	12253	11071	10520	2440	8511.47	9507.11	9542.98	8312.47	13.1306	-0.0131201	0.955125	0.983736	0	0	ATTAAT	no_name	beta-1,4-galactosyltransferase	HPP12_RS04235	HPP12_0833	884723	885544	+	NC_011498	0	0	1	1.46713	0
gene_846	6915	5610	15642	2807	4803.46	4817.53	14189.3	9562.75	12.8839	1.30379	2.39e-07	1.54e-05	1	0	ATTAAT	no_name	RNA-binding protein	HPP12_RS04240	HPP12_0834	885765	886013	-	NC_011498	0	0	0	0	0
gene_847	11491	8701	11425	2568	7982.15	7471.9	10363.9	8748.54	13.069	0.30653	0.175977	0.414925	0	0	ATTAAT	atpB	F0F1 ATP synthase subunit A	HPP12_RS04245	HPP12_0835	886336	887016	-	NC_011498	0	0	0	0	0
gene_848	18968	11506	12842	4422	13176	9880.66	11649.3	15064.7	13.5991	0.212412	0.394618	0.646647	0	0	ATTAAT	guaB	inosine 5'-monophosphate dehydrogenase	HPP12_RS04250	HPP12_0836	887138	888583	-	NC_011498	0	0	1	1.45999	0
gene_849	13832	8191	8961	3552	9608.31	7033.94	8128.77	12100.8	13.1634	0.281614	0.287826	0.536478	0	0	ATTAAT	gatA	aspartyl/glutamyl-tRNA amidotransferase subunitA	HPP12_RS04255	HPP12_0837	888593	889954	-	NC_011498	0	0	0	0	0
gene_85	1975	1434	1921	401	1371.92	1231.43	1742.59	1366.11	10.4741	0.25594	0.305804	0.549699	0	0	ATTAAT	rplM	hypothetical protein	HPP12_RS00455	HPP12_0088	89075	89263	-	NC_011498	0	0	0	0	0
gene_850	914	872	542	157	634.904	748.821	491.663	534.86	9.21895	-0.430792	0.151281	0.377269	0	0	ATTAAT	no_name	dephospho-CoA kinase	HPP12_RS04260	HPP12_0838	890013	890603	-	NC_011498	0	0	0	0	0
gene_851	4232	3169	4030	912	2939.73	2721.35	3655.72	3106.96	11.5951	0.256519	0.268598	0.514282	0	0	ATTAAT	speE	spermidine synthase	HPP12_RS04265	HPP12_0839	890605	891393	-	NC_011498	0	0	0	0	0
gene_852	1524	1274	1080	293	1058.64	1094.03	979.698	998.178	10.0108	-0.122176	0.640584	0.822551	0	0	ATTAAT	no_name	hypothetical protein	HPP12_RS04270	HPP12_0840	891485	892363	-	NC_011498	0	0	0	0	0
gene_853	4319	3087	1946	652	3000.17	2650.93	1765.27	2221.2	11.2126	-0.503418	0.0372343	0.160562	0	0	ATTAAT	engA	GTP-binding protein EngA	HPP12_RS04275	HPP12_0841	892440	893828	+	NC_011498	0	0	1	1.07214	0
gene_854	8802	5766	8577	1954	6114.25	4951.49	7780.43	6656.79	12.6257	0.383693	0.0941202	0.284828	0	0	ATTAAT	no_name	histone-like DNA-binding protein hu	HPP12_RS04280	HPP12_0842	893969	894253	+	NC_011498	0	0	0	0	0
gene_855	14335	10380	9720	2535	9957.71	8913.72	8817.28	8636.11	13.1476	-0.112696	0.612789	0.801791	0	0	ATTAAT	no_name	hypothetical protein	HPP12_RS04290	HPP12_0843	894855	895460	+	NC_011498	0	0	1	4.36193	0
gene_856	6721	5582	4846	1199	4668.7	4793.49	4395.94	4084.69	12.129	-0.158001	0.474522	0.718049	0	0	ATTAAT	no_name	hypothetical protein	HPP12_RS04295	HPP12_0844	895517	896107	+	NC_011498	0	0	0	0	0
gene_857	10523	9264	7710	2158	7309.73	7955.37	6993.95	7351.77	12.8531	-0.0896163	0.686963	0.847836	0	0	ATTAAT	ompP1	outer membrane transport protein P1	HPP12_RS04300	HPP12_0845	896104	897867	+	NC_011498	0	0	2	2.51611	0
gene_858	8112	6518	5174	1397	5634.95	5597.27	4693.48	4759.23	12.3309	-0.248843	0.247029	0.492838	0	0	ATTAAT	no_name	bifunctional UDP-glcnac C6 dehydratase / C5epimerase	HPP12_RS04305	HPP12_0846	897871	898872	+	NC_011498	0	0	0	0	0
gene_859	5139	4893	3402	1000	3569.77	4201.81	3086.05	3406.75	11.7943	-0.259369	0.265908	0.512166	0	0	ATTAAT	dfp	bifunctional phosphopantothenoylcysteinedecarboxylase/phosphopantothenate synthase	HPP12_RS04310	HPP12_0847	898869	900146	+	NC_011498	0	0	0	0	0
gene_86	13848	9712	13543	2591	9619.42	8340.08	12285.2	8826.89	13.2491	0.233324	0.337205	0.58531	0	0	ATTAAT	no_name	malate	HPP12_RS00460	HPP12_0089	89270	90622	-	NC_011498	0	0	0	0	0
gene_860	1832	2005	1285	315	1272.59	1721.77	1165.66	1073.13	10.3383	-0.419531	0.106444	0.308591	0	0	ATTAAT	no_name	hypothetical protein	HPP12_RS04315	HPP12_0848	900146	900883	+	NC_011498	0	0	1	1.44618	0
gene_861	1139	647	935	330	791.199	555.605	848.164	1124.23	9.67053	0.550407	0.0729243	0.243521	0	0	ATTAAT	no_name	type I RM system S protein (inactivated derivative)	HPP12_RS04320	HPP12_0849	900896	901429	-	NC_011498	1	9.2142	0	0	0
gene_862	3296	1740	2747	783	2289.54	1494.21	2491.88	2667.49	11.1093	0.447376	0.0917749	0.280887	0	0	ATTAAT	no_name	type I RM system, M protein (M.HpyPORF850P, inactivated)	HPP12_RS04325	HPP12_0850	901422	903005	-	NC_011498	0	0	1	1.08685	0
gene_863	995	668	1981	185	691.17	573.638	1797.02	630.249	9.77491	0.940415	0.0194398	0.111006	0	0	ATTAAT	no_name	integral membrane protein	HPP12_RS04335	HPP12_0851	903181	903867	+	NC_011498	0	0	0	0	0
gene_864	1499	1196	1239	291	1041.27	1027.05	1123.93	991.364	10.0304	0.0323975	0.897906	0.954615	0	0	ATTAAT	no_name	Excinuclease ATPase subunit	NA	NA	903891	904196	-	NC_011498	0	0	0	0	0
gene_865	889	602	908	174	617.538	516.961	823.672	592.775	9.30795	0.32022	0.30043	0.547963	0	0	ATTAAT	no_name	Excinuclease ATPase subunit	NA	NA	904196	904834	-	NC_011498	0	0	0	0	0
gene_866	3093	1946	4277	717	2148.53	1671.11	3879.78	2442.64	11.2627	0.727041	0.00795647	0.0614544	0	0	ATTAAT	no_name	ABC transporter ATP-binding protein	HPP12_RS04345	HPP12_0854	904831	906432	-	NC_011498	0	0	0	0	0
gene_867	1945	1423	2305	384	1351.08	1221.99	2090.93	1308.19	10.5301	0.401672	0.140473	0.364198	0	0	ATTAAT	no_name	guanosine 5'-monophosphate oxidoreductase	HPP12_RS04350	HPP12_0855	906631	907608	+	NC_011498	0	0	1	1.90294	0
gene_868	4870	3914	3385	1076	3382.91	3361.11	3070.63	3665.66	11.7186	-0.00165468	0.992242	1	0	0	ATTAAT	gmhA	phosphoheptose isomerase	HPP12_RS04355	HPP12_0857	907726	908304	-	NC_011498	0	0	0	0	0
gene_869	6845	6003	4266	1309	4754.83	5155.02	3869.81	4459.44	12.1493	-0.250678	0.256524	0.50163	0	0	ATTAAT	waaE	ADP-heptose synthase	HPP12_RS04360	HPP12_0858	908297	909682	-	NC_011498	0	0	1	1.17581	0
gene_87	9720	9272	6002	1802	6751.93	7962.24	5444.58	6138.96	12.6724	-0.345129	0.125481	0.340229	0	0	ATTAAT	no_name	hypothetical protein	HPP12_RS00465	HPP12_0090	90676	92004	-	NC_011498	0	0	0	0	0
gene_870	9011	6745	5880	1865	6259.43	5792.2	5333.91	6353.59	12.5348	-0.0442621	0.841091	0.932033	0	0	ATTAAT	no_name	ADP-L-glycero-D-mannoheptose-6-epimerase	HPP12_RS04365	HPP12_0859	909679	910671	-	NC_011498	0	0	0	0	0
gene_871	2215	2244	1307	380	1538.64	1927.01	1185.62	1294.57	10.5176	-0.482679	0.0508365	0.19635	0	0	ATTAAT	no_name	histidinol phosphatase	HPP12_RS04370	HPP12_0860	910681	911202	-	NC_011498	1	6.04893	0	0	0
gene_872	5958	5898	4772	1144	4138.69	5064.85	4328.81	3897.32	12.087	-0.161973	0.480305	0.723367	0	0	ATTAAT	no_name	hypothetical protein	HPP12_RS04375	HPP12_0861	911192	911932	-	NC_011498	0	0	1	1.95727	0
gene_873	3792	3971	3013	822	2634.09	3410.06	2733.18	2800.35	11.4977	-0.127339	0.599286	0.791976	0	0	ATTAAT	no_name	pantothenate kinase	HPP12_RS04380	HPP12_0862	911923	912594	-	NC_011498	0	0	0	0	0
gene_874	13961	12384	10459	2427	9697.92	10634.6	9487.65	8268.18	13.2138	-0.195498	0.387916	0.641631	0	0	ATTAAT	no_name	plasmid stabilization protein	HPP12_RS04385	HPP12_0863	912599	914224	-	NC_011498	0	0	0	0	0
gene_875	3003	2696	2076	577	2086.01	2315.16	1883.2	1965.7	11.007	-0.193446	0.408554	0.655634	0	0	ATTAAT	no_name	hypothetical protein	HPP12_RS04390	HPP12_0864	914229	914885	-	NC_011498	0	0	0	0	0
gene_876	4001	2546	2622	617	2779.27	2186.35	2378.49	2101.97	11.2036	-0.148329	0.544264	0.764361	0	0	ATTAAT	dut	deoxyuridine 5'-triphosphatenucleotidohydrolase	HPP12_RS04395	HPP12_0865	914882	915319	-	NC_011498	0	0	0	0	0
gene_877	4057	2755	2380	719	2818.17	2365.83	2158.96	2449.45	11.255	-0.169793	0.468119	0.710309	0	0	ATTAAT	greA	transcription elongation factor GreA	HPP12_RS04400	HPP12_0866	915309	915803	-	NC_011498	0	0	0	0	0
gene_878	3728	3105	1957	490	2589.63	2666.39	1775.25	1669.31	11.0549	-0.609652	0.00876202	0.0664762	0	0	ATTAAT	lpxB	ipid-A-disaccharide synthase	HPP12_RS04405	HPP12_0867	915844	916926	-	NC_011498	0	0	0	0	0
gene_879	1205	1110	743	229	837.045	953.201	673.996	780.146	9.65595	-0.29999	0.285741	0.533207	0	0	ATTAAT	no_name	hypothetical protein	HPP12_RS04410	HPP12_0868	916926	917387	-	NC_011498	0	0	0	0	0
gene_88	34984	24842	16764	5813	24301.4	21332.8	15207.1	19803.4	14.2867	-0.382327	0.118158	0.328645	0	0	ATTAAT	rpoD	RNA polymerase sigma factor RpoD	HPP12_RS00470	HPP12_0091	92070	94112	-	NC_011498	0	0	2	1.38547	0
gene_880	3429	2642	2007	588	2381.93	2268.79	1820.61	2003.17	11.042	-0.282458	0.228952	0.473299	0	0	ATTAAT	hypA	hydrogenase nickel incorporation protein	HPP12_RS04415	HPP12_0869	917394	917747	-	NC_011498	0	0	0	0	0
gene_881	24556	19328	22583	5482	17057.7	16597.7	20485.7	18675.8	14.1478	0.218597	0.338996	0.587158	0	0	ATTAAT	flgE	flagellar hook protein FlgE	HPP12_RS04420	HPP12_0870	917806	919962	-	NC_011498	0	0	1	1.20166	0
gene_882	6826	4973	6618	1298	4741.64	4270.51	6003.37	4421.96	12.2427	0.21015	0.366079	0.613677	0	0	ATTAAT	cdh	CDP-diacylglycerol pyrophosphatase	HPP12_RS04425	HPP12_0871	920169	920903	-	NC_011498	0	0	0	0	0
gene_883	867	415	1120	199	602.256	356.377	1015.98	677.943	9.3155	0.821321	0.0196076	0.111178	0	0	ATTAAT	phnA	alkylphosphonate uptake protein	HPP12_RS04430	HPP12_0872	921255	921584	+	NC_011498	0	0	0	0	0
gene_884	43061	20681	36735	11242	29912	17759.6	33323.3	38298.7	14.8345	0.587272	0.0368771	0.160197	0	0	ATTAAT	no_name	hypothetical protein	HPP12_RS04435	HPP12_0873	921641	921856	-	NC_011498	0	0	0	0	0
gene_885	119761	60350	105221	35297	83191.2	51824.9	95448.9	120248	16.3807	0.675874	0.0164273	0.101323	0	0	ATTAAT	no_name	Tat pathway signal protein	HPP12_RS04440	HPP12_0874	921941	922816	-	NC_011498	0	0	0	0	0
gene_886	554941	256409	609175	189636	385486	220189	552599	646043	18.7006	0.984786	0.000745637	0.0114745	1	0	ATTAAT	katA	catalase	HPP12_RS04445	HPP12_0875	922961	924478	-	NC_011498	0	0	0	0	0
gene_887	7596	5088	7074	1928	5276.51	4369.27	6417.02	6568.22	12.4501	0.428902	0.0528819	0.199355	0	0	ATTAAT	frpB-1;	iron-regulated outer membrane protein (frpB)	HPP12_RS04450	HPP12_0876	924801	927176	+	NC_011498	0	0	1	0.852028	0
gene_888	366	408	449	70	254.24	350.366	407.3	238.473	8.28737	0.095033	0.77645	0.89817	0	0	ATTAAT	ruvC	Holliday junction resolvase	HPP12_RS04455	HPP12_0877	927177	927650	-	NC_011498	0	0	0	0	0
gene_889	5951	3882	5011	1269	4133.82	3333.63	4545.62	4323.17	11.9905	0.24812	0.283597	0.530244	0	0	ATTAAT	no_name	nuclease	HPP12_RS04460	HPP12_0878	927782	928507	+	NC_011498	0	0	0	0	0
gene_89	7754	5191	6794	1702	5386.27	4457.72	6163.03	5798.29	12.4056	0.281062	0.206652	0.454353	0	0	ATTAAT	no_name	5'-methylthioadenosine/S-adenosylhomocysteinenucleosidase	HPP12_RS00475	HPP12_0092	94301	94996	-	NC_011498	0	0	0	0	0
gene_890	34	35	28	7	23.6179	30.0559	25.3996	23.8473	4.68405	-0.124186	0.891013	0.951403	0	0	ATTAAT	no_name	hypothetical protein	HPP12_RS04465	NA	929247	929552	-	NC_011498	0	0	0	0	0
gene_891	168	191	148	32	116.7	164.019	134.255	109.016	7.0297	-0.206565	0.615268	0.803128	0	0	ATTAAT	no_name	hypothetical protein	HPP12_RS04470	HPP12_0879	929696	930541	-	NC_011498	0	0	1	1.51617	0
gene_892	174	209	280	51	120.868	179.477	253.996	173.744	7.48553	0.510116	0.166782	0.402869	0	0	ATTAAT	ruvA	Holliday junction DNA helicase RuvA	HPP12_RS04475	HPP12_0880	930571	931122	-	NC_011498	0	0	0	0	0
gene_893	1711	1595	2785	381	1188.54	1369.69	2526.35	1297.97	10.611	0.580061	0.0569343	0.20983	0	0	ATTAAT	no_name	hypothetical protein	HPP12_RS04480	HPP12_0881	931148	932992	-	NC_011498	0	0	0	0	0
gene_894	2040	1686	1356	454	1417.07	1447.84	1230.07	1546.66	10.4617	-0.045102	0.851123	0.935656	0	0	ATTAAT	mviN	virulence factor MviN protein	HPP12_RS04485	HPP12_0882	933160	934545	+	NC_011498	0	0	0	0	0
gene_895	7413	6208	4723	1264	5149.39	5331.06	4284.36	4306.13	12.212	-0.286887	0.183301	0.424375	0	0	ATTAAT	cysS	cysteinyl-tRNA synthetase	HPP12_RS04490	HPP12_0883	934546	935943	+	NC_011498	0	0	0	0	0
gene_896	123463	56505	166935	33012	85762.8	48523.1	151431	112464	16.5223	0.974657	0.0012508	0.0163007	1	0	ATTAAT	VacA	vacuolating cytotoxin VacA	HPP12_RS04495	HPP12_0884	936168	940058	+	NC_011498	0	0	2	0.919505	0
gene_897	899	844	781	176	624.484	724.776	708.467	599.588	9.37558	-0.0447463	0.890758	0.951403	0	0	ATTAAT	fecE	iron(III) dicitrate ABC transporter FecE	HPP12_RS04500	HPP12_0885	940124	940891	-	NC_011498	0	0	0	0	0
gene_898	1376	1308	1412	264	955.829	1123.23	1280.86	899.382	10.056	0.068559	0.798238	0.910983	0	0	ATTAAT	fecD	iron(III) dicitrate ABC transporter, permeaseprotein (fecD)	HPP12_RS04505	HPP12_0886	940891	941871	-	NC_011498	1	7.56819	1	3.64441	0
gene_899	661	670	552	88	459.159	575.356	500.734	299.794	8.82977	-0.36993	0.301084	0.548153	0	0	ATTAAT	no_name	short-chain oxidoreductase	HPP12_RS04510	HPP12_0887	941864	942718	-	NC_011498	0	0	1	2.15299	0
gene_9	29676	19765	65005	10618	20614.2	16973	58967.8	36172.9	14.8679	1.33982	2.64e-06	0.000147044	1	0	ATTAAT	groES	co-chaperonin GroES	HPP12_RS00070	HPP12_0009	9149	9505	-	NC_011498	0	0	0	0	0
gene_90	16192	11345	12158	3037	11247.7	9742.4	11028.9	10346.3	13.3705	0.0262282	0.9076	0.961873	0	0	ATTAAT	fabD	malonyl coenzyme A-acyl carrier proteintransacylase	HPP12_RS00480	HPP12_0093	95007	95936	-	NC_011498	1	3.31305	0	0	0
gene_900	15020	8563	17008	4052	10433.5	7353.39	15428.4	13804.2	13.4769	0.716759	0.00365263	0.0352259	0	0	ATTAAT	no_name	acyl coenzyme A thioesterase	HPP12_RS04515	HPP12_0888	942858	943382	+	NC_011498	0	0	0	0	0
gene_901	649	499	499	195	450.824	428.511	452.657	664.316	8.95282	0.34511	0.299141	0.547465	0	0	ATTAAT	no_name	hypothetical protein	NA	HPP12_0889	943549	943764	-	NC_011498	0	0	0	0	0
gene_902	1966	1515	1055	436	1365.67	1300.99	957.02	1485.34	10.3174	-0.126756	0.639454	0.822471	0	0	ATTAAT	no_name	hypothetical protein	HPP12_RS04525	HPP12_0890	943745	944119	-	NC_011498	0	0	0	0	0
gene_903	111867	62635	96727	29117	77707.7	53787.2	87743.7	99194.4	16.2584	0.507554	0.0509461	0.19635	0	0	ATTAAT	babA	outer membrane protein BabA	HPP12_RS04530	HPP12_0891	944477	946711	-	NC_011498	0	0	0	0	0
gene_904	462	360	243	71	320.925	309.146	220.432	241.879	8.07605	-0.446651	0.170084	0.406991	0	0	ATTAAT	no_name	hypothetical protein	HPP12_RS04545	HPP12_0892	947134	947805	+	NC_011498	0	0	1	1.84995	0
gene_905	6376	4627	7327	1262	4429.05	3973.39	6646.52	4299.32	12.2273	0.381504	0.127065	0.342906	0	0	ATTAAT	hypD	hydrogenase expression/formation protein HypD	HPP12_RS04550	HPP12_0894	947897	949009	-	NC_011498	0	0	1	1.8701	0
gene_906	846	642	1177	212	587.668	551.311	1067.69	722.231	9.4796	0.652154	0.0309859	0.14472	0	0	ATTAAT	hypC	hydrogenase expression/formation protein HypC	HPP12_RS04555	HPP12_0895	949027	949263	-	NC_011498	0	0	0	0	0
gene_907	5983	4001	9863	1572	4156.05	3435.82	8947	5355.41	12.3471	0.913731	0.000689819	0.0108228	1	0	ATTAAT	hypB	hydrogenase expression/formation protein HypB	HPP12_RS04560	HPP12_0896	949263	949991	-	NC_011498	0	0	0	0	0
gene_908	347	288	685	82	241.041	247.317	621.382	279.354	8.37338	0.883164	0.0253779	0.129201	0	0	ATTAAT	no_name	hypothetical protein	HPP12_RS04565	HPP12_0897	950106	950234	-	NC_011498	0	0	1	4.30841	0
gene_909	461	446	1018	135	320.231	382.998	923.456	459.911	8.94591	0.976119	0.00912616	0.0676508	1	0	ATTAAT	no_name	hypothetical protein	HPP12_RS04570	HPP12_0898	950245	950544	-	NC_011498	0	0	0	0	0
gene_91	107	124	247	73	74.3269	106.484	224.061	248.693	7.19164	1.38661	0.000183648	0.00385423	1	0	ATTAAT	fabD	Uncharacterized protein	HPP12_RS00485	NA	96046	96222	-	NC_011498	0	0	0	0	0
gene_910	149	171	400	90	103.502	146.845	362.851	306.608	7.67732	1.41907	6.43e-05	0.00170289	1	0	ATTAAT	ackA-3	acetate kinase	NA	HPP12_0899	950642	950998	-	NC_011498	0	0	0	0	0
gene_911	2604	2121	1316	543	1808.85	1821.39	1193.78	1849.87	10.6987	-0.254264	0.335762	0.583625	0	0	ATTAAT	ackA-2	acetate kinase	NA	HPP12_0900	950961	951569	-	NC_011498	0	0	0	0	0
gene_912	2538	1767	1611	579	1763.01	1517.39	1461.38	1972.51	10.7126	0.0659733	0.804199	0.914024	0	0	ATTAAT	ackA-1	acetate kinase	NA	HPP12_0901	951547	951843	-	NC_011498	1	11.9799	0	0	0
gene_913	3514	2785	2201	743	2440.98	2391.59	1996.59	2531.22	11.1916	-0.0939785	0.691791	0.850005	0	0	ATTAAT	pta-2	phosphotransacetylase	NA	HPP12_0902	951861	952400	-	NC_011498	0	0	0	0	1
gene_914	15419	9275	10244	3377	10710.7	7964.81	9292.62	11504.6	13.2665	0.155242	0.527041	0.758099	0	0	ATTAAT	pta-1	phosphotransacetylase	NA	HPP12_0903	952435	953406	-	NC_011498	0	0	2	3.0059	0
gene_915	5779	4456	2934	857	4014.34	3826.54	2661.51	2919.59	11.6916	-0.490468	0.0327282	0.149158	0	0	ATTAAT	no_name	hypothetical protein	HPP12_RS04585	HPP12_0904	953655	955175	+	NC_011498	0	0	1	1.89177	0
gene_916	6254	4360	4373	1447	4344.3	3744.11	3966.87	4929.57	12.0503	0.137372	0.557042	0.770042	0	0	ATTAAT	flgD	flagellar basal body rod modification protein	HPP12_RS04590	HPP12_0905	955226	956245	+	NC_011498	0	0	0	0	0
gene_917	17470	11416	12113	3436	12135.4	9803.37	10988	11705.6	13.4456	0.0488032	0.832478	0.928422	0	0	ATTAAT	flgE	flagellar hook protein FlgE	HPP12_RS04595	HPP12_0906	956242	958059	+	NC_011498	0	0	2	2.26989	0
gene_918	825	804	516	203	573.081	690.427	468.078	691.57	9.24135	-0.123747	0.691969	0.850005	0	0	ATTAAT	no_name	type II RM system R protein (not existing in REBASE)	HPP12_RS04600	HPP12_0907	958111	958689	+	NC_011498	0	0	0	0	0
gene_919	1388	1171	1185	286	964.165	1005.58	1074.95	974.331	9.97235	0.0571028	0.8256	0.924138	0	0	ATTAAT	no_name	type II RM system M protein (M.HpyPORF908P, GTNNAC, inactive)	HPP12_RS04605	HPP12_0908	958699	959850	+	NC_011498	0	0	0	0	0
gene_92	9703	8298	4722	2108	6740.13	7125.82	4283.46	7181.43	12.6221	-0.274324	0.29521	0.54438	0	0	ATTAAT	hpyPIIIR	type II RM system R protein R.HpyPIII (GATC, active)	HPP12_RS00500	HPP12_0094	96362	97138	+	NC_011498	0	0	0	0	0
gene_920	2079	2054	3374	882	1444.16	1763.85	3060.65	3004.75	11.1069	0.918922	0.000122874	0.00279668	1	0	ATTAAT	rep	Rep helicase	HPP12_RS04610	HPP12_0909	959854	961881	+	NC_011498	0	0	0	0	0
gene_921	169156	94773	149045	48308	117503	81385.3	135203	164573	16.8976	0.591926	0.0249035	0.129201	0	0	ATTAAT	hopC	outer membrane protein HopC	HPP12_RS04615	HPP12_0910	962702	964258	+	NC_011498	0	0	0	0	0
gene_922	127945	79382	99662	32488	88876.2	68168.5	90406.2	110679	16.4391	0.356628	0.159916	0.392146	0	0	ATTAAT	hopB	outer membrane protein HopB/AlpB	HPP12_RS04620	HPP12_0911	964325	965869	+	NC_011498	0	0	1	1.48952	0
gene_923	22125	18234	18493	4492	15369	15658.3	16775.5	15303.1	13.9453	0.048077	0.830636	0.927261	0	0	ATTAAT	hofG	outer membrane protein HofG	HPP12_RS04625	HPP12_0912	966544	968088	-	NC_011498	1	1.73326	1	0.979456	0
gene_924	1614	1911	1482	342	1121.15	1641.05	1344.36	1165.11	10.3624	-0.138437	0.613347	0.801791	0	0	ATTAAT	frpB-3	iron-regulated outer membrane protein	NA	HPP12_0913	968332	968775	-	NC_011498	0	0	0	0	0
gene_925	9852	9197	10398	1759	6843.63	7897.83	9432.31	5992.47	12.8803	0.0653714	0.797133	0.910983	0	0	ATTAAT	frpB-2	iron-regulated outer membrane protein	NA	HPP12_0914	968800	970773	-	NC_011498	0	0	0	0	0
gene_926	1421	1559	859	261	987.088	1338.78	779.223	889.162	9.94389	-0.479315	0.088196	0.275093	0	0	ATTAAT	no_name	hypothetical protein	HPP12_RS04635	HPP12_0915	971033	971464	-	NC_011498	0	0	0	0	0
gene_927	39233	32005	32121	8669	27252.9	27484	29137.8	29533.1	14.7903	0.100133	0.664764	0.832653	0	0	ATTAAT	carB	carbamoyl phosphate synthase large subunit	HPP12_RS04640	HPP12_0916	971469	974726	-	NC_011498	0	0	2	1.0436	0
gene_928	32919	20657	34304	10145	22867	17739	31118.1	34561.5	14.6563	0.693754	0.00462971	0.0414473	0	0	ATTAAT	no_name	integral membrane protein	HPP12_RS04645	HPP12_0917	974826	975518	-	NC_011498	0	0	0	0	0
gene_929	1393	1302	1371	286	967.638	1118.08	1243.67	974.331	10.0707	0.0887173	0.734943	0.87107	0	0	ATTAAT	no_name	glyceraldehyde-3-phosphate dehydrogenase	HPP12_RS04650	HPP12_0918	975662	976660	+	NC_011498	0	0	0	0	0
gene_93	8231	8504	3301	1660	5717.61	7302.72	2994.43	5655.21	12.3735	-0.590055	0.0439564	0.178926	0	0	ATTAAT	hpyPIIIM	type II RM system M protein M.HpyPIII (GATC, active)	NA	HPP12_0095	97188	98036	+	NC_011498	0	0	1	1.40273	0
gene_930	14268	10889	10015	2584	9911.17	9350.82	9084.88	8803.04	13.1801	-0.106771	0.628294	0.812909	0	0	ATTAAT	vacA-1	vacuolating cytotoxin VacA-like protein	HPP12_RS04655	HPP12_0919	976797	983858	+	NC_011498	0	0	13	2.23294	0
gene_931	738	558	475	112	512.647	479.177	430.886	381.556	8.81003	-0.287819	0.350173	0.597975	0	0	ATTAAT	hopJ-1	outer membrane protein HopJ/HopK	HPP12_RS04660	HPP12_0920	983910	985019	+	NC_011498	1	5.98071	0	0	0
gene_932	3391	1876	3010	988	2355.54	1611	2730.45	3365.87	11.2637	0.620061	0.017413	0.104607	0	0	ATTAAT	no_name	4-oxalocrotonate tautomerase	HPP12_RS04665	HPP12_0921	985081	985287	-	NC_011498	0	0	0	0	0
gene_933	902	913	524	138	626.568	784.029	475.335	470.132	9.17349	-0.577209	0.0592302	0.215092	0	0	ATTAAT	recR	recombination protein RecR	HPP12_RS04670	HPP12_0922	985449	986030	+	NC_011498	0	0	0	0	0
gene_934	2446	2020	1808	415	1699.1	1734.65	1640.09	1413.8	10.661	-0.169139	0.481239	0.724099	0	0	ATTAAT	truD	tRNA pseudouridine synthase D	HPP12_RS04675	HPP12_0923	986027	987172	+	NC_011498	0	0	0	0	0
gene_935	4593	3132	3445	873	3190.5	2689.57	3125.05	2974.09	11.548	0.0527743	0.821395	0.921557	0	0	ATTAAT	htpX	heat shock protein HtpX	HPP12_RS04680	HPP12_0924	987159	988091	+	NC_011498	0	0	0	0	0
gene_936	1632	1332	1077	266	1133.66	1143.84	976.976	906.196	10.0161	-0.274286	0.294863	0.54438	0	0	ATTAAT	folE	GTP cyclohydrolase I	HPP12_RS04685	HPP12_0925	988092	988634	+	NC_011498	0	0	0	0	0
gene_937	9442	7948	5707	1592	6558.82	6825.26	5176.98	5423.55	12.54	-0.336383	0.120611	0.332607	0	0	ATTAAT	ispA	trans-isoprenyl diphosphate synthase	HPP12_RS04690	HPP12_0926	988650	989561	+	NC_011498	0	0	1	1.14319	0
gene_938	10750	7806	7094	2158	7467.42	6703.32	6435.16	7351.77	12.7708	-0.0396137	0.859809	0.941043	0	0	ATTAAT	surE	stationary phase survival protein SurE	HPP12_RS04695	HPP12_0927	989558	990361	+	NC_011498	0	0	1	2.05222	0
gene_939	6515	4699	5586	1815	4525.6	4035.22	5067.21	6183.25	12.2606	0.394164	0.0810214	0.259269	0	0	ATTAAT	no_name	hypothetical protein	HPP12_RS04700	HPP12_0928	990403	991017	+	NC_011498	0	0	0	0	0
gene_94	1222	1132	1568	306	848.854	972.093	1422.38	1042.47	10.0489	0.436806	0.109345	0.312747	0	0	ATTAAT	no_name	alpha-1,2-fucosyltransferase	HPP12_RS00505	HPP12_0096	98043	98942	-	NC_011498	0	0	0	0	0
gene_940	3112	2683	2135	802	2161.73	2304	1936.72	2732.21	11.1568	0.0641966	0.807014	0.91545	0	0	ATTAAT	no_name	6-carboxy-5,6,7,8-tetrahydropterin synthase	HPP12_RS04705	HPP12_0929	991021	991623	+	NC_011498	0	0	0	0	0
gene_941	1498	1434	930	263	1040.58	1231.43	843.629	895.975	9.95715	-0.385209	0.149897	0.376723	0	0	ATTAAT	no_name	radical SAM domain-containing protein	HPP12_RS04710	HPP12_0930	991626	992381	+	NC_011498	0	0	0	0	0
gene_942	728	885	500	120	505.7	759.985	453.564	408.81	9.02894	-0.553533	0.0977222	0.290292	0	0	ATTAAT	no_name	N-acetyltransferase 8-like protein	HPP12_RS04715	HPP12_0931	992392	992877	+	NC_011498	0	0	0	0	0
gene_943	108	99	329	43	75.0215	85.0152	298.445	146.49	7.05986	1.47519	0.000306601	0.00579217	1	0	ATTAAT	no_name	outer membrane family protein	HPP12_RS04720	HPP12_0932	992976	993317	+	NC_011498	1	4.35008	0	0	0
gene_944	5240	7331	5114	744	3639.93	6295.42	4639.05	2534.62	12.0434	-0.469859	0.148334	0.374872	0	0	ATTAAT	proP	proline and betaine transporter	HPP12_RS04725	HPP12_0933	993342	994511	-	NC_011498	0	0	0	0	0
gene_945	31	25	27	2	21.5339	21.4685	24.4924	6.8135	4.19736	-0.457982	0.624011	0.809215	0	0	ATTAAT	no_name	hypothetical protein	NA	NA	994986	995372	-	NC_011498	0	0	0	0	0
gene_946	569	627	461	99	395.252	538.43	418.186	337.268	8.71399	-0.305587	0.360707	0.608237	0	0	ATTAAT	no_name	hypothetical protein	NA	NA	995320	996318	-	NC_011498	0	0	0	0	0
gene_947	300	214	328	63	208.393	183.77	297.538	214.625	7.80789	0.385149	0.256789	0.50163	0	0	ATTAAT	no_name	hypothetical protein	NA	NA	996558	996677	-	NC_011498	0	0	0	0	0
gene_948	647	786	544	151	449.434	674.969	493.477	514.419	9.05604	-0.157812	0.636367	0.821382	0	0	ATTAAT	no_name	amino acid ABC transporter	NA	HPP12_0936	996741	997463	-	NC_011498	0	0	0	0	0
gene_949	3023	2570	2691	599	2099.91	2206.96	2441.08	2040.64	11.1011	0.0574146	0.8045	0.914024	0	0	ATTAAT	no_name	amino acid ABC transporter substrate-bindingprotein	NA	HPP12_0937	997438	998208	-	NC_011498	0	0	0	0	0
gene_95	1156	735	769	185	803.008	631.174	697.581	630.249	9.43043	-0.111157	0.711375	0.85918	0	0	ATTAAT	no_name	hypothetical protein	HPP12_RS00515	HPP12_0097	99042	99464	-	NC_011498	0	0	0	0	0
gene_950	5546	3632	4672	1137	3852.49	3118.94	4238.1	3873.48	11.8765	0.218526	0.352413	0.600104	0	0	ATTAAT	alr	alanine racemase	HPP12_RS04750	HPP12_0938	998276	999409	-	NC_011498	0	0	0	0	0
gene_951	9684	5981	8155	2250	6726.93	5136.12	7397.63	7665.19	12.7064	0.344516	0.139752	0.363829	0	0	ATTAAT	no_name	D-alanine glycine permease	HPP12_RS04755	HPP12_0939	999416	1000768	-	NC_011498	0	0	0	0	0
gene_952	11711	6428	10251	2932	8134.97	5519.98	9298.97	9988.59	12.9863	0.498247	0.0446071	0.179596	0	0	ATTAAT	dadA	D-amino acid dehydrogenase subunit	HPP12_RS04760	HPP12_0940	1000809	1002041	-	NC_011498	0	0	0	0	0
gene_953	5939	3253	4407	1214	4125.49	2793.48	3997.71	4135.8	11.873	0.233321	0.356584	0.603393	0	0	ATTAAT	no_name	translation initiation inhibitor	HPP12_RS04765	HPP12_0941	1002064	1002441	-	NC_011498	0	0	0	0	0
gene_954	2	2	32	1	1.38929	1.71748	29.0281	3.40675	2.32744	3.38406	4.59e-05	0.00132524	1	0	ATTAAT	no_name	Uncharacterized protein	NA	NA	1002619	1002831	-	NC_011498	0	0	0	0	0
gene_955	46029	54255	48327	14941	31973.7	46590.9	43838.8	50900.3	15.3966	0.270078	0.302019	0.548153	0	0	ATTAAT	no_name	integral membrane protein	HPP12_RS04790	HPP12_0942	1003369	1004859	+	NC_011498	0	0	0	0	0
gene_956	11724	5745	14327	3689	8144	4933.46	12996.4	12567.5	13.1583	0.967027	0.000279748	0.00538182	1	0	ATTAAT	no_name	hypothetical protein	HPP12_RS04795	HPP12_0943	1005175	1005537	+	NC_011498	0	0	0	0	0
gene_957	4870	3278	2938	1233	3382.91	2814.95	2665.14	4200.52	11.6714	0.147629	0.587942	0.785928	0	0	ATTAAT	no_name	hypothetical protein	HPP12_RS04800	HPP12_0944	1005909	1006922	-	NC_011498	0	0	0	0	0
gene_958	1526	1212	1057	320	1060.03	1040.79	958.834	1090.16	10.0187	-0.0360357	0.888379	0.951403	0	0	ATTAAT	no_name	rRNA large subunit methyltransferase	HPP12_RS04805	HPP12_0945	1006932	1007384	-	NC_011498	0	0	1	2.0525	0
gene_959	12584	7997	7942	2444	8741.39	6867.34	7204.41	8326.1	12.9264	-0.00724882	0.974653	0.995335	0	0	ATTAAT	accD	acetyl-CoA carboxylase subunit beta	HPP12_RS04810	HPP12_0946	1007398	1008267	-	NC_011498	0	0	0	0	0
gene_96	3746	1904	2923	777	2602.13	1635.04	2651.53	2647.05	11.2101	0.322503	0.228827	0.473299	0	0	ATTAAT	no_name	2-hydroxyacid dehydrogenase	HPP12_RS00520	HPP12_0098	99645	100589	+	NC_011498	0	0	0	0	0
gene_960	1170	902	782	207	812.733	774.583	709.374	705.197	9.54926	-0.166225	0.555058	0.768615	0	0	ATTAAT	no_name	recombination protein RecO	HPP12_RS04815	HPP12_0947	1008348	1008962	+	NC_011498	0	0	0	0	0
gene_961	583	452	635	180	404.977	388.15	576.026	613.215	8.92362	0.584417	0.0526903	0.199355	0	0	ATTAAT	no_name	integral membrane protein	HPP12_RS04820	HPP12_0948	1008973	1009629	+	NC_011498	0	0	0	0	0
gene_962	10176	6577	11113	2465	7068.69	5647.93	10080.9	8397.64	12.904	0.539136	0.0216378	0.117406	0	0	ATTAAT	no_name	hypothetical protein	HPP12_RS04825	HPP12_0949	1009632	1010198	-	NC_011498	0	0	0	0	0
gene_963	21044	13456	24446	5206	14618.1	11555.2	22175.6	17735.5	13.9802	0.608698	0.0127784	0.0864452	0	0	ATTAAT	no_name	oxygen-insensitive NADPH nitroreductase	HPP12_RS04830	HPP12_0950	1010263	1010895	-	NC_011498	0	0	0	0	0
gene_964	7229	6333	5114	1438	5021.58	5438.4	4639.05	4898.91	12.286	-0.133127	0.540041	0.762189	0	0	ATTAAT	lgt	prolipoprotein diacylglyceryl transferase	HPP12_RS04835	HPP12_0951	1010892	1011746	-	NC_011498	0	0	0	0	0
gene_965	3971	3247	2889	851	2758.43	2788.33	2620.69	2899.14	11.4339	-0.00701907	0.975009	0.995335	0	0	ATTAAT	no_name	ribosomal large subunit pseudouridine synthaseC	HPP12_RS04840	HPP12_0952	1011756	1012484	-	NC_011498	0	0	0	0	0
gene_966	4025	4148	2753	752	2795.94	3562.05	2497.32	2561.88	11.4695	-0.329662	0.170251	0.406991	0	0	ATTAAT	no_name	3-deoxy-D-manno-octulosonic-acid transferase	HPP12_RS04845	HPP12_0953	1012503	1013684	-	NC_011498	0	0	0	0	0
gene_967	13536	10031	9133	2731	9402.69	8614.02	8284.8	9303.84	13.1197	-0.0346925	0.876188	0.946259	0	0	ATTAAT	no_name	hypothetical protein	HPP12_RS04850	HPP12_0954	1013685	1014464	-	NC_011498	0	0	0	0	0
gene_968	3466	3305	2709	656	2407.63	2838.14	2457.41	2234.83	11.2765	-0.160878	0.49207	0.733566	0	0	ATTAAT	no_name	hypothetical protein	HPP12_RS04855	HPP12_0955	1014474	1015205	-	NC_011498	0	0	0	0	0
gene_969	4495	4308	4184	1039	3122.42	3699.45	3795.42	3539.61	11.7883	0.104636	0.652482	0.826989	0	0	ATTAAT	glyQ;	glycyl-tRNA synthetase subunit alpha	HPP12_RS04860	HPP12_0956	1015207	1016103	-	NC_011498	0	0	0	0	0
gene_97	26986	17747	12914	5401	18745.6	15240.1	11714.6	18399.9	13.9654	-0.174469	0.51235	0.749917	0	0	ATTAAT	no_name	hypothetical protein	HPP12_RS00525	HPP12_0099	100795	101508	-	NC_011498	0	0	0	0	0
gene_970	5552	5051	6878	1615	3856.66	4337.49	6239.22	5501.9	12.2598	0.518904	0.019164	0.111006	0	0	ATTAAT	gpsA	NAD(P)H-dependent glycerol-3-phosphatedehydrogenase	HPP12_RS04865	HPP12_0957	1016117	1017055	-	NC_011498	0	0	0	0	0
gene_971	405	334	490	66	281.331	286.819	444.493	224.846	8.26836	0.236464	0.512036	0.749917	0	0	ATTAAT	no_name	ATPase	HPP12_RS04870	HPP12_0958	1017196	1018956	-	NC_011498	0	0	0	0	0
gene_972	28	61	41	12	19.45	52.3831	37.1922	40.881	5.22667	0.120178	0.825777	0.924138	0	0	ATTAAT	no_name	ATP/GTP-binding protein	NA	HPP12_0959	1018956	1019348	-	NC_011498	0	0	0	0	0
gene_973	322	486	345	101	223.675	417.348	312.959	344.082	8.34204	0.0356075	0.933583	0.97083	0	0	ATTAAT	no_name	ATP/GTP-binding protein	NA	HPP12_0960	1019321	1021285	-	NC_011498	0	0	1	0.790255	0
gene_974	349	490	263	64	242.431	420.783	238.575	218.032	8.10407	-0.538521	0.152956	0.380859	0	0	ATTAAT	no_name	hypothetical protein	HPP12_RS04880	HPP12_0961	1021287	1022603	-	NC_011498	0	0	0	0	0
gene_975	231	330	147	25	160.463	283.384	133.348	85.1688	7.28276	-1.02232	0.0155514	0.0968491	0	0	ATTAAT	no_name	hypothetical protein	NA	HPP12_0962	1022683	1022934	-	NC_011498	0	0	0	0	0
gene_976	1899	1735	1263	283	1319.13	1489.91	1145.7	964.11	10.2494	-0.412963	0.106556	0.308591	0	0	ATTAAT	vapD	virulence associated protein D	HPP12_RS04890	HPP12_0963	1023145	1023432	-	NC_011498	0	0	0	0	0
gene_977	538	653	275	95	373.718	560.757	249.46	323.641	8.51533	-0.705366	0.0428949	0.175934	0	0	ATTAAT	no_name	hypothetical protein	HPP12_RS04895	HPP12_0964	1023502	1023783	-	NC_011498	0	0	0	0	0
gene_978	9311	9634	5847	1858	6467.83	8273.1	5303.98	6329.74	12.6768	-0.341515	0.145037	0.369684	0	0	ATTAAT	no_name	cobalt-zinc-cadmium resistance protein	HPP12_RS04900	HPP12_0965	1023799	1026858	-	NC_011498	0	0	1	0.543672	0
gene_979	1949	1880	1226	336	1353.86	1614.43	1112.14	1144.67	10.3377	-0.39535	0.114599	0.320957	0	0	ATTAAT	no_name	cobalt-zinc-cadmium resistance protein	HPP12_RS04905	HPP12_0966	1026858	1027892	-	NC_011498	0	0	0	0	0
gene_98	5831	3968	9374	1334	4050.47	3407.48	8503.41	4544.61	12.2681	0.806981	0.00512593	0.0452651	1	0	ATTAAT	thrC	threonine synthase	HPP12_RS00530	HPP12_0100	101615	103069	-	NC_011498	0	0	0	0	0
gene_980	3116	3002	1850	463	2164.51	2577.94	1678.19	1577.33	10.94	-0.542747	0.0239824	0.126239	0	0	ATTAAT	no_name	nickel cobalt outer membrane efflux protein	HPP12_RS04910	HPP12_0967	1027934	1029187	-	NC_011498	0	0	0	0	0
gene_981	10154	8360	7450	2266	7053.41	7179.06	6758.1	7719.7	12.8092	0.0246557	0.914077	0.963594	0	0	ATTAAT	glyS	glycyl-tRNA synthetase subunit beta	HPP12_RS04915	HPP12_0968	1029219	1031324	-	NC_011498	0	0	0	0	0
gene_982	16147	9698	8502	3316	11216.4	8328.06	7712.4	11296.8	13.2344	-0.0400636	0.876578	0.946259	0	0	ATTAAT	no_name	hypothetical protein	HPP12_RS04920	HPP12_0969	1031437	1032510	+	NC_011498	0	0	0	0	0
gene_983	21094	15286	11580	3913	14652.8	13126.7	10504.5	13330.6	13.6513	-0.22093	0.347966	0.596303	0	0	ATTAAT	pgm	phosphoglyceromutase	HPP12_RS04925	HPP12_0970	1032523	1033998	+	NC_011498	0	0	0	0	0
gene_984	5816	4390	3497	1239	4040.05	3769.87	3172.23	4220.96	11.8915	-0.0791098	0.739598	0.871765	0	0	ATTAAT	gatC	aspartyl/glutamyl-tRNA amidotransferase subunitC	HPP12_RS04930	HPP12_0971	1034013	1034294	+	NC_011498	0	0	0	0	0
gene_985	1991	1429	1582	373	1383.04	1227.14	1435.08	1270.72	10.3759	0.0519058	0.830862	0.927261	0	0	ATTAAT	bioA	adenosylmethionine--8-amino-7-oxononanoatetransaminase	NA	HPP12_0972	1034414	1035724	-	NC_011498	0	0	0	0	0
gene_986	9747	7867	5264	1526	6770.69	6755.71	4775.12	5198.7	12.5037	-0.439559	0.0425927	0.175139	0	0	ATTAAT	no_name	peptidyl-prolyl cis-trans isomerase D	HPP12_RS04940	HPP12_0973	1035854	1037317	+	NC_011498	0	0	0	0	0
gene_987	17649	10514	13089	4096	12259.8	9028.79	11873.4	13954.1	13.5172	0.278827	0.252013	0.496819	0	0	ATTAAT	ftsA	cell division protein FtsA	HPP12_RS04945	HPP12_0974	1037333	1038811	+	NC_011498	0	0	0	0	0
gene_988	24447	18215	17517	4840	16981.9	15641.9	15890.2	16488.7	13.9882	-0.0108783	0.961711	0.986955	0	0	ATTAAT	ftsZ	cell division protein FtsZ	HPP12_RS04950	HPP12_0975	1038942	1040099	+	NC_011498	0	0	0	0	1
gene_989	189	247	72	48	131.288	212.109	65.3132	163.524	7.13095	-0.585553	0.197718	0.441316	0	0	ATTAAT	no_name	hypothetical protein	NA	HPP12_0976	1040452	1041117	-	NC_011498	0	0	0	0	0
gene_99	12909	7848	16209	2951	8967.15	6739.39	14703.6	10053.3	13.2673	0.656468	0.0119721	0.0819788	0	0	ATTAAT	tlpA	methyl accepting chemotaxis protein	HPP12_RS00535	HPP12_0101	103272	105299	+	NC_011498	0	0	1	0.668172	0
gene_990	2163	1909	1225	429	1502.51	1639.33	1111.23	1461.5	10.4732	-0.288315	0.254069	0.498271	0	0	ATTAAT	no_name	Uncharacterized protein	HPP12_RS04960	HPP12_0978	1041289	1041822	-	NC_011498	0	0	0	0	0
gene_991	9796	6132	6787	2790	6804.73	5265.79	6156.68	9504.83	12.7471	0.375735	0.155889	0.384605	0	0	ATTAAT	no_name	mechanosensitive ion channel domain-containingprotein	HPP12_RS04965	HPP12_0979	1041988	1042812	-	NC_011498	0	0	1	1.42745	0
gene_992	345	366	213	43	239.652	314.299	193.218	146.49	7.76088	-0.705461	0.0506454	0.19635	0	0	ATTAAT	no_name	hypothetical protein	HPP12_RS04970	HPP12_0980	1043336	1044460	-	NC_011498	1	3.57222	1	0.583038	0
gene_993	17	35	22	8	11.8089	30.0559	19.9568	27.254	4.47436	0.173379	0.886495	0.951403	0	0	ATTAAT	no_name	hypothetical protein	HPP12_RS04975	HPP12_0981	1044464	1044757	-	NC_011498	0	0	0	0	0
gene_994	458	624	320	96	318.147	535.854	290.281	327.048	8.50399	-0.468197	0.191417	0.436906	0	0	ATTAAT	no_name	hypothetical protein	HPP12_RS04980	HPP12_0982	1045041	1046954	-	NC_011498	0	0	3	1.21415	0
gene_995	171	235	62	8	118.784	201.804	56.2419	27.254	6.3541	-1.94094	4e-05	0.00122112	1	0	ATTAAT	no_name	hypothetical protein	HPP12_RS04985	HPP12_0983	1046997	1047731	-	NC_011498	0	0	0	0	0
gene_996	916	1112	674	149	636.293	954.919	611.404	507.606	9.38196	-0.507903	0.110936	0.315199	0	0	ATTAAT	no_name	hypothetical protein	HPP12_RS04995	HPP12_0984	1047865	1049271	-	NC_011498	0	0	0	0	0
gene_997	236	306	60	25	163.936	262.774	54.4277	85.1688	6.93112	-1.61199	0.000113821	0.00262764	1	0	ATTAAT	no_name	hypothetical protein	HPP12_RS05000	HPP12_0985	1049337	1049603	-	NC_011498	0	0	1	3.21385	0
gene_998	198	293	59	21	137.539	251.611	53.5205	71.5418	6.78534	-1.63768	0.000162869	0.0034631	1	0	ATTAAT	no_name	hypothetical protein	NA	HPP12_0986	1049651	1049971	-	NC_011498	0	0	0	0	0
gene_999	585	928	139	59	406.366	796.911	126.091	200.998	8.29315	-1.87921	7.21e-06	0.000314731	1	0	ATTAAT	no_name	hypothetical protein	NA	HPP12_0987	1050010	1050681	-	NC_011498	0	0	1	0.976029	0

## Sheet: PIK63_HPP12_1173_CATG
rownames(tcc$count)	P12_rep1_PIK63_rawcount	P12_rep2_PIK63_rawcount	PIK63_rep1_rawcount	PIK63_rep2_rawcount	P12_rep1_PIK63_normalized	P12_rep2_PIK63_normalized	PIK63_rep1_normalized	PIK63_rep2_normalized	a.value	m.value	p.value	q.value	DEGs(q<0.01;m>0.75)	KO_polareffect	dataset	gene name	product name	refseq locus_tag	old locus_tag	start_pos	end_pos	strand	Refseq_ID	152bp_CDS_upstream_CATG_count	152bp_CDS_upstream_CATG_freq	CDS_CATG_count	CDS_CATG_freq	CATG_start_codon
gene_1	1721	1305	1976	1297	1596.88	1412.56	1524.34	1847.27	10.6373	0.163944	0.152446	0.200124	0	0	CATG	nusB	transcription antitermination protein NusB	HPP12_RS00005	HPP12_0001	11	427	-	NC_011498	1	1.77838	2	1.33796	0
gene_10	1603	1385	1547	821	1487.39	1499.16	1193.39	1169.32	10.3752	-0.338029	0.000261653	0.000549845	0	0	CATG	dnaG	DNA primase	HPP12_RS00075	HPP12_0010	9793	11472	+	NC_011498	1	2.96253	8	1.35571	0
gene_100	4176	3584	6863	3667	3874.81	3879.41	5294.29	5222.79	12.1406	0.439681	5.32e-08	1.78e-07	0	0	CATG	no_name	hypothetical protein	HPP12_RS00540	HPP12_0102	105299	106405	+	NC_011498	0	0	0	0	0
gene_1000	127	62	114	56	117.84	67.1103	87.9424	79.759	6.46037	-0.141245	0.603975	0.659921	0	0	CATG	no_name	serine/threonine kinase	NA	HPP12_0989	1050691	1050861	-	NC_011498	0	0	1	2.64734	0
gene_1001	2329	1387	1988	984	2161.02	1501.32	1533.59	1401.48	10.6789	-0.319372	0.0262633	0.0401909	0	0	CATG	no_name	protein kinase C-like protein	NA	HPP12_0990	1050957	1051526	-	NC_011498	1	2.3423	1	0.559149	0
gene_1002	2395	1612	2361	1164	2222.26	1744.87	1821.33	1657.85	10.8592	-0.189348	0.106089	0.144257	0	0	CATG	no_name	serine/threonine kinase C-like protein	NA	NA	1051584	1052033	-	NC_011498	0	0	1	0.764418	0
gene_1003	4986	3080	5088	2646	4626.39	3333.87	3925.01	3768.61	11.934	-0.0491521	0.696856	0.745281	0	0	CATG	no_name	serine/threonine phosphatase 2C-like protein	NA	HPP12_0991	1052193	1052708	-	NC_011498	1	2.26688	1	0.626253	0
gene_1004	402	233	455	225	373.006	252.205	350.998	320.46	8.33968	0.102955	0.602926	0.659667	0	0	CATG	no_name	hypothetical protein	HPP12_RS05020	NA	1052705	1052875	-	NC_011498	0	0	1	1.9987	0
gene_1005	1675	1029	1465	811	1554.19	1113.81	1130.14	1155.08	10.2698	-0.22343	0.106594	0.144632	0	0	CATG	no_name	hypothetical protein	HPP12_RS05025	NA	1052886	1053032	-	NC_011498	1	2.28405	0	0	1
gene_1006	7971	5050	8705	4249	7396.1	5466.24	6715.25	6051.71	12.6455	-0.0107377	0.930486	0.948087	0	0	CATG	terY	phage/colicin/tellurite resistance clusterprotein TerY	HPP12_RS05030	HPP12_0993	1053120	1053764	-	NC_011498	0	0	2	0.977596	0
gene_1007	1430	1090	2226	1178	1326.86	1179.84	1717.19	1677.79	10.5104	0.43761	5.58e-06	1.45e-05	0	0	CATG	no_name	hypothetical protein	HPP12_RS05050	HPP12_0996	1058460	1060193	+	NC_011498	0	0	3	0.537538	0
gene_1008	692	621	812	406	642.09	672.185	626.397	578.253	9.29723	-0.125654	0.318599	0.38449	0	0	CATG	no_name	hypothetical protein	HPP12_RS05055	HPP12_0997	1060235	1061488	+	NC_011498	0	0	5	1.23236	0
gene_1009	104	74	85	47	96.4991	80.0994	65.5711	66.9406	6.25715	-0.414354	0.0629102	0.089492	0	0	CATG	no_name	hypothetical protein	NA	NA	1061532	1061663	+	NC_011498	2	4.34881	0	0	1
gene_101	644	650	873	420	597.552	703.576	673.454	598.192	9.32901	-0.0330654	0.833576	0.865719	0	0	CATG	no_name	outer membrane protein	HPP12_RS00545	HPP12_0103	106524	107285	+	NC_011498	1	2.8392	0	0	0
gene_1010	415	383	355	181	385.069	414.568	273.856	257.792	8.34876	-0.588873	3.61e-05	8.49e-05	0	0	CATG	no_name	hypothetical protein	HPP12_RS05060	HPP12_0999	1061787	1063391	+	NC_011498	0	0	2	0.369056	0
gene_1011	0	0	0	0	0	0	0	0	-1.7412	-1.26641	1	1	0	0	CATG	no_name	hypothetical protein	NA	NA	1063496	1064125	+	NC_011498	2	5.16184	1	0.47357	0
gene_1012	2	5	2	1	1.85575	5.41212	1.54285	1.42427	1.2153	-1.29247	0.354045	0.42038	0	0	CATG	no_name	hypothetical protein	NA	NA	1064110	1064406	+	NC_011498	0	0	0	0	0
gene_1013	8450	7260	7090	3748	7840.55	7858.4	5469.4	5338.15	12.6691	-0.538628	5.06e-12	2.3e-11	0	0	CATG	speA	arginine decarboxylase	HPP12_RS05070	HPP12_1002	1064496	1066343	-	NC_011498	0	0	12	1.81165	0
gene_1014	6847	6173	4430	2560	6353.17	6681.8	3417.41	3646.12	12.2281	-0.883925	6.49e-26	6.4e-25	1	0	CATG	capJ	type 1 capsular polysaccharide biosynthesisprotein J	HPP12_RS05075	HPP12_1003	1066357	1067526	-	NC_011498	0	0	6	1.49529	0
gene_1015	1567	1514	1213	605	1453.98	1638.79	935.738	861.682	10.2032	-0.782973	1.27e-13	6.58e-13	1	0	CATG	no_name	thioesterase	HPP12_RS05080	HPP12_1004	1067531	1067959	-	NC_011498	0	0	3	2.14231	0
gene_1016	2447	2223	1839	905	2270.51	2406.23	1418.65	1288.96	10.797	-0.788482	5.8e-17	3.63e-16	1	0	CATG	no_name	S-adenosylmethionine-dependentmethyltransferase	HPP12_RS05085	HPP12_1005	1067980	1068765	-	NC_011498	1	2.44266	4	1.52097	1
gene_1017	4145	3955	2779	1470	3846.05	4280.99	2143.79	2093.67	11.5187	-0.939528	7.13e-26	6.99e-25	1	0	CATG	no_name	hypothetical protein	HPP12_RS05090	HPP12_1006	1068769	1069788	-	NC_011498	1	1.97461	3	0.874585	0
gene_1018	11472	10342	11768	6561	10644.6	11194.4	9078.13	9344.62	13.2919	-0.24542	0.00189724	0.00357336	0	0	CATG	metG	methionyl-tRNA synthetase	HPP12_RS05095	HPP12_1007	1069789	1071741	-	NC_011498	1	3.45107	10	1.49648	0
gene_1019	728	630	2899	1504	675.494	681.927	2236.36	2142.1	10.2514	1.68955	6.26e-72	2.07e-70	1	0	CATG	cfa	cyclopropane fatty acid synthase	HPP12_RS05100	HPP12_1008	1071910	1073079	+	NC_011498	1	3.54084	10	2.31748	0
gene_102	5687	4416	9106	4814	5276.83	4779.98	7024.6	6856.42	12.5284	0.46494	1.66e-08	5.83e-08	0	0	CATG	no_name	glycosyl transferase	HPP12_RS00550	HPP12_0104	107268	108050	-	NC_011498	1	2.23713	4	1.55815	0
gene_1020	5751	4687	7401	3850	5336.22	5073.32	5709.32	5483.43	12.3979	0.104658	0.191491	0.244625	0	0	CATG	no_name	mechanosensitive ion channel family protein	HPP12_RS05105	HPP12_1009	1073082	1074917	-	NC_011498	2	5.57207	10	1.63002	0
gene_1021	3115	2528	5210	2250	2890.33	2736.37	4019.12	3204.6	11.6383	0.360453	0.000737817	0.00145404	0	0	CATG	no_name	Uncharacterized protein	HPP12_RS05110	NA	1075252	1075401	-	NC_011498	0	0	3	7.44048	0
gene_1022	24152	18065	29605	16401	22410.1	19554	22838	23359.4	14.4262	0.138659	0.106136	0.144257	0	0	CATG	no_name	flagellar sheath adhesin	HPP12_RS05135	HPP12_1010	1076188	1076940	-	NC_011498	0	0	6	2.42301	0
gene_1023	12320	9702	18745	10120	11431.4	10501.7	14460.4	14413.6	13.6192	0.396658	1.37e-06	3.9e-06	0	0	CATG	guaA	GMP synthase	HPP12_RS05140	HPP12_1011	1077025	1078551	-	NC_011498	0	0	3	0.564041	0
gene_1024	1532	1193	2781	1477	1421.51	1291.33	2145.33	2103.64	10.7292	0.647312	4.08e-12	1.89e-11	0	0	CATG	no_name	hypothetical protein	HPP12_RS05145	HPP12_1012	1078562	1079050	-	NC_011498	1	2.63828	2	1.31663	0
gene_1025	5681	4702	8392	4647	5271.27	5089.56	6473.8	6618.57	12.5076	0.337588	1.68e-05	4.1e-05	0	0	CATG	no_name	biotin sulfoxide reductase BisC fragment	HPP12_RS05150	HPP12_1013	1079217	1081607	-	NC_011498	3	6.38063	17	1.98494	1
gene_1026	1733	1432	1995	1166	1608.01	1550.03	1538.99	1660.7	10.6343	0.0189017	0.855426	0.883302	0	0	CATG	no_name	hypothetical protein	HPP12_RS05155	HPP12_1014	1081711	1082301	-	NC_011498	0	0	4	2.22808	0
gene_1027	4391	3709	5140	2810	4074.3	4014.71	3965.12	4002.19	11.9708	-0.0218704	0.785398	0.824693	0	0	CATG	no_name	nifs-like protein	HPP12_RS05160	HPP12_1015	1082327	1083649	-	NC_011498	0	0	8	1.70644	0
gene_1028	2399	2193	2903	1540	2225.98	2373.76	2239.45	2193.37	11.1407	-0.0533252	0.547454	0.611393	0	0	CATG	no_name	ADP hydrolase of the hit protein family	HPP12_RS05165	HPP12_1016	1083668	1083982	-	NC_011498	1	2.68603	1	0.996322	1
gene_1029	3100	2352	4649	2669	2876.42	2545.86	3586.35	3801.37	11.6278	0.446231	9.49e-07	2.76e-06	0	0	CATG	pheS	phenylalanyl-tRNA synthetase subunit alpha	HPP12_RS05170	HPP12_1017	1084063	1085049	+	NC_011498	1	2.8153	6	1.68765	0
gene_103	25965	18163	41072	24244	24092.3	19660.1	31684	34529.9	14.716	0.597773	1.66e-09	6.4e-09	0	0	CATG	tlpB	methyl accepting chemotaxis protein	HPP12_RS00555	HPP12_0105	108082	109767	-	NC_011498	0	0	13	2.16962	0
gene_1030	7676	6498	10542	5939	7122.38	7033.59	8132.36	8458.72	12.9036	0.228998	0.00349416	0.00627361	0	0	CATG	pheT	phenylalanyl-tRNA synthetase subunit beta	HPP12_RS05175	HPP12_1018	1085049	1087343	+	NC_011498	2	4.63447	2	0.247134	0
gene_1031	4407	4038	4695	2531	4089.15	4370.83	3621.84	3604.82	11.9328	-0.227325	0.00598719	0.0102825	0	0	CATG	aroA	3-phosphoshikimate 1-carboxyvinyltransferase	HPP12_RS05180	HPP12_1019	1087359	1088648	+	NC_011498	1	1.93001	5	1.08813	0
gene_1032	3902	3385	4839	2427	3620.57	3664.01	3732.93	3456.7	11.8212	-0.0189295	0.829573	0.862116	0	0	CATG	ispH	4-hydroxy-3-methylbut-2-enyl diphosphatereductase	HPP12_RS05185	HPP12_1020	1088638	1089462	+	NC_011498	0	0	2	0.714004	0
gene_1033	39423	33835	60832	32182	36579.7	36623.8	46927.3	45835.8	15.3304	0.341639	4.06e-06	1.08e-05	0	0	CATG	rpsA	30S ribosomal protein S1	HPP12_RS05190	HPP12_1021	1089583	1091253	+	NC_011498	0	0	5	0.865851	0
gene_1034	6547	6291	8353	4137	6074.81	6809.53	6443.71	5892.19	12.622	-0.0627543	0.481208	0.548788	0	0	CATG	no_name	hypothetical protein	HPP12_RS05195	HPP12_1022	1091282	1091812	+	NC_011498	2	4.62384	3	1.76337	1
gene_1035	6721	6296	6501	3646	6236.26	6814.94	5015.03	5192.88	12.4946	-0.354494	1.6e-05	3.91e-05	0	0	CATG	serA	D-3-phosphoglycerate dehydrogenase	HPP12_RS05200	HPP12_1023	1091828	1093402	+	NC_011498	1	2.4578	11	1.92193	0
gene_1036	9725	9381	8210	4454	9023.6	10154.2	6333.4	6343.69	12.9285	-0.597215	2.15e-12	1.02e-11	0	0	CATG	no_name	3-octaprenyl-4-hydroxybenzoate carboxylyase	HPP12_RS05205	HPP12_1024	1093412	1095262	+	NC_011498	1	2.06946	15	2.24311	0
gene_1037	3490	3308	2448	1361	3238.29	3580.66	1888.45	1938.43	11.3186	-0.833382	3.48e-20	2.65e-19	1	0	CATG	no_name	hypothetical protein	HPP12_RS05210	HPP12_1025	1095285	1095953	+	NC_011498	1	2.3141	3	1.27852	0
gene_1038	1314	1222	843	470	1219.23	1322.72	650.311	669.406	9.83887	-0.945708	5.46e-19	3.83e-18	1	0	CATG	no_name	UDP-2,3-diacylglucosamine hydrolase	HPP12_RS05215	HPP12_1026	1095955	1096713	+	NC_011498	1	2.01169	7	2.8213	0
gene_1039	8449	7558	8094	4568	7839.63	8180.96	6243.91	6506.05	12.8029	-0.329434	3.51e-05	8.28e-05	0	0	CATG	cheV-3	chemotaxis protein CheV	HPP12_RS05220	HPP12_1027	1096717	1097652	+	NC_011498	1	1.9025	2	0.623778	1
gene_104	6641	5624	6882	4063	6162.03	6087.55	5308.95	5786.8	12.5091	-0.142726	0.0790128	0.110168	0	0	CATG	cpdB	2',3'-cyclic-nucleotide 2'-phosphodiesterase	HPP12_RS00560	HPP12_0106	109982	111727	-	NC_011498	0	0	3	0.501976	0
gene_1040	17748	14665	22890	12526	16467.9	15873.7	17657.9	17840.4	14.0483	0.134354	0.085944	0.119011	0	0	CATG	cheA	chemotaxis protein CheA	HPP12_RS05225	HPP12_1028	1097709	1100126	+	NC_011498	0	0	8	0.920713	0
gene_1041	1539	1589	3691	1694	1428	1719.97	2847.33	2412.71	10.9905	0.74065	7.26e-11	3.07e-10	0	0	CATG	cheW	purine-binding chemotaxis protein Chew	HPP12_RS05230	HPP12_1029	1100123	1100620	+	NC_011498	1	1.75299	0	0	0
gene_1042	8015	7671	19901	9891	7436.93	8303.27	15352.1	14087.4	13.3938	0.903302	2.2e-24	2.04e-23	1	0	CATG	no_name	thiol peroxidase	HPP12_RS05235	HPP12_1030	1100874	1101374	-	NC_011498	1	3.07924	0	0	1
gene_1043	6652	4922	22519	12517	6172.23	5327.69	17371.7	17827.6	13.2963	1.61392	1.22e-69	3.8e-68	1	0	CATG	sodB	iron-dependent superoxide dismutase	HPP12_RS05240	HPP12_1031	1101598	1102239	+	NC_011498	1	3.279	3	1.32111	1
gene_1044	1851	1638	5974	3094	1717.5	1773.01	4608.49	4406.68	11.4537	1.36892	6.43e-58	1.65e-56	1	0	CATG	no_name	methyltransferase	HPP12_RS05245	HPP12_1032	1102294	1103025	+	NC_011498	0	0	10	3.95789	0
gene_1045	1096	1079	1181	600	1016.95	1167.94	911.053	854.56	9.93965	-0.30739	0.00641079	0.0109396	0	0	CATG	priA	primosome assembly protein PriA	HPP12_RS05250	HPP12_1033	1103087	1104946	-	NC_011498	2	4.20738	8	1.24212	1
gene_1046	102	116	170	65	94.6434	125.561	131.142	92.5774	6.79412	0.0228474	0.883063	0.90688	0	0	CATG	no_name	hypothetical protein	HPP12_RS05255	HPP12_1034	1104931	1105167	-	NC_011498	1	2.21813	2	2.79572	1
gene_1047	780	485	1056	498	723.743	524.976	814.625	709.285	9.4299	0.287329	0.0789063	0.110114	0	0	CATG	no_name	hypothetical protein	HPP12_RS05260	HPP12_1035	1105180	1105407	-	NC_011498	2	5.14668	0	0	0
gene_1048	141	88	178	88	130.831	95.2533	137.314	125.336	6.92885	0.216279	0.300393	0.366643	0	0	CATG	no_name	hypothetical protein	HPP12_RS05265	HPP12_1036	1105610	1106356	+	NC_011498	2	4.18895	3	1.27115	0
gene_1049	232	269	370	208	215.267	291.172	285.427	296.248	8.08416	0.199823	0.253837	0.31433	0	0	CATG	no_name	hypothetical protein	HPP12_RS05270	HPP12_1037	1106364	1106894	-	NC_011498	1	2.73158	1	0.563589	1
gene_105	2972	2603	4132	2121	2757.65	2817.55	3187.53	3020.87	11.5224	0.155198	0.0639313	0.090705	0	0	CATG	no_name	S-ribosylhomocysteinase	HPP12_RS00565	HPP12_0107	111868	112335	-	NC_011498	2	4.44309	4	2.28917	1
gene_1050	6	7	11	9	5.56726	7.57697	8.48567	12.8184	3.06471	0.696701	0.325456	0.391905	0	0	CATG	no_name	hypothetical protein	NA	NA	1106860	1106994	+	NC_011498	1	2.04609	1	2.58878	0
gene_1051	2196	1743	6486	3683	2037.62	1886.67	5003.46	5245.58	11.6307	1.38499	8.45e-58	2.1e-56	1	0	CATG	no_name	zinc-metalloprotease	NA	HPP12_1039	1107073	1108203	+	NC_011498	1	2.81469	5	1.35514	1
gene_1052	1626	1369	3622	1906	1508.73	1481.84	2794.1	2714.65	10.9869	0.881308	6.04e-24	5.42e-23	1	0	CATG	hemK	S-adenosylmethionine-dependentmethyltransferase	HPP12_RS05280	HPP12_1040	1108266	1109030	+	NC_011498	0	0	3	1.18204	0
gene_1053	2866	2335	6905	3684	2659.29	2527.46	5326.69	5247	11.8544	1.02758	1.35e-35	1.85e-34	1	0	CATG	gdhA	glutamate dehydrogenase	HPP12_RS05285	HPP12_1041	1109097	1110443	+	NC_011498	1	2.40673	9	1.87181	1
gene_1054	1991	1862	1129	638	1847.4	2015.47	870.939	908.683	10.3564	-1.1181	8.35e-31	9.99e-30	1	0	CATG	no_name	fucosyltransferase	HPP12_RS05290	HPP12_1042	1110457	1111761	-	NC_011498	0	0	1	0.220721	0
gene_1055	16080	16292	19562	11335	14920.3	17634.9	15090.6	16144.1	13.9607	-0.0597346	0.527594	0.593727	0	0	CATG	no_name	cytochrome C-type biogenesis protein	HPP12_RS05295	HPP12_1043	1111771	1114581	-	NC_011498	1	2.08441	15	1.4871	1
gene_1056	7625	6943	12018	6660	7075.06	7515.27	9270.98	9485.62	13.0139	0.362387	6.08e-06	1.58e-05	0	0	CATG	thiol	Thioredoxin-related protein	HPP12_RS05300	HPP12_1044	1114590	1115261	-	NC_011498	2	4.42956	2	0.927696	1
gene_1057	1750	1315	549	381	1623.78	1423.39	423.512	542.646	9.74469	-1.65714	2.74e-36	3.86e-35	1	0	CATG	hemH	ferrochelatase	HPP12_RS05305	HPP12_1045	1115338	1116342	-	NC_011498	2	4.16881	7	1.98648	0
gene_1058	3302	3026	3979	2053	3063.85	3275.42	3069.5	2924.02	11.5896	-0.0809112	0.351334	0.417774	0	0	CATG	no_name	hypothetical protein	HPP12_RS05310	HPP12_1046	1116407	1116829	+	NC_011498	1	2.46443	2	1.47239	0
gene_1059	4690	4432	3655	2065	4351.74	4797.3	2819.56	2941.11	11.8257	-0.667384	2.52e-14	1.37e-13	0	0	CATG	no_name	16S ribosomal RNA methyltransferase RsmE	HPP12_RS05315	HPP12_1047	1116830	1117510	+	NC_011498	0	0	1	0.414265	0
gene_106	2052	1956	3853	2047	1904	2117.22	2972.3	2915.48	11.2485	0.550088	1.21e-09	4.74e-09	0	0	CATG	metB	cystathionine gamma-synthase/cystathioninebeta-lyase	HPP12_RS00570	HPP12_0108	112373	113515	-	NC_011498	1	1.7862	6	1.35477	1
gene_1060	5615	4936	21656	11103	5210.03	5342.84	16706	15813.6	13.1772	1.62367	5.38e-88	2.63e-86	1	0	CATG	homC	putative outer membrane protein	HPP12_RS05320	HPP12_1048	1117534	1119642	-	NC_011498	1	2.32693	3	0.406173	1
gene_1061	2213	1809	4123	2134	2053.39	1958.11	3180.59	3039.39	11.2863	0.632768	2.91e-13	1.48e-12	0	0	CATG	dcd	deoxycytidine triphosphate deaminase	HPP12_RS05325	HPP12_1049	1119803	1120369	-	NC_011498	0	0	3	1.50554	0
gene_1062	8254	7181	9386	5425	7658.69	7772.89	7240.59	7726.65	12.8916	-0.0440768	0.581827	0.643114	0	0	CATG	no_name	biotin carboxyl carrier protein	HPP12_RS05330	HPP12_1050	1120500	1120970	+	NC_011498	0	0	4	2.28402	0
gene_1063	21604	19502	24197	13488	20045.8	21109.4	18666.2	19210.5	14.2689	-0.119767	0.130753	0.174626	0	0	CATG	no_name	biotin carboxylase	NA	HPP12_1051	1120976	1122352	+	NC_011498	2	3.9411	9	1.79744	1
gene_1064	2802	2598	2660	1394	2599.91	2812.14	2051.99	1985.43	11.1906	-0.422741	2.2e-06	6.04e-06	0	0	CATG	hpyPVIIIM	tyep II RM system M.HpyPVIII (TCNNGA)	HPP12_RS05340	HPP12_1052	1122445	1123407	+	NC_011498	2	5.71211	2	0.708157	1
gene_1065	1005	764	838	433	932.516	826.972	646.454	616.708	9.54188	-0.478116	8.02e-05	0.000179561	0	0	CATG	hpyPVIIIR	tyep II RM system R.HpyPVIII (TCNNGA)	HPP12_RS05345	HPP12_1053	1123407	1123955	+	NC_011498	0	0	1	0.674401	0
gene_1066	3629	2976	3558	1834	3367.26	3221.29	2744.73	2612.11	11.5365	-0.298581	0.000438592	0.000894905	0	0	CATG	no_name	hypothetical protein	HPP12_RS05350	HPP12_1054	1124048	1124647	+	NC_011498	0	0	3	1.57296	0
gene_1067	4546	4258	4157	1968	4218.13	4608.96	3206.81	2802.96	11.8304	-0.554627	4.31e-09	1.61e-08	0	0	CATG	no_name	aminotransferase	HPP12_RS05355	HPP12_1055	1124644	1125771	+	NC_011498	1	2.07003	9	2.26446	0
gene_1068	2614	2321	4303	2557	2425.47	2512.31	3319.44	3641.85	11.5174	0.495494	1.66e-08	5.83e-08	0	0	CATG	nrdB	ribonucleotide-diphosphate reductase subunitbeta	HPP12_RS05365	HPP12_1056	1126093	1127118	+	NC_011498	0	0	6	1.7015	0
gene_1069	1147	1024	1849	1020	1064.27	1108.4	1426.36	1452.75	10.2883	0.406153	1.94e-05	4.69e-05	0	0	CATG	pcm	protein-L-isoaspartate O-methyltransferase	HPP12_RS05370	HPP12_1057	1127128	1127757	+	NC_011498	0	0	3	1.26794	0
gene_107	1424	1260	2108	1203	1321.3	1363.85	1626.16	1713.39	10.5481	0.314654	0.000643388	0.0012836	0	0	CATG	cysK	cysteine synthetase	HPP12_RS00575	HPP12_0109	113540	114457	-	NC_011498	0	0	2	0.566297	0
gene_1070	1597	1376	1989	983	1481.82	1489.42	1534.36	1400.05	10.5279	-0.0179872	0.86687	0.893126	0	0	CATG	no_name	integral membrane protein	HPP12_RS05375	HPP12_1058	1127768	1128805	+	NC_011498	1	1.86428	5	1.50641	1
gene_1071	710	814	673	372	658.792	881.093	519.169	529.827	9.3117	-0.553813	0.000405442	0.000828311	0	0	CATG	truA	tRNA pseudouridine synthase A	HPP12_RS05380	HPP12_1059	1128807	1129535	+	NC_011498	1	2.93384	5	1.8716	0
gene_1072	4298	3653	7769	4078	3988.01	3954.09	5993.2	5808.16	12.241	0.57136	8.07e-13	3.95e-12	0	0	CATG	galE	UDP-glucose 4-epimerase	HPP12_RS05385	HPP12_1060	1129529	1130563	-	NC_011498	0	0	4	1.0936	0
gene_1073	4526	3869	9776	4652	4199.57	4187.9	7541.45	6625.69	12.4121	0.756242	2.89e-18	1.98e-17	1	0	CATG	no_name	outer membrane protein	HPP12_RS05400	HPP12_1061	1131261	1132796	+	NC_011498	1	2.21202	3	0.602546	1
gene_1074	1217	1114	1688	858	1129.23	1205.82	1302.17	1222.02	10.2454	0.112368	0.251037	0.311306	0	0	CATG	no_name	short chain alcohol dehydrogenase	HPP12_RS05405	HPP12_1062	1132814	1133566	+	NC_011498	0	0	7	2.47826	0
gene_1075	889	558	1292	856	824.882	603.993	996.681	1219.17	9.79716	0.632983	4.68e-05	0.000108273	0	0	CATG	no_name	tetratricopeptide repeat family protein	HPP12_RS05410	HPP12_1063	1133783	1134655	-	NC_011498	2	5.096	4	1.369	1
gene_1076	1803	1196	2106	1091	1672.96	1294.58	1624.62	1553.88	10.5846	0.0990771	0.407331	0.473219	0	0	CATG	eda	2-keto-3-deoxy-6-phosphogluconate aldolase	HPP12_RS05415	HPP12_1064	1134730	1135350	-	NC_011498	1	2.62169	3	1.33558	0
gene_1077	10278	8875	15560	8099	9536.71	9606.51	12003.4	11535.1	13.3736	0.298189	0.00014347	0.000312043	0	0	CATG	edd	phosphogluconate dehydratase	HPP12_RS05420	HPP12_1065	1135369	1137195	-	NC_011498	2	4.40942	9	1.36696	1
gene_1078	3688	3369	7195	3648	3422.01	3646.69	5550.4	5195.73	12.0894	0.604302	8.74e-13	4.27e-12	0	0	CATG	no_name	glucose-6-phosphate 1-dehydrogenase	HPP12_RS05425	HPP12_1066	1137261	1138538	+	NC_011498	1	2.67025	3	0.682589	0
gene_1079	784	808	1581	823	727.455	874.599	1219.62	1172.17	9.93479	0.578171	5.35e-07	1.6e-06	0	0	CATG	no_name	glucose-6-phosphate 1-dehydrogenase	HPP12_RS05430	HPP12_1067	1138549	1139232	+	NC_011498	2	3.75374	4	1.65887	1
gene_108	1346	1092	1586	851	1248.92	1182.01	1223.48	1212.05	10.2487	0.00272922	0.983021	0.992929	0	0	CATG	no_name	hypothetical protein	NA	HPP12_0110	114572	115057	+	NC_011498	0	0	2	1.21792	0
gene_1080	4457	3872	7220	3591	4135.54	4191.15	5569.69	5114.54	12.2034	0.359668	1.74e-05	4.22e-05	0	0	CATG	glk	glucokinase	HPP12_RS05435	HPP12_1068	1139219	1140229	+	NC_011498	0	0	6	1.55562	0
gene_1081	4238	3614	7848	4011	3932.34	3911.88	6054.14	5712.74	12.2299	0.58503	6.4e-13	3.16e-12	0	0	CATG	no_name	mannitol dehydrogenase	HPP12_RS05440	HPP12_1069	1140399	1141445	+	NC_011498	1	2.33887	9	2.38273	0
gene_1082	3492	3080	3107	1722	3240.14	3333.87	2396.82	2452.59	11.4631	-0.438966	1.7e-07	5.45e-07	0	0	CATG	no_name	lipopolysaccharide biosynthesis protein	HPP12_RS05445	HPP12_1070	1141455	1142651	-	NC_011498	0	0	4	1.04329	0
gene_1083	589	552	1345	749	546.519	597.498	1037.57	1066.78	9.59952	0.879261	2.11e-14	1.15e-13	1	0	CATG	no_name	hypothetical protein	HPP12_RS05450	HPP12_1071	1142825	1144132	+	NC_011498	0	0	6	1.29262	0
gene_1084	9514	8747	10790	5453	8827.81	9467.96	8323.68	7766.53	13.0666	-0.185328	0.0257924	0.0395451	0	0	CATG	horH	outer membrane protein HorH	HPP12_RS05455	HPP12_1072	1144139	1144801	-	NC_011498	0	0	5	2.14316	0
gene_1085	3035	2263	7294	4059	2816.1	2449.53	5626.77	5781.1	11.9201	1.11535	2.33e-34	3.06e-33	1	0	CATG	porG	pyruvate flavodoxin oxidoreductase subunitgamma	HPP12_RS05460	HPP12_1073	1145092	1145652	+	NC_011498	1	3.02863	5	2.48541	1
gene_1086	4913	4024	12938	7318	4558.66	4355.67	9980.7	10422.8	12.7192	1.19462	1.42e-48	2.72e-47	1	0	CATG	porD	pyruvate flavodoxin oxidoreductase subunitdelta	HPP12_RS05465	HPP12_1074	1145668	1146060	+	NC_011498	2	4.13115	0	0	0
gene_1087	20243	19080	62147	30624	18783	20652.7	47941.7	43616.8	14.8748	1.21519	1.25e-46	2.22e-45	1	0	CATG	porA	pyruvate flavodoxin oxidoreductase subunitalpha	HPP12_RS05470	HPP12_1075	1146070	1147293	+	NC_011498	0	0	7	1.49153	0
gene_1088	24941	23259	67425	34355	23142.2	25176.1	52013.3	48930.7	15.0917	1.06292	2.35e-39	3.56e-38	1	0	CATG	porB	pyruvate ferredoxin oxidoreductase beta subunit	HPP12_RS05475	HPP12_1076	1147306	1148250	+	NC_011498	1	1.84936	9	2.58731	1
gene_1089	5997	5259	7570	3780	5564.47	5692.47	5839.69	5383.73	12.4564	-0.00430288	0.964666	0.979208	0	0	CATG	purB	adenylosuccinate lyase	HPP12_RS05480	HPP12_1077	1148358	1149680	+	NC_011498	0	0	8	1.6839	0
gene_109	3687	2592	14239	7577	3421.08	2805.64	10984.3	10791.7	12.5074	1.80619	6.46e-75	2.37e-73	1	0	CATG	dnaK	molecular chaperone DnaK	HPP12_RS00585	HPP12_0111	115387	117249	-	NC_011498	1	2.44505	5	0.77206	1
gene_1090	1195	939	1496	844	1108.81	1016.4	1154.05	1202.08	10.1278	0.148817	0.146194	0.192705	0	0	CATG	horI	outer membrane protein HorI	HPP12_RS05485	HPP12_1078	1149751	1150584	+	NC_011498	1	2.72301	3	1.06691	0
gene_1091	1276	1041	1684	917	1183.97	1126.8	1299.08	1306.05	10.2607	0.172981	0.0717211	0.100959	0	0	CATG	uvrB	excinuclease ABC subunit B	HPP12_RS05490	HPP12_1079	1150581	1152557	-	NC_011498	0	0	9	1.30313	0
gene_1092	144	101	81	54	133.614	109.325	62.4854	76.9104	6.52375	-0.801406	0.000182662	0.000392529	1	0	CATG	no_name	hypothetical protein	HPP12_RS05495	HPP12_1080	1152598	1153278	-	NC_011498	0	0	1	0.474751	0
gene_1093	0	0	0	0	0	0	0	0	-1.7412	-1.26641	1	1	0	0	CATG	no_name	hypothetical protein	HPP12_RS05500	HPP12_1081	1153291	1156053	-	NC_011498	0	0	8	0.919174	0
gene_1094	2	0	11	11	1.85575	0	8.48567	15.6669	1.74306	3.7021	7.49e-05	0.000168441	1	0	CATG	no_name	hypothetical protein	HPP12_RS05505	NA	1156022	1156222	+	NC_011498	0	0	0	0	0
gene_1095	7427	4897	10271	6032	6891.34	5300.63	7923.31	8591.18	12.7925	0.437801	9.77e-05	0.000216384	0	0	CATG	hcpX	cysteine-rich protein X	HPP12_RS05510	HPP12_1082	1156461	1157231	-	NC_011498	1	2.31008	4	1.73699	0
gene_1096	22230	17933	30944	17451	20626.7	19411.1	23871	24854.9	14.4307	0.283325	0.000309209	0.00063898	0	0	CATG	ggt	gamma-glutamyltranspeptidase	HPP12_RS05515	HPP12_1083	1157469	1159172	-	NC_011498	0	0	10	1.60875	0
gene_1097	6119	5488	7241	3970	5677.67	5940.34	5585.89	5654.34	12.4802	-0.0476924	0.545304	0.609835	0	0	CATG	flgK	flagellar hook-associated protein FlgK	HPP12_RS05520	HPP12_1084	1159349	1161169	-	NC_011498	3	5.34619	10	1.58155	0
gene_1098	1735	1414	1724	951	1609.87	1530.55	1329.94	1354.48	10.5036	-0.226347	0.0129857	0.0209221	0	0	CATG	no_name	hypothetical protein	HPP12_RS05525	HPP12_1085	1161171	1161605	-	NC_011498	1	2.22261	3	2.10609	0
gene_1099	1392	1171	925	565	1291.6	1267.52	713.568	804.711	9.94483	-0.753212	1.56e-12	7.47e-12	1	0	CATG	no_name	type II R-M system restriction endonuclease	HPP12_RS05530	HPP12_1086	1161684	1162436	-	NC_011498	0	0	3	1.58353	0
gene_11	5263	3892	5606	3217	4883.41	4212.79	4324.61	4581.87	12.1358	-0.0304103	0.741036	0.78474	0	0	CATG	no_name	argininosuccinate synthase	HPP12_RS00080	HPP12_0011	11469	12521	+	NC_011498	0	0	3	0.849717	0
gene_110	814	591	3816	1829	755.291	639.713	2943.76	2604.99	10.442	1.99189	1.83e-73	6.43e-72	1	0	CATG	grpE	heat shock protein GrpE	HPP12_RS00590	HPP12_0112	117280	117855	-	NC_011498	1	1.96721	5	2.85379	0
gene_1100	3816	3118	3919	2360	3540.78	3375	3023.21	3361.27	11.698	-0.11532	0.186268	0.239164	0	0	CATG	no_name	type II R-M system methyltransferase	HPP12_RS05535	HPP12_1087	1162429	1163394	-	NC_011498	0	0	3	1.03643	0
gene_1101	3418	2413	3893	2434	3171.48	2611.89	3003.16	3466.67	11.5786	0.161816	0.141574	0.187803	0	0	CATG	flgM	FlgM protein	HPP12_RS05540	HPP12_1088	1163539	1163742	-	NC_011498	0	0	1	1.46881	0
gene_1102	3778	3064	5002	2513	3505.52	3316.55	3858.67	3579.18	11.7983	0.124678	0.142898	0.189282	0	0	CATG	no_name	hypothetical protein	HPP12_RS05545	HPP12_1089	1163806	1164012	-	NC_011498	6	13.3807	0	0	1
gene_1103	5975	5430	11162	5986	5544.06	5877.56	8610.65	8525.66	12.7721	0.585289	2.7e-13	1.39e-12	0	0	CATG	slyD	fkbp-type peptidyl-prolyl cis-trans isomerase	HPP12_RS05550	HPP12_1090	1164044	1164601	-	NC_011498	2	4.51744	8	4.17471	1
gene_1104	13194	11009	19573	10441	12242.4	11916.4	15099.1	14870.8	13.7157	0.310964	8.03e-05	0.000179561	0	0	CATG	no_name	hypothetical protein	HPP12_RS05555	HPP12_1091	1164588	1165583	-	NC_011498	0	0	5	1.52969	0
gene_1105	13387	11166	20949	11032	12421.5	12086.3	16160.6	15712.5	13.7705	0.379097	1.46e-06	4.15e-06	0	0	CATG	no_name	peptidoglycan-associated lipoprotein precursor	HPP12_RS05560	HPP12_1092	1165591	1166130	-	NC_011498	1	2.80553	2	1.09508	0
gene_1106	7971	7432	11089	5968	7396.1	8044.58	8554.33	8500.03	12.9862	0.143405	0.0796108	0.110906	0	0	CATG	tolB	translocation protein TolB	HPP12_RS05565	HPP12_1093	1166197	1167450	-	NC_011498	1	2.00103	6	1.38534	0
gene_1107	5457	4574	3598	2072	5063.42	4951.01	2775.59	2951.08	11.8866	-0.806312	2.6e-22	2.17e-21	1	0	CATG	no_name	hypothetical protein	HPP12_RS05570	HPP12_1094	1167447	1168283	-	NC_011498	1	2.21705	1	0.399964	1
gene_1108	5626	4939	4205	2409	5220.23	5346.09	3243.84	3431.06	12.0359	-0.662655	1.33e-15	7.75e-15	0	0	CATG	exbD-1	biopolymer transport accessory protein ExbD	HPP12_RS05575	HPP12_1095	1168302	1168703	-	NC_011498	0	0	1	0.771014	0
gene_1109	7166	5940	7124	3939	6649.16	6429.6	5495.63	5610.19	12.557	-0.23591	0.00257274	0.00470843	0	0	CATG	exbB-1	biopolymer transport accessory protein ExbB	HPP12_RS05580	HPP12_1096	1168756	1169325	-	NC_011498	1	1.88632	0	0	1
gene_111	1876	1654	9260	4498	1740.7	1790.33	7143.39	6406.35	11.7559	1.94011	1.54e-101	1.13e-99	1	0	CATG	hrcA	heat-inducible transcription repressor	HPP12_RS00595	HPP12_0113	117855	118685	-	NC_011498	0	0	2	0.724423	0
gene_1110	5245	4052	6629	3488	4866.71	4385.98	5113.78	4967.84	12.2375	0.123782	0.148414	0.195466	0	0	CATG	no_name	F0F1 ATP synthase subunit epsilon	HPP12_RS05585	HPP12_1097	1169336	1169707	-	NC_011498	2	4.06053	1	0.816882	0
gene_1111	28246	22515	39100	21178	26208.8	24370.8	30162.7	30163.1	14.7534	0.254222	0.000966862	0.00188247	0	0	CATG	no_name	F0F1 ATP synthase subunit beta	HPP12_RS05590	HPP12_1098	1169718	1171127	-	NC_011498	0	0	2	0.390968	0
gene_1112	15782	13416	21152	11375	14643.7	14521.8	16317.2	16201	13.9105	0.156983	0.0434527	0.0642448	0	0	CATG	no_name	F0F1 ATP synthase subunit gamma	HPP12_RS05595	HPP12_1099	1171151	1172056	-	NC_011498	1	1.95267	4	1.3769	0
gene_1113	39545	34451	63705	34537	36692.9	37290.6	49143.6	49189.9	15.3802	0.410481	3.11e-08	1.07e-07	0	0	CATG	no_name	F0F1 ATP synthase subunit alpha	HPP12_RS05600	HPP12_1100	1172071	1173582	-	NC_011498	0	0	7	1.26691	0
gene_1114	3194	2554	3990	2298	2963.64	2764.51	3077.99	3272.97	11.5583	0.148904	0.0896444	0.123922	0	0	CATG	no_name	F0F1 ATP synthase subunit delta	HPP12_RS05605	HPP12_1101	1173605	1174147	-	NC_011498	0	0	3	1.79453	0
gene_1115	3828	2786	4174	2423	3551.91	3015.63	3219.93	3451	11.6924	0.0225335	0.825473	0.858407	0	0	CATG	no_name	F0F1 ATP synthase subunit B	HPP12_RS05610	HPP12_1102	1174148	1174663	-	NC_011498	0	0	0	0	0
gene_1116	5869	4688	8398	4383	5445.71	5074.4	6478.43	6242.56	12.4979	0.274061	0.000670353	0.00133575	0	0	CATG	no_name	F0F1 ATP synthase subunit B'	HPP12_RS05615	HPP12_1103	1174667	1175101	-	NC_011498	0	0	0	0	0
gene_1117	3730	3404	5077	2666	3460.98	3684.57	3916.52	3797.1	11.858	0.110363	0.185533	0.238711	0	0	CATG	parB	chromosome partitioning protein ParB	HPP12_RS05620	HPP12_1104	1175211	1176083	-	NC_011498	0	0	5	1.7606	0
gene_1118	6803	6173	7909	4348	6312.34	6681.8	6101.2	6192.71	12.6256	-0.0799174	0.312146	0.378446	0	0	CATG	parA	chromosome partitioning protein ParA	HPP12_RS05625	HPP12_1105	1176087	1176881	-	NC_011498	0	0	4	1.39539	0
gene_1119	213	223	353	213	197.638	241.381	272.313	303.369	7.97363	0.390991	0.0188472	0.0296276	0	0	CATG	no_name	biotin--protein ligase	HPP12_RS05630	HPP12_1106	1176884	1177522	-	NC_011498	1	2.50129	3	1.48911	1
gene_112	2736	2481	702	434	2538.67	2685.49	541.54	618.132	10.2652	-2.17148	1.41e-101	1.09e-99	1	0	CATG	no_name	hypothetical protein	HPP12_RS00600	HPP12_0114	118896	119534	+	NC_011498	1	3.83509	6	2.60102	1
gene_1120	1330	930	1314	796	1234.08	1006.65	1013.65	1133.72	10.0991	-0.0613984	0.601416	0.658505	0	0	CATG	fmt	methionyl-tRNA formyltransferase	HPP12_RS05635	HPP12_1107	1177519	1178436	-	NC_011498	1	3.2413	4	1.29082	1
gene_1121	2070	1340	3061	1801	1920.7	1450.45	2361.33	2565.11	10.9927	0.547303	8.22e-06	2.11e-05	0	0	CATG	no_name	ATPase	HPP12_RS05640	HPP12_1108	1178438	1181059	-	NC_011498	1	2.57831	4	0.597315	0
gene_1122	505	333	926	397	468.578	360.447	714.339	565.434	9.00847	0.626402	0.00026101	0.000549208	0	0	CATG	no_name	Caldesmon	HPP12_RS05645	HPP12_1109	1181104	1182405	-	NC_011498	1	3.106	3	0.789152	1
gene_1123	26	16	25	0	24.1248	17.3188	19.2856	0	3.82127	-1.10362	0.0408924	0.0607373	0	0	CATG	no_name	hypothetical protein	HPP12_RS05650	HPP12_1110	1182613	1183044	+	NC_011498	0	0	1	0.714458	0
gene_1124	3090	2925	2384	1334	2867.14	3166.09	1839.08	1899.97	11.2136	-0.690258	2.39e-14	1.3e-13	0	0	CATG	no_name	hypothetical protein	HPP12_RS05670	HPP12_1111	1185627	1186415	-	NC_011498	3	5.78099	0	0	1
gene_1125	5932	5118	7218	4062	5504.16	5539.85	5568.15	5785.37	12.4509	0.0398757	0.615619	0.67083	0	0	CATG	rplS	50S ribosomal protein L19	HPP12_RS05675	HPP12_1113	1186804	1187160	-	NC_011498	3	7.70615	1	0.78959	1
gene_1126	2416	2286	1949	1087	2241.75	2474.42	1503.51	1548.18	10.8894	-0.628009	2.3e-11	1.01e-10	0	0	CATG	trmD	tRNA (guanine-N(1)-)-methyltransferase	HPP12_RS05680	HPP12_1114	1187182	1187871	-	NC_011498	1	2.14208	3	1.23366	0
gene_1127	4456	3834	4275	2328	4134.62	4150.01	3297.84	3315.69	11.8537	-0.325015	6.12e-05	0.00013964	0	0	CATG	rimM	16S rRNA-processing protein RimM	HPP12_RS05685	HPP12_1115	1187872	1188426	-	NC_011498	1	1.9236	2	1.09181	0
gene_1128	5722	4377	6461	3849	5309.31	4737.77	4984.18	5482.01	12.324	0.0589593	0.523042	0.589426	0	0	CATG	no_name	hypothetical protein	HPP12_RS05690	HPP12_1116	1188427	1188774	-	NC_011498	0	0	3	2.42994	0
gene_1129	5592	3934	7680	4357	5188.68	4258.26	5924.54	6205.53	12.386	0.36067	0.000282413	0.000587362	0	0	CATG	rpsP	30S ribosomal protein S16	HPP12_RS05695	HPP12_1117	1188791	1189021	-	NC_011498	1	2.27137	0	0	0
gene_113	2871	2382	2170	1108	2663.93	2578.33	1673.99	1578.09	11.0116	-0.688828	8.16e-15	4.53e-14	0	0	CATG	no_name	hypothetical protein	HPP12_RS00605	HPP12_0115	119555	119851	+	NC_011498	3	6.57347	0	0	1
gene_1130	4203	3585	6526	3511	3899.86	3880.49	5034.32	5000.6	12.1092	0.367122	4.5e-06	1.19e-05	0	0	CATG	ffh	signal recognition particle protein	HPP12_RS05700	HPP12_1118	1189095	1190441	-	NC_011498	0	0	3	0.642078	0
gene_1131	7117	6029	13641	7152	6603.7	6525.93	10523	10186.4	13.0093	0.657457	6.01e-17	3.75e-16	0	0	CATG	valS	valyl-tRNA synthetase	HPP12_RS05705	HPP12_1119	1190456	1193074	-	NC_011498	0	0	12	1.33101	0
gene_1132	3518	3237	5203	2576	3264.27	3503.81	4013.72	3668.91	11.816	0.182856	0.0353651	0.0529166	0	0	CATG	fliW-1	flagellar assembly protein FliW	HPP12_RS05710	HPP12_1120	1193211	1193618	+	NC_011498	0	0	0	0	0
gene_1133	8200	7675	9398	4429	7608.59	8307.6	7249.85	6308.08	12.8425	-0.231358	0.0121368	0.0196523	0	0	CATG	murG	undecaprenyldiphospho-muramoylpentapeptidebeta-N- acetylglucosaminyltransferase	HPP12_RS05715	HPP12_1121	1193630	1194691	+	NC_011498	1	1.89987	4	1.04077	1
gene_1134	10514	10034	18142	9590	9755.69	10861	13995.2	13658.7	13.5434	0.423668	6.05e-07	1.8e-06	0	0	CATG	hopI	outer membrane protein HopI	HPP12_RS05720	HPP12_1122	1194799	1196889	+	NC_011498	0	0	5	0.648998	0
gene_1135	13350	12037	19076	10090	12387.1	13029.1	14715.7	14370.9	13.7308	0.194599	0.0152337	0.0242539	0	0	CATG	hopL	outer membrane protein HopL	HPP12_RS05725	HPP12_1123	1196912	1200613	+	NC_011498	0	0	10	0.745676	0
gene_1136	1972	1785	2522	1312	1829.77	1932.13	1945.53	1868.64	10.8872	0.0199091	0.820068	0.854436	0	0	CATG	proC	pyrroline-5-carboxylate reductase	HPP12_RS05730	HPP12_1124	1200627	1201400	+	NC_011498	2	3.80313	4	1.43752	1
gene_1137	910	740	743	361	844.367	800.994	573.169	514.161	9.38538	-0.597615	1.27e-06	3.62e-06	0	0	CATG	fic	cell filamentation protein Fic	HPP12_RS05735	HPP12_1125	1201428	1201961	+	NC_011498	1	1.97539	1	0.580059	0
gene_1138	3652	3287	4396	2285	3388.6	3557.93	3391.18	3254.45	11.7301	-0.0638858	0.442257	0.509037	0	0	CATG	no_name	metal-binding heat shock protein	HPP12_RS05740	HPP12_1126	1202052	1202474	-	NC_011498	0	0	3	1.94453	0
gene_1139	20698	16427	42996	22852	19205.2	17781	33168.2	32547.4	14.5893	0.829249	1.95e-26	1.97e-25	1	0	CATG	fldA	flavodoxin FldA	HPP12_RS05745	HPP12_1127	1202528	1203022	-	NC_011498	1	2.06115	0	0	1
gene_114	6450	5429	4694	2310	5984.8	5876.48	3621.07	3290.06	12.1443	-0.779267	6.78e-20	5.07e-19	1	0	CATG	no_name	hypothetical protein	HPP12_RS00610	HPP12_0116	119863	121749	-	NC_011498	0	0	9	1.41159	0
gene_1140	614	495	157	96	569.716	535.8	121.114	136.73	8.06043	-2.10015	7.26e-43	1.17e-41	1	0	CATG	no_name	integral membrane protein	HPP12_RS05750	HPP12_1128	1203114	1203695	-	NC_011498	1	2.73975	1	0.572757	0
gene_1141	1209	917	1366	691	1121.8	992.583	1053.77	984.169	10.0195	-0.05313	0.634377	0.688894	0	0	CATG	no_name	cation transport subunit for cbb3-type oxidase	HPP12_RS05755	HPP12_1129	1203819	1204010	+	NC_011498	1	2.37002	2	3.2661	0
gene_1142	11468	9577	11529	6181	10640.9	10366.4	8893.76	8803.4	13.2349	-0.247371	0.00145149	0.00277259	0	0	CATG	trxB-2	thioredoxin reductase family protein	HPP12_RS05760	HPP12_1130	1204036	1205004	+	NC_011498	1	2.45925	3	0.870593	0
gene_1143	172	143	421	257	159.595	154.787	324.77	366.037	7.86425	1.13577	9.86e-13	4.8e-12	1	0	CATG	no_name	major facilitator superfamily permease	HPP12_RS05765	HPP12_1131	1205202	1206362	-	NC_011498	1	2.60737	10	2.56019	0
gene_1144	614	523	2298	1204	569.716	566.108	1772.73	1714.82	9.95876	1.61848	5.42e-59	1.44e-57	1	0	CATG	pgi	glucose-6-phosphate isomerase	HPP12_RS05770	HPP12_1132	1206425	1208062	+	NC_011498	1	2.2932	6	1.01293	0
gene_1145	5972	5862	15912	7238	5541.28	6345.17	12274.9	10308.8	13	0.925968	1.6e-19	1.16e-18	1	0	CATG	hofH	outer membrane protein HofH	HPP12_RS05775	HPP12_1133	1208370	1209785	+	NC_011498	2	6.33443	9	1.69664	1
gene_1146	6082	5674	14073	7240	5643.34	6141.67	10856.3	10311.7	12.9471	0.844928	5.03e-24	4.6e-23	1	0	CATG	no_name	carbon starvation protein A	HPP12_RS05780	HPP12_1134	1210165	1212228	-	NC_011498	1	2.29153	12	1.63217	1
gene_1147	81	66	142	83	75.158	71.44	109.542	118.214	6.51353	0.635627	0.00266937	0.00486181	0	0	CATG	no_name	glutamine ABC transporter permease protein	HPP12_RS05790	HPP12_1135	1212437	1213090	+	NC_011498	1	2.17755	1	0.469167	0
gene_1148	81	66	164	106	75.158	71.44	126.514	150.972	6.656	0.92055	1.1e-05	2.76e-05	1	0	CATG	glnP	glutamine ABC transporter permease protein	HPP12_RS05795	HPP12_1136	1213093	1213764	+	NC_011498	0	0	3	1.35863	0
gene_1149	1624	1162	1680	903	1506.87	1257.78	1295.99	1286.11	10.3836	-0.0985467	0.35794	0.424069	0	0	CATG	glnQ	glutamine ABC transporter ATP-binding protein	HPP12_RS05800	HPP12_1137	1213766	1214512	+	NC_011498	1	2.16394	6	2.35875	0
gene_115	17020	14316	18984	9479	15792.5	15496	14644.7	13500.6	13.857	-0.152732	0.0619637	0.0883009	0	0	CATG	flaB	flagellin B	HPP12_RS00615	HPP12_0117	121809	123353	-	NC_011498	1	2.32578	10	1.71852	1
gene_1150	1093	928	2769	1620	1014.17	1004.49	2136.08	2307.31	10.5483	1.13826	1.05e-33	1.36e-32	1	0	CATG	no_name	glutamine ABC transporter periplasmicglutamine-binding protein	HPP12_RS05805	HPP12_1138	1214561	1215394	+	NC_011498	0	0	4	1.44905	0
gene_1151	2497	1816	6090	3664	2316.91	1965.68	4697.98	5218.52	11.6699	1.21135	1.36e-33	1.73e-32	1	0	CATG	no_name	hypothetical protein	HPP12_RS05810	HPP12_1139	1215516	1216067	+	NC_011498	0	0	1	0.526505	0
gene_1152	4947	4932	4377	2055	4590.2	5338.52	3376.53	2926.87	11.9497	-0.655478	1.28e-10	5.32e-10	0	0	CATG	no_name	glucose/galactose transporter	HPP12_RS05815	HPP12_1140	1216372	1217595	-	NC_011498	1	3.14171	5	1.15211	0
gene_1153	12278	10892	5181	2641	11392.5	11789.8	3996.75	3761.49	12.7111	-1.57922	1.61e-82	6.67e-81	1	0	CATG	no_name	integral membrane protein	HPP12_RS05820	HPP12_1141	1217724	1219031	-	NC_011498	2	5.10307	6	1.26211	1
gene_1154	245360	211356	190997	100175	227664	228777	147340	142676	17.4729	-0.654295	9.87e-19	6.87e-18	0	0	CATG	hopQ	outer membrane protein HopQ	HPP12_RS05825	HPP12_1142	1219511	1221436	-	NC_011498	0	0	12	1.76373	0
gene_1155	1917	1940	1982	968	1778.74	2099.9	1528.96	1378.69	10.7135	-0.415695	0.000111597	0.000245028	0	0	CATG	deoD	purine-nucleoside phosphorylase	HPP12_RS05830	HPP12_1143	1221898	1222599	-	NC_011498	1	2.0226	7	2.75194	1
gene_1156	2593	2475	1833	963	2405.98	2679	1414.02	1371.57	10.8779	-0.868259	6.77e-20	5.07e-19	1	0	CATG	deoB	phosphopentomutase	HPP12_RS05835	HPP12_1144	1222596	1223837	-	NC_011498	2	3.56535	4	0.915218	1
gene_1157	7126	6550	8500	4499	6612.05	7089.88	6557.11	6407.78	12.7022	-0.0797683	0.324933	0.391567	0	0	CATG	nupC	pyrimidine nucleoside transport protein	HPP12_RS05840	HPP12_1145	1223849	1225105	-	NC_011498	1	2.07642	11	2.42387	0
gene_1158	2198	2032	3668	2134	2039.47	2199.49	2829.59	3039.39	11.2842	0.469399	1.83e-07	5.84e-07	0	0	CATG	no_name	multidrug-efflux transporter	HPP12_RS05850	HPP12_1146	1225484	1226749	+	NC_011498	1	2.3645	7	1.60398	0
gene_1159	6048	5412	6928	3695	5611.8	5858.08	5344.43	5262.67	12.4292	-0.112819	0.154213	0.20205	0	0	CATG	no_name	PP-loop family protein	HPP12_RS05855	HPP12_1147	1226768	1227529	+	NC_011498	0	0	4	1.39626	0
gene_116	2465	2145	5316	2846	2287.22	2321.8	4100.9	4053.47	11.5818	0.823113	1.39e-23	1.21e-22	1	0	CATG	topA-1	DNA topoisomerase I	HPP12_RS00620	HPP12_0118	123519	125729	+	NC_011498	0	0	12	1.56929	0
gene_1160	1639	1307	1927	1009	1520.79	1414.73	1486.54	1437.09	10.5165	-0.00585815	0.956794	0.971828	0	0	CATG	no_name	na+/h+ antiporter	HPP12_RS05860	HPP12_1148	1227526	1228677	-	NC_011498	1	2.1953	9	2.50742	1
gene_1161	1598	1364	2069	1185	1482.75	1476.43	1596.08	1687.76	10.6061	0.150188	0.102415	0.139901	0	0	CATG	no_name	integral membrane protein	HPP12_RS05865	HPP12_1149	1228703	1230082	-	NC_011498	0	0	8	1.74224	0
gene_1162	682	510	641	366	632.812	552.036	494.483	521.282	9.09942	-0.222135	0.0929628	0.128071	0	0	CATG	no_name	sugar efflux transporter	HPP12_RS05870	HPP12_1151	1230249	1231274	-	NC_011498	0	0	2	0.561293	0
gene_1163	62491	55554	39226	19346	57983.9	60133	30259.9	27553.9	15.3345	-1.03073	1.54e-37	2.2e-36	1	0	CATG	no_name	alpha-carbonic anhydrase	HPP12_RS05875	HPP12_1152	1231696	1232439	+	NC_011498	0	0	3	1.11231	0
gene_1164	789	531	677	424	732.094	574.767	522.255	603.889	9.24453	-0.214715	0.158834	0.207386	0	0	CATG	no_name	hypothetical protein	HPP12_RS05880	HPP12_1153	1232680	1233915	-	NC_011498	0	0	2	0.605541	0
gene_1165	1064	1014	1192	660	987.26	1097.58	919.539	940.017	9.94323	-0.164978	0.123589	0.165743	0	0	CATG	no_name	hypothetical protein	HPP12_RS05885	HPP12_1154	1234195	1235265	-	NC_011498	0	0	3	0.965914	0
gene_1166	5667	4972	7498	4090	5258.27	5381.81	5784.14	5825.25	12.4401	0.125783	0.10785	0.145846	0	0	CATG	asd	aspartate-semialdehyde dehydrogenase	HPP12_RS05890	HPP12_1155	1235678	1236718	-	NC_011498	3	5.89526	3	0.78112	0
gene_1167	3487	2876	5782	2970	3235.5	3113.05	4460.38	4230.07	11.8587	0.453003	5.57e-08	1.85e-07	0	0	CATG	hisS	histidyl-tRNA synthetase	HPP12_RS05895	HPP12_1156	1236705	1238033	-	NC_011498	1	2.02667	8	1.80269	0
gene_1168	1445	1243	1198	776	1340.78	1345.45	924.167	1105.23	10.1891	-0.404533	0.000214144	0.000454738	0	0	CATG	no_name	ADP-heptose-lps-heptosyltransferase II	HPP12_RS05900	HPP12_1157	1238095	1239144	+	NC_011498	0	0	6	1.60947	0
gene_1169	6163	5194	12611	6147	5718.5	5622.11	9728.44	8754.97	12.8216	0.704733	9.91e-17	6.14e-16	0	0	CATG	no_name	flagellar motility protein	HPP12_RS05905	HPP12_1158	1239335	1239664	-	NC_011498	0	0	0	0	0
gene_117	1779	1640	2315	1234	1650.69	1775.18	1785.85	1757.55	10.7666	0.0486629	0.592189	0.651448	0	0	CATG	no_name	radical SAM domain-containing protein	HPP12_RS00625	HPP12_0119	125722	126648	+	NC_011498	1	2.17023	1	0.305184	0
gene_1170	36	14	17	13	33.4035	15.1539	13.1142	18.5155	4.29241	-0.618414	0.101281	0.138469	0	0	CATG	no_name	Uncharacterized protein	HPP12_RS05910	NA	1239653	1239901	+	NC_011498	0	0	0	0	0
gene_1171	10776	9269	11514	5884	9998.79	10033	8882.19	8380.39	13.1827	-0.214643	0.00726587	0.0121801	0	0	CATG	no_name	aldo-keto reductase	HPP12_RS05915	HPP12_1159	1239942	1240871	+	NC_011498	2	4.43774	5	1.52762	1
gene_1172	76936	64324	115463	65487	71387.1	69625.8	89071	93271	16.2909	0.37082	5.75e-07	1.71e-06	0	0	CATG	fusA	elongation factor G	HPP12_RS05920	HPP12_1160	1241388	1243466	-	NC_011498	0	0	11	1.47126	0
gene_1173	10239	7700	15083	8589	9500.53	8334.66	11635.4	12233	13.3326	0.420377	1.74e-06	4.87e-06	0	0	CATG	rpsG	30S ribosomal protein S7	HPP12_RS05925	HPP12_1161	1243478	1243912	-	NC_011498	1	2.821	0	0	0
gene_1174	11723	8215	15321	9216	10877.5	8892.11	11819	13126	13.4387	0.335469	0.00113998	0.00220097	0	0	CATG	rpsL	30S ribosomal protein S12	HPP12_RS05930	HPP12_1162	1243961	1244368	-	NC_011498	1	4.14596	0	0	0
gene_1175	97619	74927	192222	104417	90578.4	81102.8	148285	148718	16.7847	0.790744	7.3e-23	6.24e-22	1	0	CATG	rpoB	DNA-directed RNA polymerase subunit beta/beta'	HPP12_RS05940	HPP12_1163	1244457	1253129	-	NC_011498	0	0	44	1.38233	0
gene_1176	13465	10282	28990	14113	12493.9	11129.5	22363.6	20100.7	13.9509	0.846038	1.5e-20	1.15e-19	1	0	CATG	rplL	50S ribosomal protein L7/L12	HPP12_RS05945	HPP12_1164	1253351	1253728	-	NC_011498	0	0	1	0.817314	0
gene_1177	33832	26013	56330	31826	31391.9	28157.1	43454.4	45328.7	15.1499	0.576208	1.95e-12	9.29e-12	0	0	CATG	rplJ	50S ribosomal protein L10	HPP12_RS05950	HPP12_1165	1253773	1254267	-	NC_011498	0	0	2	1.15034	0
gene_1178	34757	27206	35604	19844	32250.2	29448.4	27465.8	28263.2	14.8395	-0.146811	0.0637478	0.0905241	0	0	CATG	rplA	50S ribosomal protein L1	HPP12_RS05955	HPP12_1166	1254376	1255080	-	NC_011498	2	4.61934	6	2.42265	0
gene_1179	13573	10451	13406	7419	12594.1	11312.4	10341.7	10566.6	13.4485	-0.193321	0.021652	0.0336439	0	0	CATG	rplK	50S ribosomal protein L11	HPP12_RS05960	HPP12_1167	1255125	1255550	-	NC_011498	1	1.91425	4	2.65665	1
gene_118	2599	2043	1657	1031	2411.55	2211.39	1278.25	1468.42	10.799	-0.751127	5.47e-14	2.93e-13	1	0	CATG	no_name	hypothetical protein	HPP12_RS00630	HPP12_0120	126787	128004	-	NC_011498	1	2.70451	3	0.918977	0
gene_1180	18535	15720	19488	11171	17198.2	17015.7	15033.5	15910.5	13.9898	-0.144922	0.0675885	0.0955582	0	0	CATG	nusG	transcription antitermination protein NusG	NA	NA	1255568	1256098	-	NC_011498	0	0	0	0	0
gene_1181	8978	7697	11233	6188	8330.47	8331.42	8665.42	8813.37	13.0588	0.0690526	0.376546	0.442544	0	0	CATG	secE	preprotein translocase subunit SecE	HPP12_RS05965	HPP12_1168	1256125	1256304	-	NC_011498	0	0	1	1.80202	0
gene_1182	20277	16647	35224	18413	18814.5	18019.1	27172.7	26225	14.4366	0.535753	5.01e-12	2.28e-11	0	0	CATG	rpmG	50S ribosomal protein L33	HPP12_RS05970	HPP12_1169	1256561	1256719	-	NC_011498	0	0	0	0	0
gene_1183	123787	105719	233022	123819	114859	114433	179759	176351	17.1244	0.63514	4.74e-18	3.14e-17	0	0	CATG	no_name	elongation factor Tu	HPP12_RS05985	HPP12_1170	1256753	1257952	-	NC_011498	0	0	7	1.63576	0
gene_1184	1461	1271	1860	980	1355.63	1375.76	1434.85	1395.78	10.4412	0.0514901	0.57167	0.634056	0	0	CATG	no_name	ABC transporter ATP-binding protein	HPP12_RS06010	HPP12_1171	1258650	1260386	+	NC_011498	1	2.38136	6	1.01498	0
gene_1185	1100	825	1920	1226	1020.66	893	1481.14	1746.15	10.2791	0.753985	4.59e-11	1.96e-10	1	1	CATG	no_name	haloacid dehalogenase	HPP12_RS06015	HPP12_1172	1260397	1261065	-	NC_011498	1	2.52655	3	1.39036	1
gene_1186	2078	1831	4	2	1928.13	1981.92	3.0857	2.84853	6.25102	-9.36391	0	0	1	1	CATG	hpyPIM	type II RM system M.HpyPI (CATG, active)	HPP12_RS06020	HPP12_1173	1261266	1262255	-	NC_011498	0	0	2	0.598088	0
gene_1187	1666	1292	1460	855	1545.84	1398.49	1126.28	1217.75	10.3593	-0.328951	0.000810792	0.00158817	0	0	CATG	no_name	type II RM system R protein, inactivated derivative	NA	NA	1262264	1262650	-	NC_011498	0	0	0	0	0
gene_1188	576	456	767	405	534.457	493.585	591.683	576.828	9.09807	0.184772	0.141666	0.187803	0	0	CATG	no_name	type II RM system R protein, inactivated derivative	NA	NA	1262608	1262958	-	NC_011498	0	0	0	0	0
gene_1189	1939	1535	3111	1617	1799.15	1661.52	2399.9	2303.04	10.9781	0.442511	1.22e-06	3.5e-06	0	0	CATG	cysE	serine acetyltransferase	HPP12_RS06030	HPP12_1176	1263046	1263561	-	NC_011498	2	4.96818	5	2.64543	1
gene_119	13212	10860	11989	6386	12259.1	11755.1	9248.61	9095.37	13.3573	-0.388582	8.01e-07	2.36e-06	0	0	CATG	ppsA	phosphoenolpyruvate synthase	HPP12_RS00635	HPP12_0121	128114	130540	-	NC_011498	1	2.95011	15	1.72681	0
gene_1190	13539	10033	27566	14605	12562.5	10860	21265.1	20801.4	13.938	0.844779	3.24e-21	2.54e-20	1	0	CATG	no_name	F0F1 ATP synthase subunit C	HPP12_RS06045	HPP12_1177	1264160	1264477	-	NC_011498	0	0	4	3.51452	0
gene_1191	5378	5355	6623	3332	4990.12	5796.38	5109.15	4745.66	12.3318	-0.130327	0.168337	0.218324	0	0	CATG	no_name	hypothetical protein	HPP12_RS06050	HPP12_1178	1264773	1265879	+	NC_011498	0	0	3	0.982814	0
gene_1192	284	257	297	153	263.517	278.183	229.113	217.913	7.94278	-0.277134	0.0725862	0.101911	0	0	CATG	no_name	polynucleotide phosphorylase/polyadenylase	NA	NA	1265932	1266102	-	NC_011498	1	2.73339	1	2.26952	0
gene_1193	14855	13713	17466	9567	13783.6	14843.3	13473.7	13626	13.7655	-0.079095	0.334001	0.400108	0	0	CATG	pnp	polynucleotide phosphorylase/polyadenylase	HPP12_RS06055	HPP12_1179	1266103	1267998	-	NC_011498	0	0	11	1.63518	0
gene_1194	6942	6231	6280	3558	6441.32	6744.58	4844.55	5067.54	12.4808	-0.411735	2.18e-07	6.89e-07	0	0	CATG	no_name	hypothetical protein	HPP12_RS06060	HPP12_1180	1268001	1268705	-	NC_011498	0	0	3	1.25195	0
gene_1195	8178	6960	5173	3005	7588.17	7533.67	3990.58	4279.92	12.4491	-0.870587	3.4e-27	3.52e-26	1	0	CATG	no_name	organic solvent tolerance protein	HPP12_RS06065	HPP12_1181	1268720	1270981	-	NC_011498	3	6.65367	10	1.29019	1
gene_1196	1617	1475	1447	623	1500.38	1596.58	1116.25	887.319	10.2825	-0.628275	8.87e-08	2.9e-07	0	0	CATG	no_name	hypothetical protein	HPP12_RS06070	HPP12_1182	1270984	1271463	-	NC_011498	2	5.32092	2	1.36953	0
gene_1197	33492	26371	26656	14149	31076.4	28544.6	20563.1	20152	14.5884	-0.550259	2.17e-12	1.03e-11	0	0	CATG	purD	glycinamide ribonucleotide synthetase	HPP12_RS06075	HPP12_1183	1271512	1272786	-	NC_011498	2	3.99496	2	0.463305	1
gene_1198	454	324	460	253	421.256	350.705	354.855	360.34	8.53729	-0.110191	0.457817	0.524704	0	0	CATG	no_name	hypothetical protein	HPP12_RS06080	HPP12_1184	1273170	1273514	-	NC_011498	0	0	0	0	0
gene_1199	704	527	501	284	653.225	570.437	386.484	404.492	8.94224	-0.6295	3.44e-06	9.29e-06	0	0	CATG	no_name	hypothetical protein	HPP12_RS06085	HPP12_1185	1273516	1273965	-	NC_011498	1	4.83432	0	0	1
gene_12	5744	4627	6548	3421	5329.72	5008.38	5051.29	4872.42	12.3062	-0.0590193	0.477361	0.544785	0	0	CATG	no_name	hypothetical protein	HPP12_RS00085	HPP12_0012	12613	13440	+	NC_011498	1	2.45271	2	0.691997	1
gene_120	13687	10666	19464	11678	12699.8	11545.1	15015	16632.6	13.7576	0.384411	1.48e-05	3.64e-05	0	0	CATG	thrS	threonyl-tRNA synthetase	HPP12_RS00645	HPP12_0123	130898	132736	+	NC_011498	0	0	8	1.22816	0
gene_1200	1027	950	1146	636	952.929	1028.3	884.053	905.834	9.87892	-0.146529	0.166726	0.216932	0	0	CATG	no_name	ABC transporter ATP-binding protein	HPP12_RS06090	HPP12_1186	1274408	1275094	-	NC_011498	0	0	1	0.438894	0
gene_1201	3047	2642	3171	1827	2827.24	2859.76	2446.19	2602.14	11.3875	-0.171864	0.0458376	0.0672173	0	0	CATG	no_name	undecaprenyl pyrophosphate synthase	HPP12_RS06100	HPP12_1187	1275088	1275792	-	NC_011498	0	0	0	0	0
gene_1202	8081	7337	15992	8280	7498.17	7941.74	12336.6	11792.9	13.2364	0.644137	1.33e-15	7.75e-15	0	0	CATG	dld	D-lactate dehydrogenase	HPP12_RS06105	HPP12_1188	1275833	1278673	-	NC_011498	1	2.2739	19	1.87591	0
gene_1203	569	482	1266	685	527.962	521.728	976.624	975.623	9.48333	0.895172	3.13e-15	1.78e-14	1	0	CATG	no_name	hypothetical protein	HPP12_RS06110	HPP12_1189	1278745	1279092	+	NC_011498	2	5.12057	2	1.74668	1
gene_1204	566	578	1345	838	525.178	625.641	1037.57	1193.54	9.64599	0.955096	2.85e-13	1.45e-12	1	0	CATG	hemD	uroporphyrinogen-III synthase	HPP12_RS06115	HPP12_1190	1279113	1279775	+	NC_011498	3	7.02356	3	1.36604	0
gene_1205	721	633	849	450	668.999	685.174	654.94	640.92	9.37145	-0.0635023	0.597925	0.656445	0	0	CATG	crcB	camphor resistance protein CrcB	HPP12_RS06120	HPP12_1191	1279822	1280214	+	NC_011498	1	2.0477	0	0	1
gene_1206	291	271	554	326	270.012	293.337	427.369	464.311	8.46913	0.662498	2.83e-06	7.7e-06	0	0	CATG	hemN-2	coproporphyrinogen III oxidase	HPP12_RS06125	HPP12_1192	1280266	1281303	-	NC_011498	0	0	5	1.39999	0
gene_1207	4947	3496	12830	6323	4590.2	3784.15	9897.38	9005.64	12.619	1.17457	2.46e-31	2.96e-30	1	0	CATG	no_name	cytochrome C553	HPP12_RS06130	HPP12_1193	1281399	1281689	+	NC_011498	0	0	3	3.01229	0
gene_1208	5073	4621	7533	4016	4707.12	5001.88	5811.14	5719.86	12.3692	0.248124	0.00228527	0.00422057	0	0	CATG	mutT	dinucleoside polyphosphate hydrolase	HPP12_RS06135	HPP12_1194	1281850	1282317	+	NC_011498	0	0	3	1.74398	0
gene_1209	8082	7177	11322	6144	7499.1	7768.56	8734.07	8750.7	12.996	0.195621	0.0129851	0.0209221	0	0	CATG	lysC	aspartate kinase	HPP12_RS06140	HPP12_1195	1282319	1283536	+	NC_011498	0	0	7	1.57759	0
gene_121	7704	6271	9772	5601	7148.36	6787.88	7538.36	7977.32	12.844	0.154886	0.057842	0.0828658	0	0	CATG	infC	translation initiation factor IF-3	HPP12_RS00650	HPP12_0124	132733	133344	+	NC_011498	1	2.34119	3	1.5066	0
gene_1210	2113	2037	2447	1280	1960.6	2204.9	1887.68	1823.06	10.9409	-0.166783	0.0819704	0.113899	0	0	CATG	hobA	DnaA initiator-associating factor forreplication initiation HobA	HPP12_RS06145	HPP12_1196	1283533	1284075	+	NC_011498	2	4.06459	4	2.03936	0
gene_1211	2620	2448	2054	1154	2431.04	2649.77	1584.51	1643.6	10.9837	-0.654368	1.28e-12	6.18e-12	0	0	CATG	holB	DNA polymerase III subunit delta'	HPP12_RS06150	HPP12_1197	1284072	1284728	+	NC_011498	1	2.08342	4	1.91854	0
gene_1212	4329	4143	2855	1594	4016.78	4484.48	2202.42	2270.28	11.5902	-0.92653	4.79e-25	4.58e-24	1	0	CATG	folP	dihydropteroate synthase	HPP12_RS06155	HPP12_1198	1284725	1285867	+	NC_011498	1	1.97598	4	0.968436	1
gene_1213	3027	2413	3276	1786	2808.68	2611.89	2527.19	2543.74	11.3561	-0.0961944	0.270292	0.333429	0	0	CATG	no_name	hypothetical protein	HPP12_RS06160	HPP12_1199	1285955	1286416	-	NC_011498	1	2.37092	0	0	1
gene_1214	802	670	1179	704	744.157	725.224	909.51	1002.68	9.711	0.380021	0.00086025	0.00168301	0	0	CATG	no_name	membrane transport protein	HPP12_RS06165	HPP12_1200	1286786	1287682	+	NC_011498	2	5.19345	7	2.23176	1
gene_1215	628	622	1154	610	582.706	673.268	890.224	868.803	9.53758	0.485971	7.48e-05	0.000168432	0	0	CATG	no_name	integral membrane protein	HPP12_RS06170	HPP12_1201	1287686	1288933	+	NC_011498	1	2.06115	6	1.40266	1
gene_1216	821	713	1419	704	761.786	771.768	1094.65	1002.68	9.8085	0.451679	2.46e-05	5.89e-05	0	0	CATG	no_name	competence/damage-inducible domain protein	HPP12_RS06175	HPP12_1202	1289012	1289563	+	NC_011498	1	2.93889	3	1.7826	1
gene_1217	4019	3698	5869	3124	3729.13	4002.8	4527.49	4449.41	12.0243	0.215388	0.00940505	0.0154929	0	0	CATG	carA	carbamoyl phosphate synthase small subunit	HPP12_RS06180	HPP12_1203	1289563	1290690	+	NC_011498	1	2.16461	6	1.43054	0
gene_1218	2087	1639	3975	1907	1936.48	1774.09	3066.41	2716.08	11.1775	0.64005	2.39e-11	1.05e-10	0	0	CATG	amiF	formamidase	HPP12_RS06185	HPP12_1204	1290857	1291861	+	NC_011498	0	0	9	2.35932	0
gene_1219	1322	1052	819	442	1226.65	1138.71	631.797	629.526	9.75428	-0.907123	3.03e-17	1.93e-16	1	0	CATG	no_name	hypothetical protein	HPP12_RS06190	NA	1292347	1292823	-	NC_011498	1	2.21671	0	0	1
gene_122	2807	2526	5672	2705	2604.55	2734.2	4375.52	3852.64	11.6943	0.624068	3.96e-12	1.84e-11	0	0	CATG	rpmI	50S ribosomal protein L35	HPP12_RS00655	HPP12_0125	133325	133519	+	NC_011498	1	2.03018	2	2.86778	1
gene_1220	3186	2306	2748	1438	2956.21	2496.07	2119.88	2048.1	11.2189	-0.387515	9.52e-05	0.000210935	0	0	CATG	no_name	Maf-like protein	HPP12_RS06195	HPP12_1205	1292936	1293508	-	NC_011498	1	2.03971	2	1.01635	1
gene_1221	10627	8064	14277	7834	9860.54	8728.67	11013.6	11157.7	13.3093	0.254231	0.00286427	0.00519491	0	0	CATG	alaS	alanyl-tRNA synthetase	HPP12_RS06200	HPP12_1206	1293510	1296053	-	NC_011498	3	8.10098	20	2.24982	1
gene_1222	7535	5909	8953	4225	6991.55	6396.04	6906.57	6017.53	12.6832	-0.0508329	0.582282	0.643176	0	0	CATG	no_name	hypothetical protein	HPP12_RS06205	HPP12_1207	1296173	1296403	+	NC_011498	2	5.98843	5	7.62772	1
gene_1223	1565	1271	2439	1200	1452.13	1375.76	1881.51	1709.12	10.6378	0.344511	0.000291414	0.000603751	0	0	CATG	no_name	membrane protein	HPP12_RS06210	HPP12_1208	1297006	1298757	-	NC_011498	0	0	11	1.72597	0
gene_1224	194	177	786	368	180.008	191.589	606.34	524.13	8.34015	1.60511	2.88e-26	2.87e-25	1	0	CATG	babB	outer membrane protein BabB	HPP12_RS06215	HPP12_1209	1298741	1298923	-	NC_011498	1	1.89602	0	0	0
gene_1225	3016	2279	4373	2060	2798.47	2466.84	3373.44	2933.99	11.4926	0.260532	0.00894105	0.0147889	0	0	CATG	no_name	membrane protein	HPP12_RS06220	NA	1298952	1299089	-	NC_011498	2	5.13807	1	2.00417	0
gene_1226	6962	5924	15346	7724	6459.87	6412.28	11838.3	11001	13.0656	0.827267	1.64e-24	1.53e-23	1	0	CATG	rpsR	30S ribosomal protein S18	HPP12_RS06225	HPP12_1210	1299673	1299930	-	NC_011498	0	0	3	3.50444	0
gene_1227	25491	20560	58167	30029	23652.5	22254.6	44871.5	42769.3	14.9529	0.932884	4.2e-33	5.31e-32	1	0	CATG	ssb	single-stranded DNA-binding protein	HPP12_RS06230	HPP12_1211	1299953	1300498	-	NC_011498	2	4.33582	2	0.987504	1
gene_1228	15354	11905	39064	19119	14246.6	12886.3	30134.9	27230.6	14.2678	1.08014	3.44e-35	4.63e-34	1	0	CATG	rpsF	30S ribosomal protein S6	HPP12_RS06235	HPP12_1212	1300508	1300936	-	NC_011498	0	0	3	2.12005	0
gene_1229	2607	1997	2135	1226	2418.97	2161.6	1646.99	1746.15	10.9449	-0.432906	5.69e-06	1.48e-05	0	0	CATG	no_name	DNA polymerase III subunit delta	HPP12_RS06240	HPP12_1213	1301089	1302111	-	NC_011498	2	4.47458	1	0.292346	1
gene_123	13370	10617	20025	10260	12405.7	11492.1	15447.8	14613	13.7101	0.331004	6.65e-05	0.000150739	0	0	CATG	rplT	50S ribosomal protein L20	HPP12_RS00660	HPP12_0126	133613	133963	+	NC_011498	2	3.91784	6	5.36896	0
gene_1230	3318	2898	3001	1636	3078.69	3136.86	2315.05	2330.1	11.3916	-0.420159	5.39e-07	1.61e-06	0	0	CATG	vacB	3'-5' exoribonuclease R	HPP12_RS06245	HPP12_1214	1302101	1304035	-	NC_011498	2	3.82646	8	1.2045	0
gene_1231	2960	2289	2498	1338	2746.51	2477.67	1927.02	1905.67	11.1276	-0.446848	8.79e-07	2.57e-06	0	0	CATG	aroE	shikimate 5-dehydrogenase	HPP12_RS06250	HPP12_1215	1304035	1304826	-	NC_011498	0	0	3	1.09059	0
gene_1232	2754	2497	1811	1010	2555.37	2702.81	1397.05	1438.51	10.9149	-0.890931	6.89e-23	5.92e-22	1	0	CATG	no_name	hypothetical protein	HPP12_RS06255	HPP12_1216	1304834	1305424	-	NC_011498	0	0	2	1.0167	0
gene_1233	2859	2792	3604	1767	2652.8	3022.13	2780.22	2516.68	11.4207	-0.0994544	0.310018	0.376967	0	0	CATG	no_name	oligopeptide ABC transporter permease protein	HPP12_RS06260	HPP12_1217	1305433	1306479	-	NC_011498	1	1.9386	4	1.1271	0
gene_1234	3644	3177	4976	2604	3381.18	3438.86	3838.61	3708.79	11.8087	0.1462	0.0721138	0.101424	0	0	CATG	no_name	oligopeptide ABC transporter periplasmicoligopeptide-binding protein	NA	HPP12_1218	1306476	1308260	-	NC_011498	0	0	5	0.802643	0
gene_1235	1810	1491	2161	1171	1679.46	1613.89	1667.05	1667.82	10.6944	0.018073	0.845755	0.876678	0	0	CATG	trpS	tryptophanyl-tRNA synthetase	HPP12_RS06265	HPP12_1219	1308261	1309241	-	NC_011498	2	5.45736	4	1.18276	1
gene_1236	424	312	453	236	393.42	337.716	349.456	336.127	8.46759	-0.0928089	0.536251	0.601375	0	0	CATG	bioC	biotin synthesis protein BioC	HPP12_RS06270	HPP12_1220	1309312	1310049	-	NC_011498	1	2.13533	7	2.87248	0
gene_1237	8017	7375	12327	6662	7438.78	7982.88	9509.36	9488.47	13.0631	0.300876	0.000184951	0.000396637	0	0	CATG	secG	preprotein translocase subunit SecG	HPP12_RS06275	HPP12_1221	1310173	1310778	+	NC_011498	1	2.4839	2	0.943972	0
gene_1238	7801	6832	11702	6424	7238.36	7395.12	9027.21	9149.49	12.9934	0.312818	6.53e-05	0.000148691	0	0	CATG	frr	ribosome recycling factor	HPP12_RS06280	HPP12_1222	1310778	1311335	+	NC_011498	1	3.62505	2	1.12686	0
gene_1239	5118	4794	8728	4390	4748.87	5189.14	6733	6252.53	12.4717	0.385876	4.92e-06	1.29e-05	0	0	CATG	pyrE	orotate phosphoribosyltransferase	HPP12_RS06285	HPP12_1223	1311339	1311944	+	NC_011498	1	3.22125	4	1.76367	1
gene_124	35378	31235	55117	27552	32826.4	33809.5	42518.6	39241.4	15.1716	0.295096	0.000164397	0.000355167	0	0	CATG	horB	outer membrane protein HorB	HPP12_RS00665	HPP12_0127	134163	135023	+	NC_011498	1	3.14852	5	1.5832	1
gene_1240	3003	2904	4301	2207	2786.41	3143.36	3317.9	3143.36	11.5957	0.123838	0.171932	0.221919	0	0	CATG	no_name	RDD family protein	HPP12_RS06290	HPP12_1224	1311934	1312398	+	NC_011498	1	1.79461	5	3.13046	0
gene_1241	4598	4923	7942	4003	4266.38	5328.77	6126.66	5701.34	12.379	0.301829	0.00403137	0.00716688	0	0	CATG	no_name	NAD-dependent deacetylase	HPP12_RS06295	HPP12_1225	1312395	1313084	+	NC_011498	3	6.6431	8	3.09987	1
gene_1242	2150	1884	2338	1179	1994.93	2039.29	1803.59	1679.21	10.8721	-0.212041	0.0196483	0.0307866	0	0	CATG	nuoA	NADH dehydrogenase subunit A	HPP12_RS06300	HPP12_1226	1313192	1313593	+	NC_011498	1	2.40766	3	2.20205	0
gene_1243	3478	2973	3313	1980	3227.15	3218.05	2555.73	2820.05	11.5231	-0.261751	0.0026022	0.00475696	0	0	CATG	nuoB	NADH dehydrogenase subunit B	HPP12_RS06305	HPP12_1227	1313593	1314072	+	NC_011498	1	2.34523	2	1.09429	0
gene_1244	3559	3051	4777	2684	3302.31	3302.48	3685.1	3822.73	11.7817	0.184884	0.0234687	0.0361553	0	0	CATG	nuoC	NADH dehydrogenase subunit C	HPP12_RS06310	HPP12_1228	1314072	1314869	+	NC_011498	0	0	6	2.07825	0
gene_1245	9153	8498	13419	7436	8492.85	9198.44	10351.8	10590.9	13.2325	0.243402	0.00267159	0.00486181	0	0	CATG	nuoD	NADH dehydrogenase subunit D	HPP12_RS06315	HPP12_1229	1314871	1316100	+	NC_011498	1	2.16865	10	2.1805	0
gene_1246	525	490	725	386	487.135	530.388	559.283	549.767	9.05298	0.124264	0.325774	0.391996	0	0	CATG	nuoE	NADH-ubiquinone oxidoreductase chain E	HPP12_RS06320	HPP12_1230	1316097	1316327	+	NC_011498	0	0	2	2.51028	0
gene_1247	3092	3178	4069	2072	2868.99	3439.94	3138.93	2951.08	11.5977	-0.0509523	0.618019	0.672538	0	0	CATG	nuoF	NADH-ubiquinone oxidoreductase chain F	HPP12_RS06325	HPP12_1231	1316330	1317310	+	NC_011498	2	3.8255	4	1.21092	0
gene_1248	24014	22068	26460	13950	22282	23886.9	20411.9	19868.5	14.3962	-0.196844	0.0123279	0.0199418	0	0	CATG	nuoG	NADH dehydrogenase subunit G	HPP12_RS06330	HPP12_1232	1317307	1319841	+	NC_011498	1	1.91078	14	1.537	1
gene_1249	12250	10326	15081	8073	11366.5	11177.1	11633.9	11498.1	13.479	0.0371706	0.634755	0.688894	0	0	CATG	nuoH	NADH dehydrogenase subunit H	HPP12_RS06335	HPP12_1233	1319838	1320827	+	NC_011498	1	2.03145	7	1.98346	1
gene_125	2761	2083	2644	1306	2561.87	2254.69	2039.65	1860.09	11.0815	-0.304624	0.00192399	0.00361951	0	0	CATG	no_name	hypothetical protein	HPP12_RS00670	NA	135043	135213	+	NC_011498	0	0	0	0	0
gene_1250	6941	5920	8170	4345	6440.39	6407.95	6302.54	6188.44	12.6289	-0.0406948	0.600456	0.658301	0	0	CATG	nuoI	NADH dehydrogenase subunit I	HPP12_RS06340	HPP12_1234	1320838	1321500	+	NC_011498	3	5.84717	2	0.80226	0
gene_1251	5099	4363	7001	3666	4731.24	4722.62	5400.75	5221.36	12.2907	0.168095	0.0365141	0.0544343	0	0	CATG	nuoJ	NADH dehydrogenase subunit J	HPP12_RS06345	HPP12_1235	1321493	1322041	+	NC_011498	2	3.76896	4	1.98989	0
gene_1252	4339	3065	4404	2631	4026.06	3317.63	3397.36	3747.25	11.8225	-0.0396503	0.69492	0.744195	0	0	CATG	nuoK	NADH dehydrogenase subunit K	HPP12_RS06350	HPP12_1236	1322038	1322340	+	NC_011498	1	1.82599	2	1.99884	0
gene_1253	13754	10966	18435	9528	12762	11869.9	14221.2	13570.4	13.6753	0.174125	0.0339399	0.0509438	0	0	CATG	nuoL	NADH dehydrogenase subunit L	HPP12_RS06355	HPP12_1237	1322343	1324181	+	NC_011498	1	2.07994	23	3.53765	1
gene_1254	8654	6523	10058	5275	8029.84	7060.65	7758.99	7513.01	12.89	0.0172493	0.844065	0.875488	0	0	CATG	nuoM	NADH dehydrogenase subunit M	HPP12_RS06360	HPP12_1238	1324185	1325723	+	NC_011498	2	4.42844	16	3.08258	0
gene_1255	8921	7753	10387	5305	8277.58	8392.03	8012.79	7555.74	12.9756	-0.0985883	0.219157	0.276254	0	0	CATG	nuoN	NADH dehydrogenase subunit N	HPP12_RS06365	HPP12_1239	1325710	1327188	+	NC_011498	0	0	9	1.74254	0
gene_1256	6300	5907	4498	2478	5845.62	6393.88	3469.87	3529.33	12.1761	-0.806282	2.32e-21	1.84e-20	1	0	CATG	pflA	paralysed flagella protein	HPP12_RS06370	HPP12_1240	1327208	1329583	+	NC_011498	2	3.77992	8	0.992774	0
gene_1257	8115	8810	6475	3438	7529.72	9536.16	4994.98	4896.63	12.6654	-0.786837	1.09e-13	5.71e-13	1	0	CATG	no_name	phosphomannomutase	HPP12_RS06375	HPP12_1241	1329586	1330962	+	NC_011498	1	2.50798	11	2.19222	0
gene_1258	221	222	124	79	205.061	240.298	95.6567	112.517	7.25023	-1.09718	3.9e-09	1.46e-08	1	0	CATG	no_name	hypothetical protein	NA	HPP12_1242	1331260	1331547	+	NC_011498	2	5.05937	2	3.20464	1
gene_1259	2998	2667	3910	2116	2781.77	2886.82	3016.27	3013.75	11.5134	0.0891712	0.284245	0.348778	0	0	CATG	trpA	tryptophan synthase subunit alpha	HPP12_RS06385	HPP12_1243	1331778	1332566	-	NC_011498	1	1.88604	4	1.41134	0
gene_126	3954	2578	5290	2763	3668.82	2790.49	4080.84	3935.25	11.8129	0.311518	0.00647818	0.0110197	0	0	CATG	no_name	hypothetical protein	HPP12_RS00675	HPP12_0128	135384	135821	+	NC_011498	0	0	6	4.56152	0
gene_1260	3462	2611	3792	2278	3212.31	2826.21	2925.24	3244.48	11.5755	0.0310119	0.757181	0.799742	0	0	CATG	trpB	tryptophan synthase subunit beta	HPP12_RS06390	HPP12_1244	1332563	1333744	-	NC_011498	0	0	6	1.42021	0
gene_1261	2213	1978	2475	1461	2053.39	2141.03	1909.28	2080.85	10.9982	-0.0720367	0.426428	0.492804	0	0	CATG	trpC	bifunctional indole-3-glycerol phosphatesynthase/phosphoribosylanthranilate isomerase	HPP12_RS06395	HPP12_1245	1333745	1335103	-	NC_011498	2	4.10902	3	0.66305	1
gene_1262	1579	1338	2046	1216	1465.12	1448.28	1578.34	1731.91	10.6006	0.184234	0.0532578	0.0767064	0	0	CATG	trpD	anthranilate phosphoribosyltransferase	HPP12_RS06400	HPP12_1246	1335096	1336103	-	NC_011498	2	3.74533	5	1.40714	0
gene_1263	987	813	1312	784	915.814	880.011	1012.11	1116.63	9.93311	0.24535	0.0231695	0.0357953	0	0	CATG	trpG	anthranilate synthase component II	HPP12_RS06405	HPP12_1247	1336100	1336684	-	NC_011498	0	0	5	2.4942	0
gene_1264	3150	2688	3758	2105	2922.81	2909.56	2899.01	2998.08	11.5178	0.0159239	0.854202	0.883168	0	0	CATG	trpE	anthranilate synthase component I	HPP12_RS06410	HPP12_1248	1336681	1338183	-	NC_011498	0	0	5	0.931489	0
gene_1265	4426	3797	6434	3719	4106.78	4109.96	4963.35	5296.85	12.1646	0.32042	0.000111325	0.000244764	0	0	CATG	no_name	hypothetical protein	HPP12_RS06415	HPP12_1249	1338406	1339863	-	NC_011498	0	0	3	0.646891	0
gene_1266	2136	1958	5262	2724	1981.94	2119.39	4059.24	3879.7	11.4783	0.952855	2.58e-28	2.74e-27	1	0	CATG	no_name	hypothetical protein	HPP12_RS06420	HPP12_1250	1339959	1340999	-	NC_011498	3	6.00679	4	1.06373	0
gene_1267	8881	7316	16642	9289	8240.47	7919.01	12838.1	13230	13.325	0.689903	3.72e-18	2.49e-17	0	0	CATG	no_name	acid phosphatase lipoprotein	HPP12_RS06425	HPP12_1251	1341069	1341761	-	NC_011498	0	0	3	1.24985	0
gene_1268	5942	3822	10128	5748	5513.44	4137.02	7812.99	8186.69	12.6011	0.729373	1.97e-10	8.07e-10	0	0	CATG	no_name	Protein yceI precursor	HPP12_RS06430	HPP12_1252	1341930	1342478	+	NC_011498	0	0	3	1.58576	0
gene_1269	6681	6076	6841	3721	6199.14	6576.81	5277.32	5299.7	12.5049	-0.272498	0.000596103	0.00119665	0	0	CATG	no_name	TenA transcriptional regulator	NA	HPP12_1253	1342542	1343195	-	NC_011498	1	2.31848	2	0.871825	0
[truncated: 1,315 more rows]

## Sheet: PIK40_HPP12_1497_GACC
rownames(tcc$count)	P12_rep1_rawcount	P12_rep2_rawcount	PIK40_rep1_rawcount	PIK40_rep2_rawcount	P12_rep1__normalized	P12_rep2_normalized	PIK40_rep1_normalized	PIK40_rep2_normalized	a.value	m.value	p.value	q.value	DEGs(q<0.01;m>0.75)	KO_polareffect	dataset	gene name	product name	refseq locus_tag	old locus_tag	start_pos	end_pos	strand	Refseq_ID	152bp_CDS_upstream_GACC_count_ds	152bp_CDS_upstream_GACC_frequency_ds	152bp_CDS_upstream_GACC_Tstrad	152bp_CDS_upstream_GACC_frequency_Tstrand	152bp_CDS_upstream_GACC_count_Bstrand	152bp_CDS_upstream_GACC_frequency_Bstrand	CDS_GACC_count_ds	CDS_GACC_frequency_ds	CDS_GACC_count_Tstrand	CDS_GACC_frequency_Tstrand	CDS_GACC_count_Bstrand	CDS_GACC_frequency_Bstrand
[truncated: 1,616 more rows]

[truncated: 6 more sheets: PIK67_HPP12_1052_TCNNGA, PIK38_HPP12_1365, PIK39_HPP12_1377, PIK14_26695_TCGA_HP0260, PIK17_26696_ACAN8TAG_HP0790, PIK16_26695_GCAG_HP593]
